# Supplementary material for: Protection against overfeeding-induced weight gain is preserved in obesity but does not require FGF21 or MC4R
Source: Nat Commun. 2024 Feb 8;15:1192. doi: 10.1038/s41467-024-45223-0 (PMC10853283; doi:10.1038/s41467-024-45223-0)
Supplement: Supplementary file 4 — Supplementary Data 1 [file 41467_2024_45223_MOESM4_ESM.xlsx]

## Sheet: Protocols 
Lund; Ranea-Robles; et al. Supplementary Data 1
Study 1							Study 2	plasma						Study 3	tissue 1						Study 4	tissue 2
												Plasma sample
Day	kcal infused	Pump setting (ul/hr)	actually infused	mL/23 h	Other actions		Day	kcal infused	Pump setting (ul/hr)	actually infused	mL/23 h	Other actions		Day	kcal infused	Pump setting (ul/hr)	actually infused	mL/23 h	Other actions		Day	kcal infused	Pump setting (ul/hr)	actually infused	mL/24 t	Other actions
-2	0	as day 0					-2	0	as day 0					-2	0	as day 0					-2	0	as day 0
-1	0	as day 0	6.3				-1	0	as day 0	6.3				-1	0	as day 0	6.3				-1	0	as day 0	6.3
0	14	265.342	6.3				0	15.3	289.225	6.3	6.65217			0	14	265.342	6.3				0	14	265.342	6.3
1	15	284.296	6.3	6.36822			1	15.3	289.225	6.3	6.65217			1	15	284.296	6.3	6.36822			1	15	284.296	6.3	6.36822
2	16	303.249	6.2	6.82309	Change water		2	16.83	318.147	6.2	7.31739	Change water		2	16	303.249	6.2	6.82309	Change water		2	16	303.249	6.2	6.82309	Change water
3	17	322.202	6.6	7.27797			3	16.83	318.147	6.6	7.31739			3	17	322.202	6.6	7.27797			3	17	322.202	6.6	7.27797
4	17	322.202	7.1	7.73284			4	18.36	347.07	7.1	7.98261			4	17	322.202	7.1	7.73284			4	17	322.202	7.1	7.73284
5	18	341.155	7.6	7.73284			5	18.36	347.07	7.6	7.98261			5	18	341.155	7.6	7.73284			5	18	341.155	7.6	7.73284
6	18	341.155	7.9	8.18771			6	19.89	375.992	7.9	8.64783			6	18	341.155	7.9	8.18771			6	18	341.155	7.9	8.18771
7	19	360.108	8	8.18771	Change tubes		7	19.89	375.992	8	8.64783	Change tubes		7	19	360.108	8	8.18771	Change tubes		7	19	360.108	8	8.18771	Change tubes
8	19	360.108	8	8.64258			8	21.42	404.915	8	9.31304			8	19	360.108	8	8.64258			8	19	360.108	8	8.64258
9	19	360.108	8.5	8.64258	Change water		9	22.95	433.837	8.5	9.97826	Change water		9	19	360.108	8.5	8.64258	Change water		9	19	360.108	8.5	8.64258	Change water
10	20	379.061	8.8	8.64258			10	22.95	433.837	8.8	9.97826			10	20	379.061	8.8	8.64258			10	20	379.061	8.8	8.64258
11	20	379.061	8.6	9.09746			11	22.95	433.837	8.6	9.97826			11	20	379.061	8.6	9.09746			11	20	379.061	8.6	9.09746
12	21	398.014	9	9.09746	Change cages		12	22.95	433.837	9	9.97826	Change cages		12	21	398.014	9	9.09746	Change cages		12	21	398.014	9	9.09746	Change cages
13	22	416.967	9.5	9.55233			13	22.95	433.837	9.5	9.97826			13	22	416.967	9.5	9.55233			13	22	416.967	9.5	9.55233
14	0	100	10	10.0072			14	22	100	10				14	0	100	10	10.0072	Tissue harvest		14	22	100	10	10.0072	Tissue harvest
1		100		2.4	Infuse water		1		100		2.4	Infuse water		1		100		2.4	Infuse water		1		100		2.4	Infuse water
2		100		2.4	Change water		2		100		2.4	Change water		2		100		2.4	Change water		2		100		2.4	Change water
3		100		2.4			3		100		2.4			3		100		2.4	Tissue harvest		3		100		2.4	Tissue harvest
4		0			Stop infusion		4		0			Stop infusion
5		0					5		0
6		0					6		0
7					disconnect		7					disconnect
8							8
9
10
11
12
13
14
Study 5	Brains for iDISCO						Study 6	DIO						Study 7	MC4R KO						Study 8	FGF21 KO	Caloric density: 1.5 kcal/mL
Day	kcal infused	Pump setting (ul/hr)	actually infused (mL)	mL/23 h	Other actions		Day	kcal infused	Pump setting (ul/hr)	actually infused (mL)	mL/23 h	Other actions		Day	kcal infused	Pump setting (ul/hr)	% of baseline	mL/23 h	Other actions		Day	kcal infused	Pump setting (ul/hr)	% of baseline	mL/23 h	Other actions
-2	0	as day 0					-2	-2	0	as day 0				-2	0	as day 0					-2	0	as day 0
-1	0	as day 0	6.3				-1	-1	0	as day 0				-1	0	as day 0					-1	0	as day 0
0	14	265.342	6.3				0	14.2896	260	6.3	6.24			0	20.7978	393.152	100				0	12.4	359.42	100	8.26667
1	15	284.296	6.3	6.36822			1	16.3277	310	6.2	7.13			1	20.7978	393.152	100	9.00333			1	12.4	359.42	100	8.26667
2	16	303.249	6.2	6.82309	Change water		2	16.3277	310	7.5	7.13	Change water		2	22.8775	432.468	110	9.00333	Change water		2	13.64	395.362	110	9.09333	Change water
3	17	322.202	6.6	7.27797			3	17.3811	330	7.8	7.59			3	22.8775	432.468	110	9.90366			3	13.64	395.362	110	9.09333
4	17	322.202	7.1	7.73284			4	18.4345	350	7.8	8.05			4	24.9573	471.783	120	9.90366			4	14.88	431.304	120	9.92
5	18	341.155	7.6	7.73284			5	19.4879	370	8.6	8.51			5	24.9573	471.783	120	10.804			5	14.88	431.304	120	9.92
6	18	341.155	7.9	8.18771			6	20.0146	380	8.6	8.74			6	27.0371	511.098	130	10.804			6	16.12	467.246	130	10.7467
7	19	360.108	8	8.18771	Change tubes		7	21.068	400	9	9.2	Change tubes		7	27.0371	511.098	130	11.7043	Change tubes		7	16.12	467.246	130	10.7467	Change tubes
8	19	360.108	8	8.64258			8	21.5947	410	9.6	9.43			8	29.1169	550.413	140	11.7043			8	17.36	503.188	140	11.5733
9	19	360.108	8.5	8.64258	Change water		9	22.1214	420	9.6	9.66	Change water		9	31.1966	589.728	150	12.6047	Change water		9	18.6	539.13	150	12.4	Change water
10	20	379.061	8.8	8.64258			10	22.1214	420	9.8	9.66			10	31.1966	589.728	150	13.505			10	18.6	539.13	150	12.4
11	20	379.061	8.6	9.09746			11	22.6481	430	9.6	9.89			11	31.1966	589.728	150	13.505			11	18.6	539.13	150	12.4
12	21	398.014	9	9.09746	Change cages		12	22.6481	430	9.8	9.89	Change cages		12	31.1966	589.728	150	13.505	Change cages		12	18.6	539.13	150	12.4	Change cages
13	22	416.967	9.5	9.55233			13	22.6481	430	10	9.89			13	31.1966	589.728	150	13.505			13	18.6	539.13	150	12.4
14	22	100	10	10.0072	Tissue harvest		14	14	100		2.3			14	0	100	0	2.4	Infuse water		14	0	100	0	2.4	Infuse water
1		100		2.4	Infuse water		1		100		2.4	Infuse water		1		100		2.4			1		100		2.4
2		100		2.4	Change water		2		100		2.4	Change water		2		100		2.4	Change water		2		100		2.4	Change water
3		100		2.4	Tissue harvest		3		100		2.4			3		100		2.4			3		100		2.4
							4		0			Stop infusion		4		0			Stop infusion		4		0			Stop infusion
							5		0					5		0					5		0
							6		0					6		0					6		0
							7					disconnect		7					disconnect		7					disconnect
							8							8							8
							9							9							9
							10							10							10
							11							11							11
							12							12							12
							13							13							13
							14							14							14

## Sheet: Diet composition
Macronutrient
	Nutridrink vanilla (pr 100 g)	After 20% added sucrose (pr. 100 g)	Macronutrient distribution (E%)
Fats	5.8	4.8	23.0
Carbohydrates	18.4	32.0	67.0
proteins	5.9	4.9	10.0
Calorie content	2.3 kcal/mL
Ad libitum diets	Fats (pr. 100g)	Carbohydrates (pr. 100 g)	proteins (pr. 100g	Calorie content (kcal/g)
Standard chow	14.1	60.0	26.0	3.3
HFHS	35.4	41.6	23.0	5.56
