# Supplementary material for: Protection against overfeeding-induced weight gain is preserved in obesity but does not require FGF21 or MC4R
Source: Nat Commun. 2024 Feb 8;15:1192. doi: 10.1038/s41467-024-45223-0 (PMC10853283; doi:10.1038/s41467-024-45223-0)
Supplement: Supplementary file 5 — Supplementary Data 2 [file 41467_2024_45223_MOESM5_ESM.xlsx]

## Sheet: Hoja1
Lund; Ranea-Robles; et al. Supplementary Data 2
NPX values for the 92 proteins detected with the Mouse Exploratory panel
Not detectable levels of the indicated proteins in cells highlighted in red
Sample	Group	Clmp	Matn2	Cpe	Gcg	Gdnf	Yes1	Il17a	Foxo1	Tnfrsf11b	Tgfb1	Pla2g4a	Il6	Prdx5	Tgfa	Ccl5	Epo	Axin1	Fst	Rgma	Nadk	Tnni3	Notch3	Snap29	Cntn1	Clstn2	S100a4	Ca13	Mia	Cant1	Kitlg	Gfra1	Ppp1r2	Adam23	Itgb6	Cyr61	Dlk1	Ahr	Ccl2	Eno2	Plin1	Wfikkn2	Flrt2	Qdpr	Fas	Erbb4	Riox2	Plxna4	Epcam
BX0390_001	1	6.04749	4.23312	4.05701	-0.25945	0.29666	1.76452	3.09698	1.32408	4.57974	2.40125	6.17519	0.49413	2.60625	5.5283	2.09253	3.20083	2.77024	9.83654	1.94899	6.19469	-0.58754	4.56637	5.14083	7.2691	0.93822	8.43483	2.34817	3.60722	0.78353	-1.10281	3.39231	2.06791	2.08655	5.05511	5.21874	3.85172	1.42037	9.29571	3.94811	5.4888	5.43915	2.94553	3.09765	5.06794	3.4373	5.48044	2.21478	1.25983
BX0390_006	1	6.08168	4.90342	5.26338	0.51821	0.08653	1.74229	3.02012	1.57376	4.83544	3.42201	6.6432	1.39793	3.52459	5.73816	1.04604	3.05307	2.84995	9.52521	1.94284	7.816	-0.19289	4.09958	7.08157	7.15184	1.26235	8.88837	2.77385	4.77847	0.58132	-1.2911	4.79749	2.12969	2.35364	0.40354	5.10213	2.29517	1.64416	9.99998	5.3958	5.40374	5.17231	3.34549	3.36298	5.31384	2.98084	4.83488	1.3641	0.90505
BX0390_012	1	6.51034	2.78435	3.91121	-0.67844	0.87711	2.14142	2.50634	-0.48632	4.17809	1.68713	2.91062	-0.04753	3.04992	5.90159	2.60898	2.8443	-1.62298	9.37496	1.36075	-0.24772	-2.15391	4.64305	-0.68101	7.17542	1.37952	10.4577	3.38259	3.67073	0.59237	-1.52454	5.59565	-0.80263	-1.93935	6.9054	4.24565	2.16821	1.76205	9.30346	4.36872	0.14235	5.44874	3.34967	3.1209	5.47718	3.59851	1.02625	1.22575	1.32302
BX0390_016	1	5.99819	3.76026	3.88428	1.21913	0.66846	1.89273	3.7584	1.27823	4.50931	2.66341	5.94663	0.29386	2.74267	5.60369	1.08446	2.898	2.66628	9.5193	1.97255	6.0515	-0.72533	4.49394	5.16639	7.3649	1.14335	8.63717	2.81531	3.68836	0.76784	-1.04155	3.84439	1.5408	1.99857	4.87525	4.98637	2.45797	1.32099	8.99988	4.11941	3.02889	5.15661	3.05837	3.32513	5.10939	3.49892	5.27057	1.67826	1.51912
BX0390_019	1	6.15111	1.77908	3.85656	-1.64185	1.12421	2.7893	1.33112	-0.62016	3.94311	1.48623	2.39884	0.15041	3.15539	6.21678	2.06519	1.81876	-2.55631	9.63266	1.01613	-0.5776	-2.10186	4.345	-0.76302	7.16304	1.46011	10.5328	3.4591	3.94474	0.26757	-1.94839	5.28853	-1.92306	-2.98719	6.32765	3.64837	2.17939	2.08256	8.9428	4.54241	-0.23602	5.25169	3.0981	3.88432	5.19588	3.40956	2.25197	1.39247	1.42611
BX0390_021	1	6.18258	4.4841	4.74158	1.47568	0.38331	0.77494	8.64964	0.46497	5.33789	2.68518	5.78378	3.3802	4.70993	5.06626	1.79309	4.47801	1.95572	10.4696	1.6177	7.41471	-0.7775	4.10119	5.95582	6.46223	1.49338	7.42041	1.31329	4.64854	0.43286	-0.77982	4.33802	1.00644	2.75585	-0.24873	4.31189	2.36668	0.86275	10.3241	2.24195	3.24891	5.4518	2.63159	1.87169	5.70976	2.86913	2.92935	1.13826	1.54582
BX0390_002	2	6.24293	2.4629	4.16664	-1.15711	0.73745	2.61459	2.17694	-0.96627	4.17105	1.75373	1.6763	0.29172	3.02178	5.49731	2.19047	2.58097	-1.49129	9.02504	1.57108	-0.89264	-2.69589	4.75239	-0.10812	7.49157	1.124	10.3759	2.98819	3.79636	0.48425	-2.09697	5.87685	-0.65533	-1.69191	6.49249	4.23953	2.71145	1.56656	8.85277	3.97372	-0.1886	5.86135	3.75245	3.08837	5.42961	3.74904	2.59086	1.29774	1.99416
BX0390_005	2	6.27419	2.81197	3.93253	1.2743	0.70585	1.82693	3.07116	-0.64282	4.80618	2.50863	3.52801	0.53051	4.35705	5.49264	1.87391	3.34252	-1.10841	9.39796	1.92827	-0.43054	-1.99583	4.22438	1.49181	7.60666	0.82196	9.54432	2.28598	3.65288	1.28234	-1.34246	5.24614	-1.74789	0.99066	5.92306	4.16944	2.65956	1.44249	10.0211	4.9892	2.5985	5.58817	3.59759	3.28221	5.69114	3.82067	4.75011	1.70207	1.18381
BX0390_009	2	5.99286	4.3005	4.08063	3.61465	0.22738	2.0302	4.36428	0.99263	4.87501	2.34565	5.92672	0.49754	4.09056	5.34355	1.73092	3.47345	2.60513	9.2127	2.21929	4.61417	-1.79267	4.50837	5.02845	7.37536	1.62616	9.18286	3.16719	3.36511	1.02416	-1.56022	4.39797	1.75949	2.41328	5.45433	5.25624	2.57798	1.67026	9.82845	4.13348	5.62183	5.28185	3.54129	3.57794	5.53044	4.0574	5.15553	0.70251	1.05392
BX0390_014	2	5.89884	4.84727	5.17875	4.00627	0.39275	1.50473	8.4162	1.3809	5.17651	3.3313	6.47008	2.97277	3.6731	5.30028	2.40081	3.85884	2.7132	9.75649	1.77348	7.66849	1.16993	4.54601	7.06234	7.37893	1.64853	8.49685	2.46993	4.83078	1.09353	-0.9517	4.58827	2.15172	2.89008	0.25771	5.28254	2.56792	1.22714	10.2838	3.78872	4.28767	5.5418	3.37956	3.42964	5.46769	3.34383	4.79819	1.4747	0.88226
BX0390_020	2	6.06797	2.43709	4.77843	-0.88996	0.51396	2.05471	2.02262	-0.59141	4.03027	1.66026	2.20308	-0.19642	3.18065	4.83561	1.81904	2.7064	-1.20423	9.25201	1.20886	-0.47811	-2.36849	4.40458	0.20957	7.43715	0.84569	10.3756	3.48704	3.115	0.6094	-1.46276	4.86598	-1.36893	-1.39592	6.31928	3.92661	2.58131	1.8391	9.19843	5.35375	-0.0424	5.65589	3.57718	3.39298	5.29872	3.81596	2.02266	1.3517	0.83835
BX0390_023	2	5.81108	4.14524	5.26176	3.41802	-0.09197	1.79451	5.67683	1.79854	4.74374	3.71708	6.18635	2.84262	2.88707	5.31376	2.18602	3.53607	2.83023	9.71017	2.05527	7.53555	3.56966	4.39754	7.17689	7.2902	1.52922	8.44089	2.53697	4.59219	1.39933	-1.3435	4.33709	2.60036	2.57246	-0.00097	5.69298	2.51594	1.37383	9.98274	3.91843	6.21595	5.40429	3.3096	3.75742	5.43607	3.5029	4.88963	1.04541	0.36931
BX0390_003	3	6.36462	4.75538	5.57885	0.16262	0.8546	2.28683	4.18075	1.7057	4.74582	4.21637	6.21582	0.79519	3.8103	5.95572	1.95975	2.74809	3.08841	10.017	2.1338	7.4058	0.89954	4.75951	6.90914	7.61297	1.58606	9.07448	3.20557	4.92174	1.11707	-1.18447	4.84861	1.93239	2.04623	1.08512	5.72137	3.56593	1.73179	9.90174	3.80405	4.55015	5.62851	3.42965	3.26317	5.41168	3.66672	5.32732	1.52265	2.04767
BX0390_007	3	5.91534	3.74349	4.1276	0.83404	0.6558	2.55235	2.40198	0.90205	4.36356	2.58256	5.83782	-0.22135	3.95077	5.86609	2.25527	3.03899	2.42204	9.72699	1.86511	4.29176	-1.45608	4.72604	4.55613	7.5354	1.33866	9.25643	3.8263	3.40176	1.01948	-1.44539	4.85487	1.21466	1.52874	5.6878	5.1129	2.81593	1.47581	9.30536	5.66592	2.99576	5.41352	3.42671	3.58818	5.05894	3.82388	5.37852	1.65643	1.4654
BX0390_013	3	6.38151	1.89932	4.12171	-0.87721	0.48163	2.28045	1.33375	-1.14116	3.51231	0.99436	1.59432	-0.23782	2.19366	5.34596	1.6137	2.37056	-1.77388	9.31995	1.13942	-0.63007	-1.95289	4.58324	-1.40022	6.99533	1.15639	10.1246	4.26076	3.82716	0.35242	-1.58766	5.08497	-1.28392	-2.07371	7.68593	4.65205	2.35105	1.64765	8.0184	1.7248	-0.34832	5.32616	3.52328	2.4157	5.19081	3.43671	0.40912	1.73258	0.81663
BX0390_015	3	5.95417	3.78861	4.3545	1.09162	0.43989	2.28869	3.4327	1.24484	4.61268	2.93698	5.95682	-0.6293	3.58904	5.70101	2.38251	2.79656	2.58276	9.81697	2.11777	5.89433	-0.47808	4.77427	5.1484	7.54988	1.12093	9.19673	2.74237	3.89957	0.89902	-1.22431	4.14231	1.62245	1.78682	4.17371	5.25976	2.6133	1.68906	9.20377	4.40597	3.63908	5.43563	3.18337	3.40447	5.14337	3.58456	5.23181	1.38338	1.1389
BX0390_018	3	5.9171	4.21674	4.35863	1.28597	0.38952	3.25075	2.68318	1.99211	4.89818	2.63581	6.83142	0.06599	4.35476	5.54841	1.34303	2.61354	3.51102	9.48085	1.74704	6.90871	0.89465	4.35103	6.09391	7.35219	0.88492	9.59795	3.41073	3.68773	0.74073	-0.92919	4.60491	2.85129	1.57616	3.58749	4.61812	2.1992	1.9149	9.78509	5.57292	5.06922	5.08739	3.25369	4.5652	5.13045	3.57188	6.50122	1.72076	0.74054
BX0390_022	3	5.8163	3.63084	3.94434	1.09855	0.583	2.1056	1.89809	1.21598	4.36742	2.82977	6.0192	-0.80407	2.89575	5.53	1.56998	2.96442	2.46744	9.4784	1.79537	5.63662	-1.52176	4.5168	4.87319	7.29216	0.85702	8.86979	3.71459	3.40512	0.50116	-1.29854	3.50378	1.80136	1.6876	4.63837	5.15585	2.60971	1.32327	9.15197	5.33716	4.1931	5.24739	3.02399	3.29618	4.9899	3.48782	4.85203	1.69313	1.07803
BX0390_004	4	6.36946	4.53093	5.27844	-0.44901	0.37729	1.66589	4.1715	1.17392	4.93531	3.55929	6.53995	0.96538	5.2056	5.62436	2.50203	3.31424	2.82595	9.39148	1.83938	6.83324	3.2752	4.73378	6.4405	7.47081	1.64494	9.33487	2.32428	4.87353	0.66997	-1.34239	4.46993	2.30636	2.08433	-0.01601	5.255	2.6918	1.06805	10.2204	4.66978	3.77876	5.73127	3.61807	3.26543	5.50628	3.55699	5.11933	1.12963	0.88445
BX0390_008	4	6.06064	4.22445	5.25573	-0.52634	0.37979	1.78102	6.20272	1.0735	4.9295	3.54649	5.74437	1.7317	3.72725	5.54538	1.75927	2.27901	2.56161	9.1343	1.65425	7.14742	3.93955	4.55818	6.62365	7.2787	1.04008	8.92108	2.59782	4.77399	0.60841	-1.59284	4.28396	1.79082	2.23667	0.74434	5.60979	2.69164	1.62916	9.63128	3.84514	3.86246	5.67419	3.16735	3.236	5.36787	3.55213	4.60326	1.2057	0.62107
BX0390_010	4	6.14914	3.71935	4.71048	0.08455	0.56736	1.41239	2.33555	0.48375	4.5597	2.25847	6.04159	0.1964	3.84771	5.66135	1.82216	2.05197	2.41383	9.26508	1.7611	5.59553	0.74529	4.70885	5.2626	7.47756	0.91425	9.00746	2.2897	4.08067	0.66149	-1.31495	4.55009	1.38417	1.9158	3.76973	5.3818	2.92566	1.31337	9.47606	3.27571	2.78229	5.328	3.35482	3.09616	5.32036	3.54332	4.90899	1.64886	1.17628
BX0390_011	4	6.31647	3.55726	3.81352	0.63865	0.98576	2.36207	6.38716	0.7524	5.17317	1.98544	5.73596	1.10312	4.43746	5.62624	2.16037	3.54544	1.85717	9.1589	1.76602	3.47381	-1.92179	4.68555	4.74914	7.18603	0.88594	9.40109	3.2875	3.56334	0.24305	-1.59097	4.68511	0.57237	1.80386	6.3017	4.62621	2.42994	1.77891	10.0482	5.61047	4.85265	5.646	3.35009	3.6238	5.65233	3.42871	6.0195	1.77915	0.96512
BX0390_017	4	5.96348	3.81232	4.21465	-0.032	0.99462	2.55167	2.94951	1.09201	4.83624	2.23367	6.18451	-0.15135	4.7198	5.9567	2.53291	2.19907	2.66218	9.40924	2.05106	5.29879	0.63748	4.75302	5.03758	7.57313	0.82236	9.57687	2.94111	4.02654	1.00466	-1.7044	4.87752	2.07043	1.98638	4.65392	5.53674	2.60906	1.36969	10.0474	4.74821	4.29064	5.32	3.47478	4.20486	5.69016	3.62565	5.50946	1.8883	1.45615
BX0390_024	4	5.11978	3.98372	4.39998	0.07392	0.04904	2.37465	3.38051	0.65071	6.29774	2.58624	7.05654	4.52282	3.62781	5.08432	2.31515	3.48608	2.57258	8.13503	1.11903	7.39033	2.47708	3.67614	6.91829	6.5638	0.93849	8.37839	2.15366	3.6716	0.80715	-1.10792	5.83556	1.58556	2.02203	3.3471	4.15808	1.555	1.11158	11.2193	3.70008	2.41055	4.79021	2.22	4.91696	8.92324	3.80362	4.05126	1.77819	0.62515
Groups
1	Control d14
2	ExpOF d14
3	Control d14+3
4	ExpOF d14+3
[truncated: 44 more columns]
