# Supplementary material for: Protection against overfeeding-induced weight gain is preserved in obesity but does not require FGF21 or MC4R
Source: Nat Commun. 2024 Feb 8;15:1192. doi: 10.1038/s41467-024-45223-0 (PMC10853283; doi:10.1038/s41467-024-45223-0)
Supplement: Supplementary file 6 — Supplementary Data 3 [file 41467_2024_45223_MOESM6_ESM.xlsx]

## Sheet: Day 14
ENSEMBL	baseMean	log2FoldChange	lfcSE	stat	pvalue_WaldTest	padj	SYMBOL	comparison
ENSMUSG00000029819	370.864	-1.09418	0.124293	-8.80327	1.32882e-18	1.73172e-14	Npy	Day14
ENSMUSG00000019874	932.688	-0.694611	0.133052	-5.22058	1.78361e-07	0.0011622	Fabp7	Day14
ENSMUSG00000002059	683.172	-0.396271	0.0772037	-5.1328	2.85466e-07	0.00124007	Rab34	Day14
ENSMUSG00000005705	130.435	-0.891219	0.18356	-4.85519	1.20274e-06	0.00391852	Agrp	Day14
ENSMUSG00000001844	610.261	-0.364381	0.0778286	-4.68184	2.84311e-06	0.00741027	Zdhhc4	Day14
ENSMUSG00000015090	7774.33	-0.693612	0.149812	-4.62989	3.65863e-06	0.00794655	Ptgds	Day14
ENSMUSG00000096929	1906.53	0.618807	0.136222	4.54264	5.55538e-06	0.0103425	A330023F24Rik	Day14
ENSMUSG00000032412	3565.26	-0.221531	0.0507579	-4.36446	1.27436e-05	0.0184528	Atp1b3	Day14
ENSMUSG00000044345	336.486	-0.27483	0.0627388	-4.38054	1.18386e-05	0.0184528	Marveld1	Day14
ENSMUSG00000057766	392.538	0.375429	0.0871898	4.30588	1.66325e-05	0.0216754	Ankrd29	Day14
ENSMUSG00000004040	2019.41	0.174162	0.0428392	4.06547	4.79359e-05	0.0262356	Stat3	Day14
ENSMUSG00000005262	2088.41	-0.153809	0.0379725	-4.05054	5.11004e-05	0.0262356	Ufd1	Day14
ENSMUSG00000018166	393.311	0.364448	0.0904894	4.02752	5.63687e-05	0.0262356	Erbb3	Day14
ENSMUSG00000019731	1721.48	0.203597	0.0505139	4.03052	5.56534e-05	0.0262356	Slc35e1	Day14
ENSMUSG00000020137	442.273	0.392381	0.0947559	4.14097	3.45838e-05	0.0262356	Thap2	Day14
ENSMUSG00000020182	1393.95	-0.40582	0.0999977	-4.05829	4.94333e-05	0.0262356	Ddc	Day14
ENSMUSG00000020250	2028.89	0.14371	0.0352406	4.07797	4.54307e-05	0.0262356	Txnrd1	Day14
ENSMUSG00000023249	177.821	-0.414353	0.0996461	-4.15825	3.207e-05	0.0262356	Parp3	Day14
ENSMUSG00000024817	1351.94	0.373197	0.0888488	4.20036	2.66487e-05	0.0262356	Uhrf2	Day14
ENSMUSG00000024968	170.425	-0.462904	0.110739	-4.18014	2.91333e-05	0.0262356	Rcor2	Day14
ENSMUSG00000025532	730.65	-0.361926	0.0862782	-4.19487	2.73028e-05	0.0262356	Crcp	Day14
ENSMUSG00000028096	708.648	0.267858	0.065196	4.10851	3.98219e-05	0.0262356	Gpr89	Day14
ENSMUSG00000031762	813.1	-0.574192	0.142554	-4.0279	5.62764e-05	0.0262356	Mt2	Day14
ENSMUSG00000033106	602.203	-0.283203	0.0691039	-4.09822	4.16333e-05	0.0262356	Slc7a6os	Day14
ENSMUSG00000043510	129.15	-0.459552	0.111586	-4.11836	3.81574e-05	0.0262356	Hscb	Day14
ENSMUSG00000045613	696.567	0.55693	0.136259	4.08729	4.36434e-05	0.0262356	Chrm2	Day14
ENSMUSG00000074227	1050.81	-0.456803	0.113111	-4.03856	5.37814e-05	0.0262356	Spint2	Day14
ENSMUSG00000090063	132.624	0.833451	0.202189	4.12214	3.75369e-05	0.0262356	Dlx6os1	Day14
ENSMUSG00000036181	463.43	-0.479259	0.119282	-4.01785	5.87319e-05	0.0263929	H1f2	Day14
ENSMUSG00000040174	298.328	-0.327138	0.0817563	-4.00138	6.29748e-05	0.0273563	Alkbh3	Day14
ENSMUSG00000012126	464.332	-0.322905	0.0826751	-3.90571	9.39486e-05	0.0289601	Ubxn11	Day14
ENSMUSG00000020335	121.262	0.426983	0.109166	3.91134	9.1786e-05	0.0289601	Zfp354b	Day14
ENSMUSG00000020522	611.193	0.363866	0.0917666	3.96512	7.33587e-05	0.0289601	Mfap3	Day14
ENSMUSG00000029162	392.303	-0.423134	0.108606	-3.89606	9.77707e-05	0.0289601	Khk	Day14
ENSMUSG00000029263	466.456	0.390451	0.100124	3.89968	9.63218e-05	0.0289601	Pigg	Day14
ENSMUSG00000031851	448.788	-0.367094	0.092371	-3.97412	7.06386e-05	0.0289601	Ntpcr	Day14
ENSMUSG00000034485	386.025	-0.266897	0.0678256	-3.93504	8.31812e-05	0.0289601	Uaca	Day14
ENSMUSG00000041278	1156.83	-0.240947	0.0619306	-3.89059	0.0001	0.0289601	Ttc1	Day14
ENSMUSG00000051037	86.4956	0.481483	0.121386	3.96653	7.29265e-05	0.0289601	Zfp455	Day14
ENSMUSG00000055866	697.558	0.375176	0.095542	3.92682	8.60765e-05	0.0289601	Per2	Day14
ENSMUSG00000056592	224.508	0.321524	0.0825142	3.89659	9.75564e-05	0.0289601	Zfp658	Day14
ENSMUSG00000072694	3092.79	-0.275041	0.0696948	-3.94637	7.93453e-05	0.0289601	1500011B03Rik	Day14
ENSMUSG00000072694	3092.79	-0.275041	0.0696948	-3.94637	7.93453e-05	0.0289601	2610524H06Rik	Day14
ENSMUSG00000087165	101.224	-0.56506	0.145079	-3.89483	9.82658e-05	0.0289601	2010001A14Rik	Day14
ENSMUSG00000091474	480.413	0.43035	0.109915	3.9153	9.0291e-05	0.0289601	NA	Day14
ENSMUSG00000113555	102.268	-0.589281	0.149814	-3.93342	8.37469e-05	0.0289601	NA	Day14
ENSMUSG00000070544	1678.56	0.347453	0.0894715	3.88339	0.000103009	0.0291829	Top1	Day14
ENSMUSG00000038525	469.59	-0.273762	0.0706411	-3.87539	0.000106454	0.0295171	Armc10	Day14
ENSMUSG00000090093	142.746	0.630013	0.162944	3.86643	0.00011044	0.0299844	Gm14393	Day14
ENSMUSG00000010660	335.362	-0.306683	0.0801339	-3.82713	0.000129645	0.0311308	Plcd1	Day14
ENSMUSG00000020265	2941.52	-0.207029	0.054583	-3.79291	0.000148891	0.0311308	Sumo3	Day14
ENSMUSG00000024172	346.92	0.455247	0.118672	3.83617	0.000124966	0.0311308	St6gal2	Day14
ENSMUSG00000025485	1651.62	-0.235091	0.0617014	-3.81014	0.000138885	0.0311308	Ric8a	Day14
ENSMUSG00000030782	187.977	-0.381123	0.100176	-3.80454	0.000142068	0.0311308	Tgfb1i1	Day14
ENSMUSG00000033684	1058.81	-0.194375	0.0507313	-3.83147	0.000127382	0.0311308	Qsox1	Day14
ENSMUSG00000036459	159.493	-0.410272	0.108233	-3.79062	0.000150271	0.0311308	Wtip	Day14
ENSMUSG00000037971	812.008	-0.235264	0.0620707	-3.79025	0.000150494	0.0311308	1110032A03Rik	Day14
ENSMUSG00000039976	1679.09	0.245526	0.0646586	3.79727	0.000146301	0.0311308	Tbc1d16	Day14
ENSMUSG00000046352	180.885	-0.370094	0.0974567	-3.79752	0.000146151	0.0311308	Gjb2	Day14
ENSMUSG00000046402	151.625	-0.690408	0.181851	-3.79656	0.000146716	0.0311308	Rbp1	Day14
ENSMUSG00000048787	396.848	0.284019	0.0741601	3.8298	0.000128246	0.0311308	Dcun1d3	Day14
ENSMUSG00000074457	1452.61	-0.533179	0.140266	-3.80121	0.000143992	0.0311308	S100a16	Day14
ENSMUSG00000097090	87.8187	0.816228	0.213029	3.83153	0.000127349	0.0311308	NA	Day14
ENSMUSG00000106990	220.75	0.780241	0.203827	3.82797	0.000129206	0.0311308	NA	Day14
ENSMUSG00000031765	2923.07	-0.549348	0.145236	-3.78246	0.000155285	0.03162	Mt1	Day14
ENSMUSG00000063317	2126.12	0.416577	0.110419	3.77268	0.000161503	0.0323802	Usp31	Day14
ENSMUSG00000024357	812.354	-0.36193	0.0960421	-3.76845	0.000164263	0.0324345	Sil1	Day14
ENSMUSG00000002014	1174.49	-0.287871	0.0766506	-3.75562	0.00017291	0.0336324	Ssr4	Day14
ENSMUSG00000031371	281.579	-0.316255	0.0844358	-3.74551	0.000180025	0.0345012	Haus7	Day14
ENSMUSG00000036718	211.826	-0.371057	0.099352	-3.73477	0.00018789	0.0354866	Micall2	Day14
ENSMUSG00000030342	937.458	-0.246251	0.0660656	-3.72737	0.000193492	0.0360227	Cd9	Day14
ENSMUSG00000053825	1812.61	0.322918	0.0867457	3.72259	0.000197193	0.0361947	Ppfia2	Day14
ENSMUSG00000026456	738.528	-0.233955	0.0632825	-3.697	0.000218161	0.0384199	Cyb5r1	Day14
ENSMUSG00000039323	198.92	-1.57211	0.425201	-3.69734	0.000217871	0.0384199	Igfbp2	Day14
ENSMUSG00000052302	1446.35	0.198043	0.0534867	3.70266	0.000213349	0.0384199	Tbc1d30	Day14
ENSMUSG00000073779	125.487	-0.605279	0.164196	-3.68633	0.000227513	0.0395327	Lrp8os2	Day14
ENSMUSG00000002325	372.983	0.279173	0.0763806	3.65503	0.000257155	0.04097	Irf9	Day14
ENSMUSG00000031972	107.152	-0.64936	0.177842	-3.65134	0.000260877	0.04097	Acta1	Day14
ENSMUSG00000041220	2093.5	0.21775	0.0595031	3.65947	0.00025274	0.04097	Elovl6	Day14
ENSMUSG00000044952	436.794	0.282477	0.07721	3.65855	0.000253645	0.04097	Kctd21	Day14
ENSMUSG00000048304	1297.44	0.317769	0.0870812	3.64911	0.000263147	0.04097	Slitrk3	Day14
ENSMUSG00000051306	561.659	0.296586	0.0812719	3.6493	0.000262951	0.04097	Usp42	Day14
ENSMUSG00000069678	347.525	-0.386891	0.10605	-3.6482	0.000264079	0.04097	Pcgf1	Day14
ENSMUSG00000074578	913.918	-0.534161	0.146401	-3.64862	0.000263657	0.04097	Zfas1	Day14
ENSMUSG00000078684	148.62	0.469488	0.128258	3.6605	0.00025172	0.04097	NA	Day14
ENSMUSG00000039634	179.787	0.355274	0.0976051	3.63991	0.000272732	0.0418147	Zfp189	Day14
ENSMUSG00000031864	1235.3	0.218852	0.0601852	3.63631	0.000276576	0.0419109	Ints10	Day14
ENSMUSG00000017679	1522.08	0.164301	0.0452845	3.62819	0.00028541	0.0420645	Ttpal	Day14
ENSMUSG00000040855	3922.71	0.373608	0.103004	3.62713	0.000286592	0.0420645	Reps2	Day14
ENSMUSG00000070372	646.547	0.276388	0.076213	3.62651	0.000287273	0.0420645	Capza1	Day14
ENSMUSG00000027800	403.7	-0.351981	0.0972218	-3.62039	0.000294156	0.0425937	Tm4sf1	Day14
ENSMUSG00000018548	5867.49	0.204167	0.056582	3.60833	0.00030817	0.0429964	Trim37	Day14
ENSMUSG00000021959	288.914	0.3816	0.105804	3.60669	0.000310133	0.0429964	Lats2	Day14
ENSMUSG00000037363	611.055	0.176852	0.0489312	3.6143	0.000301162	0.0429964	Letm2	Day14
ENSMUSG00000040414	1128.64	-0.23374	0.0647848	-3.60794	0.000308634	0.0429964	Slc25a28	Day14
ENSMUSG00000003153	3049.24	0.1496	0.0417098	3.58669	0.000334898	0.0432117	Slc2a3	Day14
ENSMUSG00000022216	1333.84	-0.320221	0.0892454	-3.5881	0.000333096	0.0432117	Psme1	Day14
ENSMUSG00000024782	2107.52	0.244403	0.0680448	3.59179	0.000328415	0.0432117	Ak3	Day14
ENSMUSG00000026322	114.206	0.529662	0.147654	3.58719	0.00033426	0.0432117	Htr4	Day14
ENSMUSG00000027408	207.369	-0.430931	0.119838	-3.59596	0.000323194	0.0432117	Cpxm1	Day14
ENSMUSG00000050558	180.879	0.562911	0.156501	3.59684	0.000322101	0.0432117	Prokr2	Day14
ENSMUSG00000086841	409.992	-0.537929	0.14944	-3.59964	0.00031866	0.0432117	2410006H16Rik	Day14
ENSMUSG00000001089	2019.49	0.335607	0.0940124	3.56982	0.000357224	0.0437585	Luzp1	Day14
ENSMUSG00000004626	801.563	-0.19564	0.0547224	-3.57513	0.000350055	0.0437585	Stxbp2	Day14
ENSMUSG00000034845	303.889	-0.548134	0.153588	-3.56887	0.000358524	0.0437585	Plvap	Day14
ENSMUSG00000037872	997.129	-0.401392	0.112339	-3.57304	0.000352857	0.0437585	Ackr1	Day14
ENSMUSG00000042363	1426.91	0.281896	0.0789996	3.56832	0.000359282	0.0437585	Lgalsl	Day14
ENSMUSG00000089857	175.359	0.659527	0.184428	3.57607	0.000348801	0.0437585	Zfp882	Day14
ENSMUSG00000040093	99.6748	-0.428385	0.120235	-3.5629	0.000366784	0.0442587	Bmf	Day14
ENSMUSG00000046442	3140.65	0.31395	0.0882266	3.55845	0.000373044	0.044601	Ppm1e	Day14
ENSMUSG00000025533	777.127	-0.282614	0.0796631	-3.54761	0.000388739	0.0448255	Asl	Day14
ENSMUSG00000028673	1198.7	-0.343159	0.0967657	-3.54629	0.000390697	0.0448255	Fuca1	Day14
ENSMUSG00000038170	4683.35	0.241962	0.0682924	3.54303	0.00039556	0.0448255	Pde4dip	Day14
ENSMUSG00000039914	1016.12	-0.271697	0.0764766	-3.55268	0.000381325	0.0448255	Coq10a	Day14
ENSMUSG00000047945	2672.88	-0.31208	0.0880372	-3.54487	0.000392806	0.0448255	Marcksl1	Day14
ENSMUSG00000052748	240.225	0.398495	0.112432	3.54433	0.000393612	0.0448255	Swt1	Day14
ENSMUSG00000004665	171.591	-0.532496	0.150577	-3.53636	0.000405678	0.0451946	Cnn2	Day14
ENSMUSG00000021243	259.751	-0.437708	0.124087	-3.52742	0.000419625	0.0451946	Fcf1	Day14
ENSMUSG00000037253	654.602	0.345036	0.0978086	3.52767	0.000419236	0.0451946	Mex3c	Day14
ENSMUSG00000051435	500.479	-0.329564	0.0932721	-3.53336	0.000410306	0.0451946	Fhad1	Day14
ENSMUSG00000057440	254.377	0.450078	0.127505	3.52987	0.000415756	0.0451946	Mpp7	Day14
ENSMUSG00000074283	142.709	0.580277	0.164369	3.53033	0.000415035	0.0451946	Zfp109	Day14
ENSMUSG00000050079	822.69	0.274431	0.0778771	3.5239	0.000425239	0.0454239	Rspry1	Day14
ENSMUSG00000027999	487.252	-0.286132	0.0813814	-3.51594	0.000438203	0.0460263	Pla2g12a	Day14
ENSMUSG00000030844	1106.27	-0.281629	0.0801457	-3.51396	0.000441474	0.0460263	Rgs10	Day14
ENSMUSG00000071862	1395.04	0.441714	0.125618	3.51634	0.000437547	0.0460263	Lrrtm2	Day14
ENSMUSG00000028414	1484.73	0.343037	0.0977575	3.50905	0.000449702	0.0461458	Fktn	Day14
ENSMUSG00000046834	267.046	-0.341911	0.0974014	-3.51033	0.000447558	0.0461458	Krt1	Day14
ENSMUSG00000027893	10278.4	0.127109	0.0363102	3.50063	0.000464154	0.0472567	Ahcyl1	Day14
ENSMUSG00000026610	666.911	0.45045	0.128836	3.49632	0.00047172	0.0476067	Esrrg	Day14
ENSMUSG00000055553	832.821	-0.320582	0.0917921	-3.49248	0.000478552	0.0476067	Kxd1	Day14
ENSMUSG00000061461	498.897	-0.265841	0.0760847	-3.49401	0.000475827	0.0476067	Smim20	Day14
ENSMUSG00000020477	336.477	-0.494602	0.141839	-3.48706	0.000488362	0.0478723	Mrps24	Day14
ENSMUSG00000022370	770.743	-0.31862	0.0914339	-3.4847	0.000492683	0.0478723	Mrpl13	Day14
ENSMUSG00000024276	895.58	0.507956	0.146	3.47915	0.000503003	0.0478723	Zfp397	Day14
ENSMUSG00000027508	858.861	0.338209	0.0971323	3.48194	0.000497795	0.0478723	Pag1	Day14
ENSMUSG00000027854	1156.35	0.273144	0.0784156	3.48329	0.000495286	0.0478723	Sike1	Day14
ENSMUSG00000028394	676.5	-0.324565	0.0933318	-3.47754	0.000506039	0.0478723	Pole3	Day14
ENSMUSG00000053553	172.194	-0.429628	0.12356	-3.47707	0.000506935	0.0478723	3110082I17Rik	Day14
ENSMUSG00000029038	1127.84	-0.360925	0.10386	-3.4751	0.000510659	0.047877	Ssu72	Day14
ENSMUSG00000045251	230.563	-0.355609	0.102498	-3.46941	0.000521601	0.0485536	Zfp688	Day14
ENSMUSG00000061013	176.574	0.425329	0.122726	3.46568	0.000528895	0.0488834	Mkx	Day14
ENSMUSG00000003031	976.465	0.298999	0.0868405	3.44308	0.000575121	0.0489163	Cdkn1b	Day14
ENSMUSG00000019437	757.232	-0.265684	0.0768327	-3.45796	0.000544285	0.0489163	Tlcd1	Day14
ENSMUSG00000025289	516.225	-0.397526	0.115296	-3.44788	0.000565007	0.0489163	Prdx4	Day14
ENSMUSG00000027378	587.336	-0.195722	0.0568622	-3.44204	0.000577351	0.0489163	Nphp1	Day14
ENSMUSG00000032878	1521.42	0.382761	0.11109	3.44552	0.000569962	0.0489163	Ccdc85a	Day14
ENSMUSG00000033063	253.339	0.507106	0.14748	3.43846	0.000585028	0.0489163	Cntnap3	Day14
ENSMUSG00000033419	8342.19	0.154304	0.0447092	3.45128	0.000557936	0.0489163	Snap91	Day14
ENSMUSG00000037007	232.508	0.339228	0.0986294	3.43942	0.000582956	0.0489163	Zfp113	Day14
ENSMUSG00000039349	384.824	-0.373984	0.107998	-3.46288	0.000534419	0.0489163	C130074G19Rik	Day14
ENSMUSG00000043993	106.178	-0.4019	0.116748	-3.44246	0.000576459	0.0489163	NA	Day14
ENSMUSG00000045034	1135.57	0.361076	0.105018	3.43822	0.000585554	0.0489163	Ankrd34b	Day14
ENSMUSG00000049091	746.397	-0.280241	0.08133	-3.44573	0.000569524	0.0489163	Sephs2	Day14
ENSMUSG00000058013	1594.38	0.154824	0.0449495	3.44441	0.000572311	0.0489163	Septin11	Day14
ENSMUSG00000062098	3222.64	0.237281	0.0686499	3.4564	0.000547451	0.0489163	Btbd3	Day14
ENSMUSG00000085881	134.208	-0.469658	0.13634	-3.44474	0.000571606	0.0489163	NA	Day14
ENSMUSG00000021811	729.352	-0.242458	0.0707409	-3.42742	0.000609355	0.0490533	Dnajc9	Day14
ENSMUSG00000029580	17791.6	-0.23402	0.0682296	-3.42988	0.000603841	0.0490533	Actb	Day14
ENSMUSG00000039759	512.879	-0.443079	0.129126	-3.43137	0.000600538	0.0490533	Thap3	Day14
ENSMUSG00000042599	765.939	0.531825	0.155016	3.43078	0.000601854	0.0490533	Kdm7a	Day14
ENSMUSG00000051341	159.804	0.425706	0.124011	3.43282	0.000597344	0.0490533	Zfp52	Day14
ENSMUSG00000052369	1393.65	-0.258896	0.0755409	-3.42723	0.000609778	0.0490533	Tmem106c	Day14
ENSMUSG00000030247	113.432	-0.584626	0.170779	-3.42329	0.000618687	0.0494646	Kcnj8	Day14
ENSMUSG00000020056	369.086	-0.295543	0.0863757	-3.42159	0.00062255	0.04947	Washc3	Day14
ENSMUSG00000021596	455.223	0.509757	0.149535	3.40894	0.000652158	0.0496433	Mctp1	Day14
ENSMUSG00000034614	1112.87	-0.230297	0.0674967	-3.41197	0.000644947	0.0496433	Pik3ip1	Day14
ENSMUSG00000047228	169.439	-0.442148	0.129396	-3.417	0.000633147	0.0496433	A2ml1	Day14
ENSMUSG00000047996	157.816	0.795203	0.233137	3.41089	0.000647515	0.0496433	Prrg1	Day14
ENSMUSG00000074746	1725.23	0.305417	0.0896024	3.40858	0.000653027	0.0496433	Pdzd8	Day14
ENSMUSG00000075324	275.258	0.409545	0.120106	3.40986	0.000649953	0.0496433	Fign	Day14
ENSMUSG00000091898	106.222	-0.503557	0.147322	-3.41807	0.000630674	0.0496433	Tnnc1	Day14
ENSMUSG00000102555	100.021	0.661794	0.194207	3.40767	0.000655206	0.0496433	NA	Day14
ENSMUSG00000025574	88.4947	0.668403	0.196577	3.40022	0.000673328	0.0502457	Tk1	Day14
ENSMUSG00000034206	83.9205	0.520313	0.153049	3.39965	0.000674723	0.0502457	Polq	Day14
ENSMUSG00000038286	744.246	-0.260368	0.0765537	-3.40111	0.000671122	0.0502457	Bphl	Day14
ENSMUSG00000027001	300.817	0.394398	0.11608	3.39764	0.000679687	0.0503277	Dusp19	Day14
ENSMUSG00000000214	932.323	-0.656385	0.193467	-3.39274	0.000691963	0.0503492	Th	Day14
ENSMUSG00000021091	1341.71	0.350088	0.103277	3.3898	0.000699444	0.0503492	Serpina3n	Day14
ENSMUSG00000031691	3632.74	0.155548	0.0458731	3.39084	0.000696781	0.0503492	Tnpo2	Day14
ENSMUSG00000039263	462.007	-0.29047	0.0857122	-3.3889	0.000701747	0.0503492	Npepl1	Day14
ENSMUSG00000073565	191.77	0.312061	0.0919663	3.39321	0.000690786	0.0503492	Prr16	Day14
ENSMUSG00000087075	246.712	-0.446197	0.131744	-3.38684	0.000707021	0.0503492	Lbhd2	Day14
ENSMUSG00000087590	96.3795	-0.708426	0.209115	-3.38773	0.000704733	0.0503492	Epb41l4aos	Day14
ENSMUSG00000036693	831.12	-0.196942	0.058217	-3.38289	0.000717266	0.0508011	Nop14	Day14
ENSMUSG00000051113	135.965	-0.391888	0.115906	-3.38109	0.000721985	0.0508589	Fam71e1	Day14
ENSMUSG00000029348	1932.5	-0.255774	0.0759143	-3.36925	0.000753732	0.0515285	Asphd2	Day14
ENSMUSG00000032348	1111.29	-0.366099	0.108788	-3.36525	0.000764738	0.0515285	Gsta4	Day14
ENSMUSG00000032846	356.539	0.333707	0.0989108	3.37382	0.000741338	0.0515285	Zswim6	Day14
ENSMUSG00000037458	2777.66	0.276092	0.0820186	3.36622	0.000762064	0.0515285	Azin1	Day14
ENSMUSG00000039000	2288.59	0.165543	0.0492042	3.36441	0.000767076	0.0515285	Ube3c	Day14
ENSMUSG00000041203	799.62	-0.551903	0.164031	-3.36463	0.000766464	0.0515285	Trir	Day14
ENSMUSG00000049047	612.196	0.290708	0.0861696	3.37367	0.000741737	0.0515285	Armcx3	Day14
ENSMUSG00000091764	183.978	0.389207	0.11568	3.36452	0.000766779	0.0515285	Zfp964	Day14
ENSMUSG00000116138	403.955	-0.388526	0.115272	-3.37051	0.000750279	0.0515285	C030006K11Rik	Day14
ENSMUSG00000022462	2775.86	0.27306	0.0812891	3.35913	0.000781891	0.0517966	Slc38a2	Day14
ENSMUSG00000031673	1204.42	0.254916	0.0758963	3.35874	0.000782991	0.0517966	Cdh11	Day14
ENSMUSG00000063663	276.276	0.805621	0.239762	3.36009	0.000779183	0.0517966	Brwd3	Day14
ENSMUSG00000026939	374.139	-0.387511	0.115449	-3.35656	0.000789194	0.0519433	Tmem141	Day14
ENSMUSG00000026921	827.354	-0.380853	0.113701	-3.3496	0.000809296	0.0521265	Egfl7	Day14
ENSMUSG00000027239	438.244	-0.425154	0.12687	-3.3511	0.000804909	0.0521265	Mdk	Day14
ENSMUSG00000031807	472.885	-0.502539	0.149829	-3.35408	0.000796301	0.0521265	Pgls	Day14
ENSMUSG00000032705	1846.83	0.297135	0.08873	3.34876	0.00081175	0.0521265	Exd2	Day14
ENSMUSG00000050854	291.925	-0.483664	0.144434	-3.34868	0.000811977	0.0521265	Tmem125	Day14
ENSMUSG00000028466	1187.11	-0.29305	0.0876939	-3.34174	0.000832541	0.0531847	Creb3	Day14
ENSMUSG00000022807	540.107	0.208607	0.0625065	3.33736	0.000845773	0.0534337	Osbpl11	Day14
ENSMUSG00000025351	1568.53	-0.368483	0.110414	-3.33727	0.000846044	0.0534337	Cd63	Day14
ENSMUSG00000033373	757.016	-0.310205	0.0930136	-3.33505	0.000852839	0.0534337	Fntb	Day14
ENSMUSG00000037805	1498.66	-0.455226	0.136493	-3.33516	0.000852509	0.0534337	Rpl10a	Day14
ENSMUSG00000020372	4780.79	-0.322895	0.0971924	-3.32223	0.000893019	0.0536653	Rack1	Day14
ENSMUSG00000026620	1792.34	0.153729	0.0462144	3.32644	0.000879644	0.0536653	Mark1	Day14
ENSMUSG00000029034	677.537	-0.219717	0.0659744	-3.33035	0.000867383	0.0536653	Ints11	Day14
ENSMUSG00000029146	2606.89	-0.288152	0.0865568	-3.32905	0.000871413	0.0536653	Snx17	Day14
ENSMUSG00000031029	3041	-0.371034	0.111721	-3.32107	0.000896717	0.0536653	Eif3f	Day14
ENSMUSG00000032064	2609.23	0.29354	0.0883952	3.32076	0.000897717	0.0536653	Dixdc1	Day14
ENSMUSG00000041378	853.557	-0.539777	0.162162	-3.32864	0.000872725	0.0536653	Cldn5	Day14
ENSMUSG00000047216	249.614	0.521203	0.15684	3.32314	0.000890091	0.0536653	Cdh19	Day14
ENSMUSG00000047606	435.347	0.392084	0.117922	3.32495	0.000884356	0.0536653	Ankrd34c	Day14
ENSMUSG00000055480	142.427	0.602282	0.18136	3.32091	0.000897247	0.0536653	Zfp458	Day14
ENSMUSG00000000957	625.068	-0.409885	0.123714	-3.31318	0.000922428	0.0539062	Mmp14	Day14
ENSMUSG00000020892	261.958	-0.281395	0.08481	-3.31795	0.000906812	0.0539062	Aloxe3	Day14
ENSMUSG00000032217	809.581	0.330449	0.0996536	3.31597	0.000913248	0.0539062	Rnf111	Day14
ENSMUSG00000040435	319.098	-0.398437	0.120243	-3.31361	0.000920995	0.0539062	Ppp1r15a	Day14
ENSMUSG00000118202	295.231	0.564258	0.170266	3.31398	0.000919788	0.0539062	NA	Day14
ENSMUSG00000031843	307.35	-0.221029	0.0667478	-3.31141	0.000928268	0.0539512	Mphosph6	Day14
ENSMUSG00000054752	892.315	0.576286	0.174081	3.31044	0.000931478	0.0539512	Fsd1l	Day14
ENSMUSG00000000792	792.002	-0.247809	0.0750681	-3.30112	0.000963002	0.0545078	Slc5a5	Day14
ENSMUSG00000026224	153.554	-0.402694	0.122003	-3.30068	0.000964501	0.0545078	4933407L21Rik	Day14
ENSMUSG00000030691	2043.31	0.237485	0.0719498	3.3007	0.000964443	0.0545078	Fchsd2	Day14
ENSMUSG00000035898	741.488	0.597172	0.180891	3.30127	0.000962466	0.0545078	Uba6	Day14
ENSMUSG00000050732	200.395	-0.518345	0.156825	-3.30525	0.000948926	0.0545078	Vamp8	Day14
ENSMUSG00000051034	147.022	0.362177	0.109744	3.30019	0.000966183	0.0545078	Zfp11	Day14
ENSMUSG00000006134	2004.09	0.19043	0.0577509	3.29743	0.000975748	0.0548101	Crkl	Day14
ENSMUSG00000044080	1024.12	-0.391714	0.11892	-3.29394	0.000987933	0.0550203	S100a1	Day14
ENSMUSG00000050714	257.441	0.586659	0.178101	3.29397	0.000987828	0.0550203	Zbtb26	Day14
ENSMUSG00000002233	327.063	-0.359339	0.109239	-3.28948	0.00100371	0.0551922	Rhoc	Day14
ENSMUSG00000024099	3271.91	-0.321755	0.0978133	-3.28948	0.00100373	0.0551922	Ndufv2	Day14
ENSMUSG00000049717	330.21	0.298931	0.0908458	3.29053	0.001	0.0551922	Lig4	Day14
ENSMUSG00000018042	2482.14	-0.250176	0.07615	-3.28531	0.0010187	0.05578	Cyb5r3	Day14
ENSMUSG00000027712	2249.17	-0.209028	0.0636611	-3.28344	0.00102548	0.0559166	Anxa5	Day14
ENSMUSG00000059742	736.045	0.527865	0.160843	3.28186	0.00103124	0.0559962	Kcnh7	Day14
ENSMUSG00000005779	3129.94	-0.461413	0.141126	-3.2695	0.00107736	0.0562871	Psmb4	Day14
ENSMUSG00000006395	412.243	-0.324782	0.0993	-3.27072	0.00107275	0.0562871	Hyi	Day14
ENSMUSG00000022096	1117.13	-0.314845	0.0962536	-3.27099	0.00107171	0.0562871	Hr	Day14
ENSMUSG00000022507	1321.12	0.314425	0.0961347	3.27067	0.00107292	0.0562871	1810013L24Rik	Day14
ENSMUSG00000024732	179.64	-0.350665	0.107274	-3.26887	0.00107979	0.0562871	Ccdc86	Day14
ENSMUSG00000025076	93.134	-0.448632	0.137223	-3.26936	0.00107792	0.0562871	Casp7	Day14
ENSMUSG00000027663	2385.66	0.175632	0.0536535	3.27346	0.00106241	0.0562871	Zmat3	Day14
ENSMUSG00000033960	981.2	0.38945	0.119114	3.26955	0.0010772	0.0562871	Jcad	Day14
ENSMUSG00000034744	1220.14	-0.293033	0.0893624	-3.27916	0.00104117	0.0562871	Nagk	Day14
ENSMUSG00000037787	443.94	-0.33946	0.103746	-3.27204	0.00106775	0.0562871	Coa8	Day14
ENSMUSG00000006315	1517.06	-0.341686	0.104574	-3.2674	0.00108542	0.0563552	Tmem147	Day14
ENSMUSG00000047037	1115.21	0.374378	0.114652	3.26533	0.00109335	0.056542	Nipa1	Day14
ENSMUSG00000021470	811.319	0.293446	0.0902207	3.25254	0.0011438	0.056893	Ercc6l2	Day14
ENSMUSG00000025723	87.8546	-0.535399	0.164515	-3.25441	0.00113627	0.056893	Nmb	Day14
ENSMUSG00000027570	598.566	-0.705226	0.216808	-3.25276	0.00114289	0.056893	Col9a3	Day14
ENSMUSG00000027598	1551.01	0.379021	0.116211	3.26149	0.00110829	0.056893	Itch	Day14
ENSMUSG00000040620	861.562	0.216212	0.0664469	3.2539	0.00113831	0.056893	Dhx33	Day14
ENSMUSG00000049489	361.754	-0.298557	0.0916499	-3.25758	0.00112366	0.056893	Ccnq	Day14
ENSMUSG00000058444	766.77	-0.220044	0.0675863	-3.25575	0.00113094	0.056893	Map2k5	Day14
ENSMUSG00000064345	64865	0.458312	0.140711	3.25711	0.00112554	0.056893	ND2	Day14
ENSMUSG00000078350	535.742	-0.257955	0.0792735	-3.25399	0.00113796	0.056893	Smim1	Day14
ENSMUSG00000097574	132.565	-0.396375	0.121706	-3.25683	0.00112662	0.056893	C920006O11Rik	Day14
ENSMUSG00000046034	302.784	-0.362612	0.111667	-3.24726	0.00116523	0.0577385	Otulin	Day14
ENSMUSG00000012848	5099.29	-0.436664	0.134526	-3.24595	0.00117061	0.0577857	Rps5	Day14
ENSMUSG00000052299	1694.14	0.393095	0.121283	3.24114	0.00119052	0.0585466	Ltn1	Day14
ENSMUSG00000001665	185.307	-0.352159	0.108738	-3.23859	0.00120123	0.0586309	Gstt3	Day14
ENSMUSG00000037933	2135.72	0.23719	0.0732257	3.23916	0.00119882	0.0586309	Bicd2	Day14
ENSMUSG00000006740	6220.67	0.367947	0.114665	3.20888	0.00133252	0.0587958	Kif5b	Day14
ENSMUSG00000013622	1870.96	-0.262338	0.0818384	-3.20555	0.00134802	0.0587958	Atraid	Day14
ENSMUSG00000018293	1773.05	-0.403683	0.125571	-3.21477	0.00130549	0.0587958	Pfn1	Day14
ENSMUSG00000019947	1060.63	0.332351	0.102773	3.23384	0.00122136	0.0587958	Arid5b	Day14
ENSMUSG00000020189	1571.21	0.555974	0.173518	3.20413	0.00135472	0.0587958	Osbpl8	Day14
ENSMUSG00000021224	648.957	0.169414	0.052872	3.20423	0.00135424	0.0587958	Numb	Day14
ENSMUSG00000021573	11741.7	0.235266	0.0732889	3.21012	0.00132678	0.0587958	Tppp	Day14
ENSMUSG00000024384	1061.12	0.367356	0.11471	3.20248	0.00136252	0.0587958	Iws1	Day14
ENSMUSG00000026005	396.989	0.364012	0.113503	3.20706	0.00134098	0.0587958	Rpe	Day14
ENSMUSG00000027677	3035.27	0.453413	0.141455	3.20534	0.00134901	0.0587958	Ttc14	Day14
ENSMUSG00000028029	1064.07	-0.309797	0.0960143	-3.22657	0.00125282	0.0587958	Aimp1	Day14
ENSMUSG00000031538	804.302	-0.190845	0.0595126	-3.2068	0.00134219	0.0587958	Plat	Day14
ENSMUSG00000031980	7419.92	-0.296933	0.0926354	-3.2054	0.00134876	0.0587958	Agt	Day14
ENSMUSG00000032126	345.581	-0.35054	0.108758	-3.22312	0.00126801	0.0587958	Hmbs	Day14
ENSMUSG00000033454	342.232	0.313635	0.0977115	3.20981	0.00132823	0.0587958	Zbtb1	Day14
ENSMUSG00000036278	238.29	-0.505125	0.157228	-3.21269	0.00131498	0.0587958	Macrod1	Day14
ENSMUSG00000036390	128.885	-0.377747	0.116975	-3.22929	0.00124098	0.0587958	Gadd45a	Day14
ENSMUSG00000036745	5711.1	0.281784	0.0872178	3.23081	0.00123439	0.0587958	Ttll7	Day14
ENSMUSG00000037386	2279.43	0.262586	0.0815238	3.22098	0.00127754	0.0587958	Rims2	Day14
ENSMUSG00000045259	160.374	-0.473141	0.147301	-3.21208	0.00131778	0.0587958	Klhdc9	Day14
ENSMUSG00000045414	606.987	0.445646	0.138631	3.21461	0.00130621	0.0587958	Dipk2a	Day14
ENSMUSG00000045838	334.008	-0.285984	0.0890002	-3.21329	0.00131224	0.0587958	Ccdc9b	Day14
ENSMUSG00000046230	1354.6	0.478625	0.14933	3.20516	0.0013499	0.0587958	Vps13a	Day14
ENSMUSG00000046240	2418.12	-0.146768	0.0454702	-3.22779	0.00124753	0.0587958	Hepacam	Day14
ENSMUSG00000048109	208.451	0.51595	0.161077	3.20312	0.00135947	0.0587958	Rbm15	Day14
ENSMUSG00000048280	678.798	0.429454	0.134048	3.20373	0.00135658	0.0587958	Zfp738	Day14
ENSMUSG00000048874	1850.12	0.256103	0.0791811	3.23439	0.00121902	0.0587958	Phf3	Day14
ENSMUSG00000049658	833.788	0.499486	0.155732	3.20734	0.0013397	0.0587958	Bdp1	Day14
ENSMUSG00000060882	2442.81	0.22001	0.0682593	3.22315	0.00126789	0.0587958	Kcnd2	Day14
ENSMUSG00000065979	758.933	-0.15647	0.0484545	-3.22921	0.00124133	0.0587958	Cpped1	Day14
ENSMUSG00000066705	6114.56	-0.236188	0.0731968	-3.22675	0.00125206	0.0587958	Fxyd6	Day14
ENSMUSG00000073684	723.517	-0.328695	0.101944	-3.22428	0.00126288	0.0587958	Faap20	Day14
ENSMUSG00000085438	4675.94	0.300356	0.0929754	3.23049	0.00123579	0.0587958	Oip5os1	Day14
ENSMUSG00000097023	475.242	-0.369455	0.114543	-3.22546	0.00125771	0.0587958	Mir9-3hg	Day14
ENSMUSG00000105245	114.274	0.419824	0.129944	3.23081	0.00123439	0.0587958	NA	Day14
ENSMUSG00000017344	1576.2	-0.340072	0.106256	-3.2005	0.0013719	0.0588799	Vtn	Day14
ENSMUSG00000073433	1458.73	-0.466581	0.145799	-3.20016	0.0013735	0.0588799	Arhgdig	Day14
ENSMUSG00000057715	740.833	0.335719	0.104948	3.19892	0.00137944	0.0589406	A830018L16Rik	Day14
ENSMUSG00000034566	3306.92	-0.411336	0.128634	-3.19772	0.00138518	0.0589922	Atp5h	Day14
ENSMUSG00000021775	2873.9	0.340692	0.10665	3.19448	0.00140082	0.0594643	Nr1d2	Day14
ENSMUSG00000025362	2009.09	-0.469264	0.146948	-3.1934	0.00140609	0.0594939	Rps26	Day14
ENSMUSG00000018199	1470.22	0.604937	0.189557	3.19132	0.00141625	0.0597298	Ro60	Day14
ENSMUSG00000025872	940.513	-0.199351	0.0625659	-3.18625	0.0014413	0.0605572	Thoc3	Day14
ENSMUSG00000031870	717.236	0.441737	0.138672	3.18548	0.00144516	0.0605572	Pgr	Day14
ENSMUSG00000004270	504.052	-0.236693	0.0743656	-3.18283	0.00145843	0.0606827	Lpcat3	Day14
ENSMUSG00000018287	1234.24	-0.292276	0.0919296	-3.17934	0.00147609	0.0606827	Spag7	Day14
ENSMUSG00000026384	2689.78	0.506528	0.159307	3.17957	0.00147495	0.0606827	Ptpn4	Day14
ENSMUSG00000030316	245.875	-0.310088	0.0975211	-3.1797	0.00147429	0.0606827	Tamm41	Day14
ENSMUSG00000041992	1578.84	0.310745	0.0976095	3.18355	0.00145481	0.0606827	Rapgef5	Day14
ENSMUSG00000067787	4845.04	-0.159503	0.0501526	-3.18036	0.00147091	0.0606827	Blcap	Day14
ENSMUSG00000018196	1525.09	0.234642	0.074052	3.16861	0.00153169	0.0616373	Glrx2	Day14
ENSMUSG00000019432	5290.32	-0.157049	0.0495826	-3.16742	0.001538	0.0616373	Ddx39b	Day14
ENSMUSG00000038628	1010.25	0.296486	0.0935585	3.16899	0.00152967	0.0616373	Polr3k	Day14
ENSMUSG00000038774	667.366	0.329794	0.104145	3.16668	0.00154188	0.0616373	Ascc3	Day14
ENSMUSG00000041035	1226.64	-0.378396	0.11938	-3.16968	0.00152605	0.0616373	Dpcd	Day14
ENSMUSG00000042116	1047.04	-0.31155	0.0982026	-3.17252	0.00151122	0.0616373	Vwa1	Day14
ENSMUSG00000046671	1806.27	-0.191643	0.0603964	-3.17309	0.00150825	0.0616373	Mtfr1l	Day14
ENSMUSG00000059540	1572.55	-0.232903	0.0735473	-3.16671	0.00154172	0.0616373	Tcea2	Day14
ENSMUSG00000060487	616.956	0.340716	0.107565	3.16753	0.00153741	0.0616373	Samd5	Day14
ENSMUSG00000021069	349.558	-0.264493	0.0836332	-3.16253	0.00156405	0.0617701	Pygl	Day14
ENSMUSG00000038174	1933.94	0.612032	0.193449	3.1638	0.00155724	0.0617701	Fam126b	Day14
ENSMUSG00000074733	1448.7	0.364287	0.115095	3.16511	0.00155024	0.0617701	Zfp950	Day14
ENSMUSG00000074925	865.717	0.492918	0.155863	3.16251	0.00156416	0.0617701	Ptar1	Day14
ENSMUSG00000017713	167.893	-0.353406	0.111807	-3.16085	0.00157311	0.0619359	Tha1	Day14
ENSMUSG00000007617	510.171	0.405716	0.128544	3.15623	0.00159824	0.0625059	Homer1	Day14
ENSMUSG00000016481	555.728	0.226489	0.0718762	3.1511	0.0016266	0.0625059	Cr1l	Day14
ENSMUSG00000025350	195.825	-0.572299	0.181526	-3.15272	0.00161759	0.0625059	Rdh5	Day14
ENSMUSG00000026028	3231.22	0.233877	0.0741697	3.15327	0.00161453	0.0625059	Trak2	Day14
ENSMUSG00000031983	4933.03	-0.179935	0.0570912	-3.15171	0.00162319	0.0625059	2310022B05Rik	Day14
ENSMUSG00000037531	418.406	-0.246229	0.078144	-3.15096	0.00162734	0.0625059	Mrpl47	Day14
ENSMUSG00000043872	401.819	0.463537	0.147073	3.15174	0.001623	0.0625059	Zmym1	Day14
ENSMUSG00000049076	1399.62	0.372786	0.118364	3.14949	0.00163555	0.0625059	Acap2	Day14
ENSMUSG00000071654	358.196	-0.390627	0.124013	-3.14989	0.00163331	0.0625059	Uqcc3	Day14
ENSMUSG00000107000	144.651	0.545058	0.172987	3.15086	0.00162788	0.0625059	NA	Day14
ENSMUSG00000011179	1823.88	-0.187733	0.0598044	-3.13911	0.00169463	0.0627067	Odc1	Day14
ENSMUSG00000015354	232.877	-0.417807	0.133039	-3.14048	0.00168672	0.0627067	Pcolce2	Day14
ENSMUSG00000025917	1909.83	-0.274678	0.0872901	-3.14673	0.00165108	0.0627067	Cops5	Day14
ENSMUSG00000027366	1007.53	0.370233	0.117957	3.13872	0.00169689	0.0627067	Sppl2a	Day14
ENSMUSG00000027574	1179.4	-0.326082	0.10389	-3.13873	0.00169683	0.0627067	Nkain4	Day14
ENSMUSG00000030652	700.545	-0.396618	0.12611	-3.14501	0.00166084	0.0627067	Coq7	Day14
ENSMUSG00000032397	367.47	-0.344712	0.109827	-3.13867	0.00169717	0.0627067	Tipin	Day14
ENSMUSG00000034560	1309.29	0.432945	0.137841	3.14089	0.00168434	0.0627067	Washc4	Day14
ENSMUSG00000039738	688.922	0.254421	0.0810142	3.14045	0.00168687	0.0627067	Slx4	Day14
ENSMUSG00000047394	126.815	-0.54666	0.174095	-3.14001	0.00168943	0.0627067	Odf3b	Day14
ENSMUSG00000048251	256.952	0.520124	0.165727	3.13843	0.00169855	0.0627067	Bcl11b	Day14
ENSMUSG00000092083	436.253	0.564848	0.17972	3.14294	0.0016726	0.0627067	Kcnb2	Day14
ENSMUSG00000021102	744.577	-0.451764	0.144078	-3.13556	0.00171529	0.0627913	Glrx5	Day14
ENSMUSG00000048379	362.962	0.451005	0.143792	3.13651	0.00170974	0.0627913	Socs4	Day14
ENSMUSG00000069539	1052.14	0.22208	0.0708152	3.13604	0.00171244	0.0627913	Scyl2	Day14
ENSMUSG00000018669	956.676	-0.344466	0.110055	-3.12994	0.0017484	0.0632074	Cdk5rap3	Day14
ENSMUSG00000032556	122.939	-0.657866	0.210213	-3.12952	0.00175091	0.0632074	Bfsp2	Day14
ENSMUSG00000039913	524.666	0.300216	0.0958762	3.13129	0.00174042	0.0632074	Pak5	Day14
ENSMUSG00000044005	817.825	-0.166794	0.0532647	-3.13142	0.00173965	0.0632074	Gls2	Day14
ENSMUSG00000059423	396.297	0.414107	0.13229	3.1303	0.00174629	0.0632074	Zfp933	Day14
ENSMUSG00000002578	487.23	0.230705	0.0737875	3.12662	0.0017683	0.0633092	Ikzf4	Day14
ENSMUSG00000052395	388.228	-0.260152	0.0831928	-3.12709	0.00176543	0.0633092	Rft1	Day14
ENSMUSG00000063765	359.996	-0.465998	0.148994	-3.12763	0.00176224	0.0633092	Chadl	Day14
ENSMUSG00000031202	806.405	0.454463	0.145476	3.12397	0.00178427	0.0635525	Rab39b	Day14
ENSMUSG00000040325	995.666	0.290852	0.0931062	3.12388	0.00178486	0.0635525	Dcaf1	Day14
ENSMUSG00000042719	906.614	0.346045	0.111043	3.11632	0.00183125	0.0650268	Naa25	Day14
ENSMUSG00000075706	3179.67	-0.434309	0.139492	-3.1135	0.00184883	0.0654728	Gpx4	Day14
ENSMUSG00000030879	791.002	-0.34927	0.112302	-3.11009	0.0018703	0.0658524	Mrpl17	Day14
ENSMUSG00000030929	222.282	0.315864	0.101584	3.10939	0.00187471	0.0658524	Eri2	Day14
ENSMUSG00000034235	2248.41	0.299815	0.0963734	3.11097	0.00186472	0.0658524	Usp54	Day14
ENSMUSG00000002222	2887.32	0.22138	0.0714657	3.09771	0.00195021	0.0658739	Rmnd5a	Day14
ENSMUSG00000005610	15819.5	0.187618	0.0604201	3.10522	0.00190138	0.0658739	Eif4g2	Day14
ENSMUSG00000014294	1378.39	-0.574238	0.185475	-3.09604	0.00196126	0.0658739	Ndufa2	Day14
ENSMUSG00000016984	239.448	0.273129	0.0881374	3.0989	0.0019424	0.0658739	Etaa1	Day14
ENSMUSG00000019715	1286.06	-0.143594	0.0462857	-3.10235	0.00191993	0.0658739	Gle1	Day14
ENSMUSG00000022604	611.703	0.367826	0.118498	3.10407	0.00190881	0.0658739	Cep97	Day14
ENSMUSG00000024780	3194.94	0.258528	0.0834233	3.09899	0.00194182	0.0658739	Cdc37l1	Day14
ENSMUSG00000025626	704.051	0.479082	0.154627	3.09831	0.00194627	0.0658739	Phf6	Day14
ENSMUSG00000026834	239.054	0.447212	0.144339	3.09834	0.00194609	0.0658739	Acvr1c	Day14
ENSMUSG00000030034	237.09	-0.448496	0.144715	-3.09917	0.00194062	0.0658739	Ino80b	Day14
ENSMUSG00000033910	1621.24	0.279903	0.0903011	3.09966	0.0019374	0.0658739	Gucy1a1	Day14
ENSMUSG00000035824	1388.4	-0.223576	0.0720605	-3.10262	0.00191815	0.0658739	Tk2	Day14
ENSMUSG00000043421	108.228	-0.378256	0.121946	-3.10184	0.00192325	0.0658739	Hilpda	Day14
ENSMUSG00000060739	495.087	-0.278622	0.0899505	-3.0975	0.0019516	0.0658739	Nsa2	Day14
ENSMUSG00000086272	93.8434	-0.571056	0.183857	-3.10597	0.00189654	0.0658739	NA	Day14
ENSMUSG00000100281	91.5357	0.452067	0.14575	3.10167	0.00192432	0.0658739	4930422M22Rik	Day14
ENSMUSG00000107962	315.083	1.07223	0.346244	3.09675	0.00195657	0.0658739	NA	Day14
ENSMUSG00000005054	394.934	-0.379966	0.122954	-3.09031	0.00199945	0.0660296	Cstb	Day14
ENSMUSG00000023175	11609.6	-0.337079	0.109017	-3.09198	0.00198828	0.0660296	Bsg	Day14
ENSMUSG00000033061	8532.05	-0.29647	0.0958883	-3.09183	0.00198925	0.0660296	Resp18	Day14
ENSMUSG00000033282	737.633	0.369693	0.119635	3.09018	0.00200035	0.0660296	Rpgrip1l	Day14
ENSMUSG00000063659	1153.33	0.194959	0.063093	3.09003	0.00200136	0.0660296	Zbtb18	Day14
ENSMUSG00000072692	210.582	-0.448729	0.145088	-3.09281	0.00198269	0.0660296	Rpl37rt	Day14
ENSMUSG00000097048	181.899	-0.324602	0.105034	-3.09045	0.00199856	0.0660296	1600020E01Rik	Day14
ENSMUSG00000039473	1217.85	0.176656	0.0572212	3.08725	0.0020202	0.0664829	Ubn1	Day14
ENSMUSG00000038121	989.154	0.332239	0.107674	3.0856	0.00203141	0.0666587	Fam210a	Day14
ENSMUSG00000040596	1858.53	0.246453	0.0799078	3.08422	0.00204089	0.0666587	Pogk	Day14
ENSMUSG00000042793	234.578	-0.293287	0.0950888	-3.08435	0.00204	0.0666587	Lgr6	Day14
ENSMUSG00000036781	234.406	-0.37338	0.121095	-3.08336	0.00204678	0.0666839	Rps27l	Day14
ENSMUSG00000021264	1453.23	0.180823	0.058701	3.08041	0.00206714	0.0668461	Yy1	Day14
ENSMUSG00000021368	449.757	-0.315996	0.102567	-3.08089	0.00206384	0.0668461	Tbc1d7	Day14
ENSMUSG00000023051	403.967	-0.252859	0.0820764	-3.08078	0.00206462	0.0668461	Tarbp2	Day14
ENSMUSG00000015126	430.276	-0.311208	0.101082	-3.07878	0.00207853	0.0670479	Tsr3	Day14
ENSMUSG00000035151	659.429	0.428429	0.139282	3.07598	0.00209812	0.0673483	Elmod2	Day14
ENSMUSG00000052605	128.565	-0.424426	0.137981	-3.07597	0.00209817	0.0673483	Isoc2b	Day14
ENSMUSG00000003452	951.676	0.604741	0.196697	3.07449	0.00210864	0.0673757	Bicd1	Day14
ENSMUSG00000016541	8614.35	-0.152535	0.0496619	-3.07147	0.00213005	0.0673757	Atxn10	Day14
ENSMUSG00000036285	426.987	-0.216878	0.0706034	-3.07177	0.00212792	0.0673757	Noa1	Day14
ENSMUSG00000036510	1332.55	0.216199	0.0703837	3.07172	0.00212832	0.0673757	Cdh8	Day14
ENSMUSG00000050666	134.075	-0.337068	0.109703	-3.07255	0.00212238	0.0673757	Vstm4	Day14
ENSMUSG00000062963	1345.44	-0.39535	0.128616	-3.07388	0.00211295	0.0673757	Ufc1	Day14
ENSMUSG00000020634	1277.93	0.349584	0.113908	3.06901	0.00214769	0.0677691	Ubxn2a	Day14
ENSMUSG00000015501	2244.55	0.304026	0.0991213	3.06722	0.00216063	0.0680129	Hivep2	Day14
ENSMUSG00000020022	1269.37	-0.328048	0.107093	-3.06321	0.00218974	0.0680438	Ndufa12	Day14
ENSMUSG00000028070	1329.7	-0.36422	0.119028	-3.05994	0.00221382	0.0680438	Naxe	Day14
ENSMUSG00000028669	2819.21	-0.284401	0.0929187	-3.06075	0.00220784	0.0680438	Pithd1	Day14
ENSMUSG00000036246	514.145	0.209131	0.0682927	3.06228	0.0021966	0.0680438	Gmip	Day14
ENSMUSG00000038346	887.822	0.190885	0.0622752	3.06518	0.00217536	0.0680438	Zfp384	Day14
ENSMUSG00000039385	579.195	0.278279	0.0908954	3.06153	0.00220208	0.0680438	Cdh6	Day14
ENSMUSG00000039745	261.067	-0.278101	0.0907663	-3.06393	0.0021845	0.0680438	Htatip2	Day14
ENSMUSG00000041319	174.132	-0.308073	0.100547	-3.06397	0.00218418	0.0680438	Thoc6	Day14
ENSMUSG00000042271	850.714	0.344974	0.112655	3.06221	0.00219707	0.0680438	Nxt2	Day14
ENSMUSG00000113536	271.32	-0.30332	0.0991142	-3.06031	0.00221112	0.0680438	NA	Day14
ENSMUSG00000020674	1277.34	0.345105	0.112828	3.05868	0.00222311	0.0681684	Pxdn	Day14
ENSMUSG00000022212	3524.55	-0.215311	0.0704146	-3.05776	0.00222995	0.0682175	Cpne6	Day14
ENSMUSG00000017764	686.247	-0.201295	0.0658742	-3.05575	0.00224501	0.0683574	Zswim1	Day14
ENSMUSG00000045532	260.285	-0.413481	0.135291	-3.05623	0.00224139	0.0683574	C1ql1	Day14
ENSMUSG00000000339	1081.01	-0.297338	0.098425	-3.02096	0.00251978	0.068465	Rtca	Day14
ENSMUSG00000006818	3521.28	0.167357	0.0554059	3.02057	0.00252301	0.068465	Sod2	Day14
ENSMUSG00000010021	203.221	-0.317804	0.105526	-3.01161	0.00259867	0.068465	Kif19a	Day14
ENSMUSG00000013584	99.3659	-0.725763	0.240934	-3.01229	0.00259282	0.068465	Aldh1a2	Day14
ENSMUSG00000017493	311.022	-0.579028	0.192151	-3.01341	0.0025833	0.068465	Igfbp4	Day14
ENSMUSG00000018567	3749.99	-0.255834	0.0843405	-3.03335	0.00241858	0.068465	Gabarap	Day14
ENSMUSG00000020654	1631.43	0.18056	0.0597223	3.02332	0.00250015	0.068465	Adcy3	Day14
ENSMUSG00000020810	2427.52	-0.204972	0.0672687	-3.04706	0.00231089	0.068465	Cygb	Day14
ENSMUSG00000020948	557.465	0.503981	0.166712	3.02306	0.00250236	0.068465	Klhl28	Day14
ENSMUSG00000021327	1021.52	0.305303	0.100563	3.03593	0.00239796	0.068465	Zkscan3	Day14
ENSMUSG00000021592	244.415	0.393119	0.130581	3.01054	0.00260785	0.068465	Arsk	Day14
ENSMUSG00000021918	841.643	0.236883	0.0786813	3.01066	0.0026068	0.068465	Nek4	Day14
ENSMUSG00000022601	1575.34	0.33724	0.111541	3.02347	0.0024989	0.068465	Zbtb11	Day14
ENSMUSG00000022982	4795.13	-0.377828	0.125376	-3.01356	0.00258205	0.068465	Sod1	Day14
ENSMUSG00000023019	553.909	-0.526567	0.173054	-3.04279	0.00234394	0.068465	Gpd1	Day14
ENSMUSG00000024293	464.142	0.288551	0.0953583	3.02596	0.00247843	0.068465	Esco1	Day14
ENSMUSG00000025408	540.322	-0.366007	0.120321	-3.04192	0.00235077	0.068465	Ddit3	Day14
ENSMUSG00000025907	2275.59	0.319349	0.105213	3.03526	0.00240324	0.068465	Rb1cc1	Day14
ENSMUSG00000026110	1331.92	0.251303	0.0824432	3.0482	0.00230217	0.068465	Mgat4a	Day14
ENSMUSG00000026385	3875.64	-0.367999	0.121652	-3.02501	0.00248627	0.068465	Dbi	Day14
ENSMUSG00000026740	490.045	0.296874	0.0981269	3.0254	0.00248301	0.068465	Dnajc1	Day14
ENSMUSG00000027534	600.688	0.378046	0.124404	3.03886	0.00237476	0.068465	Snx16	Day14
ENSMUSG00000027665	1862.09	0.263611	0.0875717	3.01023	0.0026105	0.068465	Pik3ca	Day14
ENSMUSG00000027765	212.706	0.426159	0.139549	3.05382	0.00225946	0.068465	P2ry1	Day14
ENSMUSG00000027965	1206.81	0.503387	0.165814	3.03585	0.00239862	0.068465	Olfm3	Day14
ENSMUSG00000027984	665.915	-0.244677	0.0810226	-3.01986	0.00252895	0.068465	Hadh	Day14
ENSMUSG00000028132	1033.12	0.329131	0.10925	3.01265	0.00258976	0.068465	Tlcd4	Day14
ENSMUSG00000028518	772.535	0.355595	0.117047	3.03805	0.00238113	0.068465	Prkaa2	Day14
ENSMUSG00000028822	1735.49	-0.201392	0.0665436	-3.02647	0.00247431	0.068465	Tmem50a	Day14
ENSMUSG00000028926	4017.64	0.255886	0.0840201	3.04554	0.00232264	0.068465	Cdk14	Day14
ENSMUSG00000029676	479.893	0.239189	0.079298	3.01634	0.0025585	0.068465	Pot1a	Day14
ENSMUSG00000029843	89.4494	-1.35186	0.445659	-3.0334	0.00241817	0.068465	Slc13a4	Day14
ENSMUSG00000031166	3640.53	0.0881369	0.0292653	3.01165	0.00259836	0.068465	Wdr13	Day14
ENSMUSG00000032244	4544.51	0.22938	0.0756277	3.03302	0.00242118	0.068465	Fem1b	Day14
ENSMUSG00000032360	176.128	0.473893	0.156596	3.02621	0.00247637	0.068465	Hcrtr2	Day14
ENSMUSG00000032744	824.233	-0.322272	0.105512	-3.05437	0.00225532	0.068465	Heyl	Day14
ENSMUSG00000033623	895.822	0.237109	0.0786722	3.01388	0.00257927	0.068465	Pcgf3	Day14
ENSMUSG00000034175	652.919	-0.341703	0.113093	-3.02142	0.00251591	0.068465	Rhbdd3	Day14
ENSMUSG00000034259	387.989	-0.439494	0.145834	-3.01366	0.00258113	0.068465	Exosc4	Day14
ENSMUSG00000036555	1346.21	0.169342	0.0557739	3.03622	0.00239566	0.068465	Iqce	Day14
ENSMUSG00000038384	947.231	0.299198	0.0987586	3.02959	0.00244889	0.068465	Setd1b	Day14
ENSMUSG00000039065	313.845	0.360504	0.119576	3.01486	0.00257097	0.068465	Atpsckmt	Day14
ENSMUSG00000039841	234.588	0.574857	0.189383	3.03542	0.00240202	0.068465	Zfp800	Day14
ENSMUSG00000041014	616.933	0.239357	0.0793753	3.01551	0.00256544	0.068465	Nrg3	Day14
ENSMUSG00000042272	1378.04	0.259872	0.0857153	3.03181	0.00243096	0.068465	Sestd1	Day14
ENSMUSG00000045128	3337.22	-0.44527	0.146472	-3.03996	0.00236613	0.068465	Rpl18a	Day14
ENSMUSG00000045193	2725.17	-0.338365	0.112175	-3.01639	0.00255801	0.068465	Cirbp	Day14
ENSMUSG00000045441	364.719	0.73822	0.244118	3.02403	0.00249433	0.068465	Gprin3	Day14
ENSMUSG00000046387	290.497	0.267062	0.0880292	3.03379	0.00241502	0.068465	Pcdhb17	Day14
ENSMUSG00000046994	487.391	0.455437	0.151298	3.01021	0.00261068	0.068465	Mars2	Day14
ENSMUSG00000049100	3963.12	0.296775	0.098341	3.01782	0.00254601	0.068465	Pcdh10	Day14
ENSMUSG00000050299	92.2614	-0.916459	0.302637	-3.02825	0.00245976	0.068465	NA	Day14
ENSMUSG00000053093	396.145	-0.25664	0.0847987	-3.02646	0.00247433	0.068465	Myh7	Day14
ENSMUSG00000054263	707.828	0.384366	0.127115	3.02377	0.00249646	0.068465	Lifr	Day14
ENSMUSG00000054604	1499.9	0.319734	0.104897	3.04807	0.00230316	0.068465	Cggbp1	Day14
ENSMUSG00000060568	522.6	0.2934	0.0969414	3.02657	0.00247344	0.068465	Fam78b	Day14
ENSMUSG00000060771	336.343	0.385366	0.126787	3.03949	0.00236982	0.068465	Tsga10	Day14
ENSMUSG00000071076	668.67	-0.707799	0.232045	-3.05027	0.00228634	0.068465	Jund	Day14
ENSMUSG00000071451	88.859	-0.526319	0.173132	-3.03999	0.00236587	0.068465	Psmg4	Day14
ENSMUSG00000073633	100.839	-0.416386	0.138326	-3.01017	0.00261104	0.068465	Fbxo36	Day14
ENSMUSG00000074252	144.999	-0.462445	0.151786	-3.04668	0.00231381	0.068465	Gm10654	Day14
ENSMUSG00000075296	131.724	-0.373638	0.123642	-3.02194	0.00251157	0.068465	Aldh3b2	Day14
ENSMUSG00000075701	788.657	-0.270219	0.0889863	-3.03664	0.00239234	0.068465	Selenos	Day14
ENSMUSG00000087368	88.0722	0.541759	0.178315	3.03822	0.00237982	0.068465	BC065397	Day14
ENSMUSG00000087679	1538.35	-0.232004	0.0760337	-3.05134	0.00227826	0.068465	Tmem250-ps	Day14
ENSMUSG00000097119	380.406	0.360756	0.118924	3.0335	0.00241739	0.068465	B230354K17Rik	Day14
ENSMUSG00000103901	100.276	0.50871	0.168864	3.01255	0.00259064	0.068465	NA	Day14
ENSMUSG00000108601	110.388	-0.365883	0.121013	-3.0235	0.00249867	0.068465	NA	Day14
ENSMUSG00000113029	144.703	-0.470246	0.154786	-3.03804	0.00238122	0.068465	NA	Day14
ENSMUSG00000014932	360.243	0.392356	0.130394	3.00901	0.00262102	0.0685765	Yes1	Day14
ENSMUSG00000056216	1008.3	0.20524	0.0682288	3.00811	0.00262875	0.0685765	Cebpg	Day14
ENSMUSG00000069835	337.326	-0.234534	0.0779743	-3.00784	0.00263108	0.0685765	Sat2	Day14
ENSMUSG00000001056	336.213	-0.557308	0.185999	-2.9963	0.00273279	0.0686199	Nhp2	Day14
ENSMUSG00000001962	611.803	-0.313577	0.104536	-2.99969	0.00270253	0.0686199	Fam50a	Day14
ENSMUSG00000016024	179.178	-0.842895	0.280722	-3.0026	0.00267682	0.0686199	Lbp	Day14
ENSMUSG00000026810	1037.34	-0.237417	0.078986	-3.00581	0.00264872	0.0686199	Dpm2	Day14
ENSMUSG00000028890	697.073	0.205032	0.0682787	3.00287	0.00267442	0.0686199	Mtf1	Day14
ENSMUSG00000030750	337.771	-0.417181	0.139175	-2.99752	0.00272186	0.0686199	Nsmce1	Day14
ENSMUSG00000034653	735.573	0.45293	0.151135	2.99686	0.00272777	0.0686199	Ythdc2	Day14
ENSMUSG00000035297	2256.91	-0.18745	0.0624476	-3.00172	0.00268462	0.0686199	Cops4	Day14
ENSMUSG00000035783	236.711	-0.355493	0.118636	-2.99649	0.00273104	0.0686199	Acta2	Day14
ENSMUSG00000038582	1196.82	0.285228	0.0950946	2.99941	0.00270504	0.0686199	Pptc7	Day14
ENSMUSG00000039704	1679.09	0.499175	0.16647	2.99859	0.0027123	0.0686199	Lmbrd2	Day14
ENSMUSG00000040938	827.972	-0.34109	0.113658	-3.00103	0.00269072	0.0686199	Slc16a11	Day14
ENSMUSG00000042595	463.282	0.605952	0.201859	3.00185	0.00268343	0.0686199	Fam199x	Day14
ENSMUSG00000044502	1611.11	-0.265765	0.0885188	-3.00236	0.00267899	0.0686199	Bod1	Day14
ENSMUSG00000046062	1467.02	0.199207	0.0663376	3.00293	0.00267392	0.0686199	Ppp1r15b	Day14
ENSMUSG00000051285	1888.83	0.388805	0.129703	2.99765	0.00272073	0.0686199	Pcmtd1	Day14
ENSMUSG00000064373	8783.17	0.230562	0.0768252	3.00112	0.00268991	0.0686199	Selenop	Day14
ENSMUSG00000093565	82.758	-0.491062	0.163428	-3.00476	0.00265791	0.0686199	Rab26os	Day14
ENSMUSG00000111375	1432.39	0.230993	0.0768508	3.00574	0.00264939	0.0686199	Btbd8	Day14
ENSMUSG00000011306	1592.18	-0.230803	0.077215	-2.9891	0.00279799	0.0686351	Sugp1	Day14
ENSMUSG00000017188	1568.02	-0.337752	0.112944	-2.99043	0.00278587	0.0686351	Coa3	Day14
ENSMUSG00000018585	618.13	-0.490482	0.163873	-2.99305	0.00276203	0.0686351	Atox1	Day14
ENSMUSG00000021242	2220.04	-0.249028	0.0833209	-2.98879	0.00280087	0.0686351	Npc2	Day14
ENSMUSG00000022811	1686.69	0.325122	0.108561	2.99484	0.0027459	0.0686351	Zfp148	Day14
ENSMUSG00000024054	1084.65	0.286991	0.0960444	2.98811	0.00280713	0.0686351	Smchd1	Day14
ENSMUSG00000029993	856.812	-0.26976	0.0901423	-2.9926	0.00276615	0.0686351	Nfu1	Day14
ENSMUSG00000032228	1175.01	0.284419	0.0950263	2.99306	0.00276196	0.0686351	Tcf12	Day14
ENSMUSG00000032267	557.194	0.229502	0.0766708	2.99335	0.00275934	0.0686351	Usp28	Day14
ENSMUSG00000037601	2100.13	-0.328483	0.109918	-2.98842	0.00280422	0.0686351	Nme1	Day14
ENSMUSG00000040389	3398.14	0.165757	0.055399	2.99206	0.00277103	0.0686351	Wdr47	Day14
ENSMUSG00000043881	882.064	0.489577	0.163728	2.99018	0.00278814	0.0686351	Kbtbd7	Day14
ENSMUSG00000046719	230.688	-0.51743	0.172746	-2.99532	0.00274156	0.0686351	Nxph3	Day14
ENSMUSG00000083679	82.6203	-0.879707	0.294213	-2.99003	0.00278947	0.0686351	NA	Day14
ENSMUSG00000001948	105.496	-0.412589	0.138445	-2.98016	0.00288095	0.0686371	Spa17	Day14
ENSMUSG00000015837	14018.2	-0.224409	0.0752154	-2.98355	0.00284926	0.0686371	Sqstm1	Day14
ENSMUSG00000022364	234.222	0.335684	0.112634	2.9803	0.00287969	0.0686371	Tbc1d31	Day14
ENSMUSG00000025050	655.276	0.337462	0.113046	2.98516	0.00283427	0.0686371	Pcgf6	Day14
ENSMUSG00000029227	1640.62	0.207939	0.0697178	2.98259	0.00285825	0.0686371	Fip1l1	Day14
ENSMUSG00000034748	422.294	-0.287836	0.096574	-2.98047	0.00287804	0.0686371	Sirt6	Day14
ENSMUSG00000041258	1145.18	0.368839	0.123635	2.98329	0.00285166	0.0686371	Zfp236	Day14
ENSMUSG00000041935	1896.09	0.407858	0.136603	2.98571	0.00282922	0.0686371	AW549877	Day14
ENSMUSG00000045752	938.156	-0.356395	0.119395	-2.98501	0.00283572	0.0686371	Tssc4	Day14
ENSMUSG00000048118	874.165	0.224518	0.0751916	2.98595	0.00282698	0.0686371	Arid4a	Day14
ENSMUSG00000050947	2761.78	0.100384	0.0336722	2.98122	0.00287104	0.0686371	Amigo1	Day14
ENSMUSG00000057103	243.143	-0.349689	0.117332	-2.98035	0.00287917	0.0686371	Nat8f1	Day14
ENSMUSG00000071553	97.2907	-0.394215	0.13214	-2.98331	0.00285153	0.0686371	Cpa2	Day14
ENSMUSG00000071648	213.032	-0.348813	0.116999	-2.98133	0.00287001	0.0686371	Rom1	Day14
ENSMUSG00000063273	1635.07	0.314111	0.105435	2.9792	0.00289004	0.068728	Naa15	Day14
ENSMUSG00000000296	741.301	-0.27699	0.0931761	-2.97276	0.0029514	0.0687429	Tpd52l1	Day14
ENSMUSG00000011427	398.159	0.250181	0.084381	2.9649	0.00302781	0.0687429	Zfp790	Day14
ENSMUSG00000019923	41078.2	-0.15499	0.0521582	-2.97153	0.00296316	0.0687429	Zwint	Day14
ENSMUSG00000023945	294.216	0.921643	0.31051	2.96816	0.00299584	0.0687429	Slc5a7	Day14
ENSMUSG00000025371	590.591	-0.376956	0.1268	-2.97285	0.0029505	0.0687429	Chmp6	Day14
ENSMUSG00000025511	500.355	-0.330494	0.111371	-2.96752	0.00300213	0.0687429	Tspan4	Day14
ENSMUSG00000027806	813.337	0.284387	0.0958791	2.9661	0.00301601	0.0687429	Tsc22d2	Day14
ENSMUSG00000028441	98.2955	-0.462963	0.155453	-2.97816	0.0028998	0.0687429	1110017D15Rik	Day14
ENSMUSG00000030218	234.801	-0.556545	0.187137	-2.974	0.00293947	0.0687429	Mgp	Day14
ENSMUSG00000031948	2077.92	-0.236329	0.0795329	-2.97146	0.00296383	0.0687429	Kars	Day14
ENSMUSG00000032727	544.184	0.389705	0.13143	2.96511	0.00302574	0.0687429	Mier3	Day14
ENSMUSG00000033658	782.605	0.200288	0.0674143	2.97099	0.00296839	0.0687429	Ddx19b	Day14
ENSMUSG00000034075	1530.66	0.177414	0.0598207	2.96577	0.0030193	0.0687429	Zdhhc5	Day14
ENSMUSG00000035215	279.473	-0.415481	0.140058	-2.96649	0.00301219	0.0687429	Lsm7	Day14
ENSMUSG00000035401	1332.58	0.174153	0.0586269	2.97054	0.00297278	0.0687429	Emsy	Day14
ENSMUSG00000037999	1150.09	0.285695	0.0962116	2.96944	0.00298338	0.0687429	Arap2	Day14
ENSMUSG00000039001	3263.07	-0.512427	0.172445	-2.97154	0.00296313	0.0687429	Rps21	Day14
ENSMUSG00000040383	1235.53	0.240414	0.0808624	2.97313	0.00294783	0.0687429	Aqr	Day14
ENSMUSG00000042500	496.154	0.261741	0.0879317	2.97663	0.00291432	0.0687429	Ago4	Day14
ENSMUSG00000046351	783.381	0.3297	0.110814	2.97525	0.00292751	0.0687429	Zfp322a	Day14
ENSMUSG00000047466	911.797	0.273884	0.0922774	2.96805	0.00299696	0.0687429	8030462N17Rik	Day14
ENSMUSG00000059486	1437.47	0.20368	0.0684814	2.97424	0.00293719	0.0687429	Kbtbd2	Day14
ENSMUSG00000061979	543.234	-0.223503	0.0753373	-2.9667	0.00301011	0.0687429	Rcc1l	Day14
ENSMUSG00000070493	2276.98	-0.435293	0.146606	-2.96914	0.00298632	0.0687429	Chchd2	Day14
ENSMUSG00000083992	96.9128	-0.943395	0.31718	-2.97432	0.00293641	0.0687429	Gm11478	Day14
ENSMUSG00000092274	5417.98	-0.230511	0.077653	-2.96847	0.00299284	0.0687429	Neat1	Day14
ENSMUSG00000004366	2550.92	-0.453101	0.153073	-2.96004	0.00307602	0.0689112	Sst	Day14
ENSMUSG00000017776	3126.49	0.221191	0.0748213	2.95625	0.00311402	0.0689112	Crk	Day14
ENSMUSG00000022656	539.128	0.367768	0.124219	2.96064	0.00306998	0.0689112	Nectin3	Day14
ENSMUSG00000022658	5468.12	-0.309935	0.104837	-2.95635	0.00311305	0.0689112	Tagln3	Day14
ENSMUSG00000026034	3013.66	0.346485	0.116989	2.96168	0.00305965	0.0689112	Clk1	Day14
ENSMUSG00000028243	877.514	0.313685	0.106018	2.9588	0.00308839	0.0689112	Ubxn2b	Day14
ENSMUSG00000040710	685.08	0.583118	0.197095	2.95857	0.00309075	0.0689112	St8sia4	Day14
ENSMUSG00000041762	1102.29	0.253822	0.0856764	2.96256	0.00305091	0.0689112	Gpr155	Day14
ENSMUSG00000042359	1844.27	0.286235	0.0966591	2.96129	0.00306355	0.0689112	Osbpl6	Day14
ENSMUSG00000042747	612.94	-0.40061	0.135468	-2.95723	0.00310417	0.0689112	Krtcap2	Day14
ENSMUSG00000058587	674.97	0.207933	0.0701702	2.96327	0.00304388	0.0689112	Tmod3	Day14
ENSMUSG00000063646	350.024	-0.342767	0.115717	-2.96212	0.00305525	0.0689112	Jakmip1	Day14
ENSMUSG00000064289	527.25	0.227812	0.0769743	2.95958	0.00308061	0.0689112	Tank	Day14
ENSMUSG00000081344	158.921	-0.820648	0.277602	-2.9562	0.00311454	0.0689112	NA	Day14
ENSMUSG00000118401	162.519	0.350268	0.118454	2.957	0.00310644	0.0689112	Gpr52	Day14
ENSMUSG00000024472	2513.2	0.34483	0.116708	2.95463	0.00313049	0.0690101	Dcp2	Day14
ENSMUSG00000026640	1889.65	0.397884	0.134685	2.95419	0.0031349	0.0690101	Plxna2	Day14
ENSMUSG00000049672	536.74	0.211244	0.0715	2.95446	0.00313218	0.0690101	Zbtb14	Day14
ENSMUSG00000028552	4675.39	0.23782	0.0805231	2.95344	0.00314256	0.0690109	Eps15	Day14
ENSMUSG00000035181	502.069	0.346303	0.117273	2.95296	0.00314741	0.0690109	Heatr5a	Day14
ENSMUSG00000058756	12909.6	-0.202594	0.0686147	-2.95263	0.00315082	0.0690109	Thra	Day14
ENSMUSG00000078866	201.342	0.366124	0.124036	2.95175	0.00315983	0.0690921	Zfp970	Day14
ENSMUSG00000018761	1038.73	-0.311034	0.105659	-2.94376	0.00324247	0.0693188	Mpdu1	Day14
ENSMUSG00000019362	1139.3	-0.398486	0.135284	-2.94555	0.00322378	0.0693188	D8Ertd738e	Day14
ENSMUSG00000020246	641.802	0.253608	0.0861558	2.9436	0.00324424	0.0693188	Hcfc2	Day14
ENSMUSG00000021911	902.732	0.203345	0.0689326	2.94991	0.00317866	0.0693188	Parg	Day14
ENSMUSG00000022353	2041.9	0.188588	0.0640326	2.94519	0.00322754	0.0693188	Mtss1	Day14
ENSMUSG00000022760	322.323	-0.406904	0.138187	-2.94459	0.00323379	0.0693188	Thap7	Day14
ENSMUSG00000026504	740.34	-0.181966	0.0617228	-2.94812	0.00319717	0.0693188	Sdccag8	Day14
ENSMUSG00000026956	432.047	-0.33216	0.112661	-2.9483	0.00319528	0.0693188	Uap1l1	Day14
ENSMUSG00000028597	98.8796	-0.497579	0.16875	-2.94862	0.00319196	0.0693188	Gpx7	Day14
ENSMUSG00000032502	108.818	0.387489	0.131519	2.94625	0.00321649	0.0693188	Stac	Day14
ENSMUSG00000044988	82.7554	-0.417703	0.141795	-2.94583	0.00322088	0.0693188	Ucn3	Day14
ENSMUSG00000050310	1644.19	0.412622	0.14014	2.94435	0.00323634	0.0693188	Rictor	Day14
ENSMUSG00000066196	128.094	-0.33703	0.114372	-2.94678	0.00321096	0.0693188	Spag8	Day14
ENSMUSG00000068284	871.515	0.384512	0.130628	2.94355	0.00324466	0.0693188	Usf3	Day14
ENSMUSG00000029817	2569.56	0.341582	0.116098	2.94219	0.00325902	0.0694237	Tra2a	Day14
ENSMUSG00000066232	3464.38	0.289435	0.098378	2.94207	0.00326023	0.0694237	Ipo7	Day14
ENSMUSG00000000959	1200.9	-0.224492	0.0763984	-2.93843	0.00329875	0.0696557	Oxa1l	Day14
ENSMUSG00000020737	1511.91	-0.304255	0.10356	-2.93796	0.00330381	0.0696557	Jpt1	Day14
ENSMUSG00000022855	2367.53	0.1049	0.0356912	2.93909	0.00329174	0.0696557	Senp2	Day14
ENSMUSG00000025813	797.211	0.365153	0.124239	2.93911	0.00329161	0.0696557	Homer2	Day14
ENSMUSG00000026933	2764.35	0.178729	0.0608186	2.93872	0.00329569	0.0696557	Camsap1	Day14
ENSMUSG00000035614	1212.42	0.407745	0.138729	2.93915	0.0032911	0.0696557	Togaram1	Day14
ENSMUSG00000064246	417.253	-0.282301	0.0961183	-2.93701	0.00331388	0.0696557	Chil1	Day14
ENSMUSG00000118018	427.178	0.29828	0.101558	2.93703	0.00331375	0.0696557	NA	Day14
ENSMUSG00000004568	1496.95	0.16242	0.0554396	2.92967	0.00339317	0.0705259	Arhgef18	Day14
ENSMUSG00000004961	3439.88	-0.239853	0.0817986	-2.93224	0.00336531	0.0705259	Syt5	Day14
ENSMUSG00000020799	188.456	-0.310345	0.105926	-2.92982	0.00339154	0.0705259	Tekt1	Day14
ENSMUSG00000024290	826.954	0.467621	0.159608	2.92981	0.00339169	0.0705259	Rock1	Day14
ENSMUSG00000034932	462.478	-0.480549	0.163919	-2.93163	0.00337192	0.0705259	Mrpl54	Day14
ENSMUSG00000040972	687.487	-0.401688	0.136994	-2.93215	0.0033662	0.0705259	Igsf21	Day14
ENSMUSG00000043131	768.017	0.204453	0.0697656	2.93056	0.00338348	0.0705259	Mob1a	Day14
ENSMUSG00000034761	937.69	0.278142	0.0950407	2.92656	0.00342731	0.0711221	Map4k5	Day14
ENSMUSG00000017686	1588.62	0.148587	0.0508237	2.92358	0.00346031	0.0713723	Rhot1	Day14
ENSMUSG00000029815	160.164	-0.395371	0.135262	-2.923	0.00346675	0.0713723	Malsu1	Day14
ENSMUSG00000032399	13371.8	-0.261055	0.0893099	-2.92302	0.00346649	0.0713723	Rpl4	Day14
ENSMUSG00000032570	3106.79	0.289945	0.0991472	2.92438	0.00345138	0.0713723	Atp2c1	Day14
ENSMUSG00000033854	313.693	0.229011	0.0783045	2.92462	0.00344872	0.0713723	Kcnk10	Day14
ENSMUSG00000039041	1087.28	-0.351338	0.120228	-2.92225	0.00347508	0.071431	Adrm1	Day14
ENSMUSG00000001773	305.62	0.317441	0.108695	2.92048	0.00349494	0.0714493	Folh1	Day14
ENSMUSG00000025348	597.978	-0.271885	0.0930747	-2.92114	0.00348748	0.0714493	Itga7	Day14
ENSMUSG00000034278	260.641	-0.385515	0.132016	-2.92022	0.0034979	0.0714493	Dnajc17	Day14
ENSMUSG00000037111	3188.87	0.251188	0.0860017	2.92073	0.00349211	0.0714493	Setd7	Day14
ENSMUSG00000004096	1325.73	-0.247385	0.0847705	-2.91829	0.00351959	0.0717798	Cwc15	Day14
ENSMUSG00000047248	956.98	0.308812	0.105862	2.91712	0.00353284	0.0719374	C2cd3	Day14
ENSMUSG00000010376	1908.14	-0.381556	0.131075	-2.91098	0.00360298	0.0721788	Nedd8	Day14
ENSMUSG00000021024	2625.37	-0.266614	0.0915956	-2.91078	0.00360533	0.0721788	Psma6	Day14
ENSMUSG00000021302	1535.13	0.259266	0.0890261	2.91225	0.00358839	0.0721788	Ggps1	Day14
ENSMUSG00000021482	265.777	0.251296	0.0863545	2.91005	0.00361366	0.0721788	Prxl2c	Day14
ENSMUSG00000024248	2858.87	-0.297906	0.102238	-2.91384	0.00357013	0.0721788	Cox7a2l	Day14
ENSMUSG00000025892	3166.58	0.244801	0.0841441	2.90931	0.00362223	0.0721788	Gria4	Day14
ENSMUSG00000032051	252.315	-0.243067	0.083463	-2.91227	0.00358818	0.0721788	Fdx1	Day14
ENSMUSG00000050711	25442.5	-0.144913	0.0498031	-2.90973	0.00361741	0.0721788	Scg2	Day14
ENSMUSG00000052139	792.039	-0.240793	0.0827111	-2.91126	0.00359975	0.0721788	Babam2	Day14
ENSMUSG00000052812	523.499	0.454829	0.156206	2.91172	0.00359441	0.0721788	Atad2b	Day14
ENSMUSG00000064037	1009.01	-0.196563	0.0674503	-2.91419	0.00356607	0.0721788	Gpn1	Day14
ENSMUSG00000069755	178.89	0.368104	0.126464	2.91075	0.00360565	0.0721788	NA	Day14
ENSMUSG00000074129	770.125	-0.322819	0.110879	-2.91144	0.00359763	0.0721788	Rpl13a	Day14
ENSMUSG00000075595	1177.44	0.240021	0.0823941	2.91308	0.0035788	0.0721788	Zfp652	Day14
ENSMUSG00000039345	529.103	-0.332097	0.114205	-2.9079	0.00363862	0.0723946	Mettl22	Day14
ENSMUSG00000004285	1809.37	-0.342203	0.117718	-2.90698	0.00364934	0.0724934	Atp6v1f	Day14
ENSMUSG00000020644	1347.26	-0.257725	0.0886952	-2.90573	0.00366392	0.0724934	Id2	Day14
ENSMUSG00000026159	2485	0.258553	0.088979	2.90578	0.0036634	0.0724934	Agfg1	Day14
ENSMUSG00000046699	665.033	0.534643	0.184006	2.90557	0.00366583	0.0724934	Slitrk4	Day14
ENSMUSG00000022312	2949.03	-0.251891	0.0867427	-2.90389	0.00368555	0.0726628	Eif3h	Day14
ENSMUSG00000067288	670.329	-0.620817	0.21377	-2.90414	0.0036826	0.0726628	Rps28	Day14
ENSMUSG00000025240	1405.01	0.368754	0.127018	2.90318	0.003694	0.0727193	Sacm1l	Day14
ENSMUSG00000001774	1925.87	0.444478	0.153243	2.90048	0.00372589	0.0729383	Chordc1	Day14
ENSMUSG00000014769	3176.28	-0.279399	0.0963907	-2.89861	0.0037482	0.0729383	Psmb1	Day14
ENSMUSG00000020917	6658.35	0.164644	0.0568037	2.89847	0.00374988	0.0729383	Acly	Day14
ENSMUSG00000025234	2167.11	0.270328	0.0932424	2.8992	0.0037412	0.0729383	Arih1	Day14
ENSMUSG00000031827	1770.36	-0.24877	0.0858281	-2.89847	0.0037499	0.0729383	Cotl1	Day14
ENSMUSG00000031897	819.334	-0.435044	0.150063	-2.89908	0.00374259	0.0729383	Psmb10	Day14
ENSMUSG00000053310	1307.91	-0.358768	0.123664	-2.90116	0.00371782	0.0729383	Nrgn	Day14
ENSMUSG00000092536	89.5931	-0.385139	0.13283	-2.89949	0.00373774	0.0729383	NA	Day14
ENSMUSG00000038014	3044.65	0.212996	0.073519	2.89716	0.00376562	0.073135	Fam120a	Day14
ENSMUSG00000000838	929.353	0.459545	0.158792	2.89401	0.0038036	0.07341	Fmr1	Day14
ENSMUSG00000002748	3955.22	0.181482	0.0628525	2.88742	0.00388411	0.07341	Baz1b	Day14
ENSMUSG00000004356	766.894	0.214831	0.0743003	2.89139	0.00383547	0.07341	Utp20	Day14
ENSMUSG00000008167	514.366	-0.296102	0.102436	-2.89061	0.00384501	0.07341	Fbxw9	Day14
ENSMUSG00000025899	1127.35	0.358897	0.124093	2.89217	0.00382591	0.07341	Alkbh8	Day14
ENSMUSG00000028030	711.743	0.217301	0.0752871	2.88629	0.00389808	0.07341	Tbck	Day14
ENSMUSG00000028176	634.569	0.404851	0.140187	2.88794	0.00387779	0.07341	Lrrc7	Day14
ENSMUSG00000028883	238.246	0.480206	0.166283	2.88788	0.00387843	0.07341	Sema3a	Day14
ENSMUSG00000030729	4278.63	0.406987	0.140731	2.89194	0.00382871	0.07341	Pgm2l1	Day14
ENSMUSG00000034557	2343.19	0.154105	0.0533899	2.8864	0.0038968	0.07341	Zfyve9	Day14
ENSMUSG00000036097	1535.43	0.375489	0.130053	2.88721	0.00388679	0.07341	Slf2	Day14
ENSMUSG00000037885	847.749	0.240875	0.083231	2.89406	0.00380298	0.07341	Stk35	Day14
ENSMUSG00000038323	538.96	0.365286	0.126295	2.89232	0.00382414	0.07341	1700066M21Rik	Day14
ENSMUSG00000039754	158.973	-0.32158	0.11135	-2.88802	0.00387673	0.07341	Alkbh4	Day14
ENSMUSG00000040699	636.87	-0.318456	0.110279	-2.88773	0.00388027	0.07341	Limd2	Day14
ENSMUSG00000041633	214.079	0.404052	0.139601	2.89433	0.00379969	0.07341	Kctd12b	Day14
ENSMUSG00000047485	215.556	0.347451	0.120146	2.89191	0.00382908	0.07341	Klhl34	Day14
ENSMUSG00000059361	7445.93	-0.180128	0.0623161	-2.89055	0.00384564	0.07341	Nrsn2	Day14
ENSMUSG00000062210	424.053	0.276108	0.0954148	2.89376	0.0038066	0.07341	Tnfaip8	Day14
ENSMUSG00000074652	250.26	-0.452651	0.156804	-2.88673	0.00389264	0.07341	Myh7b	Day14
ENSMUSG00000086859	370.096	-0.481348	0.166673	-2.88797	0.00387736	0.07341	Snhg20	Day14
ENSMUSG00000067594	258.599	-0.272211	0.0943551	-2.88496	0.00391461	0.0736149	Krt77	Day14
ENSMUSG00000022342	122.783	0.444741	0.154232	2.88358	0.00393189	0.0738333	Kcnv1	Day14
ENSMUSG00000028651	359.307	-0.308239	0.106914	-2.88306	0.0039383	0.0738474	Ppie	Day14
ENSMUSG00000002107	3413.63	0.311783	0.108657	2.86943	0.00411206	0.073857	Celf2	Day14
ENSMUSG00000003657	7424.31	-0.340992	0.118842	-2.8693	0.00411387	0.073857	Calb2	Day14
ENSMUSG00000004610	240.089	-0.517539	0.179879	-2.87716	0.00401276	0.073857	Etfb	Day14
ENSMUSG00000005575	2653.74	-0.298273	0.104252	-2.86107	0.00422218	0.073857	Ube2m	Day14
ENSMUSG00000006169	1349.97	0.126312	0.0441404	2.8616	0.00421507	0.073857	Clint1	Day14
ENSMUSG00000008489	2669.39	0.3237	0.113078	2.86261	0.00420166	0.073857	Elavl2	Day14
ENSMUSG00000011831	1699.6	0.349565	0.122178	2.86111	0.00422162	0.073857	Evi5	Day14
ENSMUSG00000015312	89.3775	-0.533163	0.185224	-2.87848	0.00399598	0.073857	Gadd45b	Day14
ENSMUSG00000016256	979.159	-0.295164	0.102737	-2.87301	0.00406578	0.073857	Ctsz	Day14
ENSMUSG00000017412	1975.01	0.419504	0.146202	2.86934	0.00411324	0.073857	Cacnb4	Day14
ENSMUSG00000018076	1433.48	0.390248	0.136157	2.86617	0.00415474	0.073857	Med13l	Day14
ENSMUSG00000019054	3027.24	-0.390292	0.136086	-2.86797	0.00413111	0.073857	Fis1	Day14
ENSMUSG00000021032	1994.36	-0.248258	0.0863001	-2.87668	0.00401879	0.073857	Ngb	Day14
ENSMUSG00000022706	562.799	-0.260184	0.0908428	-2.86411	0.00418186	0.073857	Mrpl40	Day14
ENSMUSG00000025794	3728.61	-0.378971	0.132452	-2.8612	0.00422038	0.073857	Rpl14	Day14
ENSMUSG00000026154	374.393	-0.326264	0.113274	-2.88032	0.00397273	0.073857	Sdhaf4	Day14
ENSMUSG00000026748	1307.32	0.276521	0.0964937	2.86569	0.00416098	0.073857	Plxdc2	Day14
ENSMUSG00000027184	6175.28	0.242554	0.084452	2.8721	0.00407758	0.073857	Caprin1	Day14
ENSMUSG00000028416	2109.71	-0.310576	0.108122	-2.87245	0.00407301	0.073857	Bag1	Day14
ENSMUSG00000029198	1150.76	-0.238647	0.0833163	-2.86434	0.00417873	0.073857	Grpel1	Day14
ENSMUSG00000029245	2340.63	0.304564	0.105747	2.88011	0.00397537	0.073857	Epha5	Day14
ENSMUSG00000029675	381.935	-0.30061	0.104842	-2.86728	0.0041402	0.073857	Eln	Day14
ENSMUSG00000033020	550.173	-0.450573	0.157322	-2.86401	0.00418312	0.073857	Polr2f	Day14
ENSMUSG00000033916	2102.93	-0.341206	0.118562	-2.87787	0.00400374	0.073857	Chmp2a	Day14
ENSMUSG00000033948	420.709	0.19785	0.0687249	2.87887	0.00399108	0.073857	Zswim5	Day14
ENSMUSG00000034297	1248.29	0.531007	0.185166	2.86773	0.00413433	0.073857	Med13	Day14
ENSMUSG00000036306	458.198	0.189965	0.0661096	2.87349	0.00405966	0.073857	Lzts1	Day14
ENSMUSG00000037010	653.618	-0.326756	0.113662	-2.8748	0.00404279	0.073857	Apln	Day14
ENSMUSG00000037234	2341.85	0.481301	0.168199	2.86149	0.00421649	0.073857	Hook3	Day14
ENSMUSG00000038128	291.544	0.407032	0.141519	2.87615	0.00402555	0.073857	Camk4	Day14
ENSMUSG00000038526	398.708	-0.347331	0.120727	-2.877	0.00401474	0.073857	Car14	Day14
ENSMUSG00000038866	661.01	0.204334	0.0712373	2.86835	0.00412615	0.073857	Zcchc2	Day14
ENSMUSG00000040374	770.525	-0.221635	0.0771503	-2.87277	0.00406892	0.073857	Pex2	Day14
ENSMUSG00000041153	365.856	0.205963	0.0717576	2.87025	0.00410143	0.073857	Osgin2	Day14
ENSMUSG00000041741	148.043	0.414445	0.144594	2.86626	0.00415349	0.073857	Pde3a	Day14
ENSMUSG00000042323	1514.93	0.415007	0.145051	2.86111	0.00422156	0.073857	Pbrm1	Day14
ENSMUSG00000042807	863.167	0.308836	0.107829	2.86413	0.00418154	0.073857	Hecw2	Day14
ENSMUSG00000044894	1450.09	-0.501795	0.175147	-2.86499	0.00417022	0.073857	Uqcrq	Day14
ENSMUSG00000047459	2689.12	-0.332999	0.116144	-2.86712	0.00414225	0.073857	Dynlrb1	Day14
ENSMUSG00000048799	1938.61	0.168191	0.0587371	2.86345	0.00419054	0.073857	Cep120	Day14
ENSMUSG00000048960	1105.14	0.516564	0.180462	2.86245	0.00420383	0.073857	Prex2	Day14
ENSMUSG00000054836	385.534	-0.285322	0.0991339	-2.87815	0.00400012	0.073857	Elp6	Day14
ENSMUSG00000056854	127.319	0.302596	0.10562	2.86494	0.00417086	0.073857	Pou3f4	Day14
ENSMUSG00000057969	130.833	-0.6168	0.215376	-2.86383	0.00418551	0.073857	Sema3b	Day14
ENSMUSG00000058402	481.754	0.31156	0.108169	2.8803	0.00397297	0.073857	Zfp420	Day14
ENSMUSG00000059119	3933.19	-0.134068	0.0467766	-2.86613	0.00415518	0.073857	Nap1l4	Day14
ENSMUSG00000062296	5439.31	0.255917	0.0890526	2.87377	0.00405603	0.073857	Trank1	Day14
ENSMUSG00000070366	230.478	-0.291826	0.101252	-2.88218	0.00394934	0.073857	Plpp4	Day14
ENSMUSG00000077450	2404.03	-0.241984	0.084546	-2.86216	0.00420765	0.073857	Rab11b	Day14
ENSMUSG00000087178	445.723	0.33591	0.116965	2.87189	0.00408027	0.073857	NA	Day14
ENSMUSG00000016554	1706.14	-0.271387	0.0949191	-2.85914	0.00424796	0.0740732	Eif3d	Day14
ENSMUSG00000031157	1720.28	-0.313977	0.109835	-2.85862	0.00425485	0.0740732	Pqbp1	Day14
ENSMUSG00000042743	2018.3	0.189162	0.0661767	2.85844	0.00425728	0.0740732	Sgtb	Day14
ENSMUSG00000045589	4365.35	0.328258	0.114804	2.8593	0.00424579	0.0740732	Frrs1l	Day14
ENSMUSG00000023951	2035.57	-0.165766	0.0580113	-2.85748	0.00427019	0.0740901	Vegfa	Day14
ENSMUSG00000039715	1092.85	-0.24422	0.0855037	-2.85626	0.00428668	0.0740901	Wdr34	Day14
ENSMUSG00000045438	868.679	-0.219093	0.0767044	-2.85633	0.0042857	0.0740901	Cox19	Day14
ENSMUSG00000055371	633.37	0.227706	0.0796752	2.85793	0.00426415	0.0740901	Stam2	Day14
ENSMUSG00000067274	3418.59	-0.336397	0.117751	-2.85686	0.00427855	0.0740901	Rplp0	Day14
ENSMUSG00000057054	106.756	-0.359957	0.126043	-2.85583	0.0042924	0.0740907	Inca1	Day14
ENSMUSG00000074657	54502.6	0.216706	0.0758952	2.85533	0.00429916	0.0741093	Kif5a	Day14
ENSMUSG00000021549	1144.04	0.334863	0.11732	2.85428	0.00431348	0.0741266	Rasa1	Day14
ENSMUSG00000024902	915.63	-0.309644	0.108463	-2.85483	0.00430597	0.0741266	Mrpl11	Day14
ENSMUSG00000090733	2730.55	-0.454686	0.159315	-2.854	0.00431723	0.0741266	Rps27	Day14
ENSMUSG00000029385	491.53	0.211024	0.0739645	2.85304	0.00433026	0.0742526	Ccng2	Day14
ENSMUSG00000019210	7045.28	-0.255454	0.0895621	-2.85226	0.00434096	0.0743382	Atp6v1e1	Day14
ENSMUSG00000045731	585.433	-0.253662	0.0889473	-2.85182	0.00434695	0.0743432	Pnoc	Day14
ENSMUSG00000022788	624.894	0.469946	0.165171	2.8452	0.00443834	0.0746071	Fgd4	Day14
ENSMUSG00000024038	1563.71	-0.368768	0.129526	-2.84705	0.00441265	0.0746071	Ndufv3	Day14
ENSMUSG00000028683	488.395	-0.267236	0.0939158	-2.84548	0.00443447	0.0746071	Eif2b3	Day14
ENSMUSG00000028780	703.833	0.402815	0.141478	2.84718	0.00441085	0.0746071	Sema3c	Day14
ENSMUSG00000029472	6646.83	-0.100693	0.0353693	-2.84691	0.00441456	0.0746071	Anapc5	Day14
ENSMUSG00000029684	2359.17	0.295362	0.103798	2.84555	0.00443344	0.0746071	Wasl	Day14
ENSMUSG00000031647	608.35	0.318211	0.111751	2.8475	0.00440642	0.0746071	Mfap3l	Day14
ENSMUSG00000033671	1920.42	0.4381	0.153916	2.84635	0.00442236	0.0746071	Cep350	Day14
ENSMUSG00000035840	183.116	0.516254	0.181467	2.8449	0.00444254	0.0746071	Lysmd3	Day14
ENSMUSG00000037211	225.785	-0.264467	0.0928507	-2.84831	0.00439525	0.0746071	Spry1	Day14
ENSMUSG00000046432	5018.1	-0.321135	0.112679	-2.84999	0.00437201	0.0746071	Bex3	Day14
ENSMUSG00000047617	765.16	-0.472292	0.165971	-2.84564	0.00443229	0.0746071	Paxx	Day14
ENSMUSG00000057335	2503.06	0.463815	0.162792	2.84912	0.00438401	0.0746071	Cep170	Day14
ENSMUSG00000074088	559.57	-0.2452	0.0861414	-2.84649	0.00442048	0.0746071	Snrnp40	Day14
ENSMUSG00000022400	2513.21	-0.172554	0.060692	-2.8431	0.00446765	0.0746899	Rbx1	Day14
ENSMUSG00000050608	1970.88	-0.286413	0.100731	-2.84334	0.00446428	0.0746899	Micos10	Day14
ENSMUSG00000050663	444.005	0.416185	0.146394	2.84291	0.00447039	0.0746899	Trhde	Day14
ENSMUSG00000090958	98.7906	-0.471761	0.165938	-2.843	0.00446912	0.0746899	Lrrc32	Day14
ENSMUSG00000002017	952.476	0.118257	0.0416319	2.84053	0.00450388	0.0748137	Fam98a	Day14
ENSMUSG00000002881	646.028	0.23614	0.0832589	2.83621	0.00456528	0.0748137	Nab1	Day14
ENSMUSG00000004360	1951.71	0.276816	0.0976043	2.8361	0.00456675	0.0748137	9330159F19Rik	Day14
ENSMUSG00000014039	409.332	0.281328	0.0989955	2.84182	0.00448565	0.0748137	Prdm15	Day14
ENSMUSG00000022407	895.122	-0.168136	0.0591803	-2.84109	0.00449599	0.0748137	Adsl	Day14
ENSMUSG00000027193	1944.12	0.205358	0.0723105	2.83994	0.00451215	0.0748137	Api5	Day14
ENSMUSG00000028857	1976.53	-0.234307	0.0825641	-2.83789	0.00454135	0.0748137	Tmem222	Day14
ENSMUSG00000031023	89.0539	-0.365287	0.128571	-2.84112	0.00449554	0.0748137	Akip1	Day14
ENSMUSG00000031068	1157.37	-0.231279	0.0815655	-2.8355	0.00457539	0.0748137	Glrx3	Day14
ENSMUSG00000031278	1814.15	0.31767	0.111947	2.83768	0.00454434	0.0748137	Acsl4	Day14
ENSMUSG00000034780	958.13	0.382258	0.134759	2.8366	0.00455968	0.0748137	B3galt1	Day14
ENSMUSG00000036202	1117.41	0.427132	0.150513	2.83785	0.00454188	0.0748137	Rif1	Day14
ENSMUSG00000038690	2573.52	-0.36895	0.130083	-2.83626	0.00456453	0.0748137	Atp5j2	Day14
ENSMUSG00000045767	2236.64	0.341698	0.120425	2.83744	0.00454774	0.0748137	B230219D22Rik	Day14
ENSMUSG00000063972	265.607	0.290657	0.102476	2.83634	0.00456345	0.0748137	Nr6a1	Day14
ENSMUSG00000079215	2865.67	0.147964	0.052176	2.83586	0.00457023	0.0748137	Zfp664	Day14
ENSMUSG00000092203	286.032	-0.27233	0.0959306	-2.83882	0.00452804	0.0748137	1110038B12Rik	Day14
ENSMUSG00000021996	1842.25	-0.225393	0.0795131	-2.83467	0.00458736	0.0748216	Esd	Day14
ENSMUSG00000044176	188.45	0.370698	0.13077	2.83474	0.00458625	0.0748216	Spink10	Day14
ENSMUSG00000001285	971.854	-0.272271	0.0961023	-2.83314	0.00460933	0.0748591	Myg1	Day14
ENSMUSG00000002524	4139.11	-0.289983	0.102376	-2.83254	0.00461795	0.0748591	Puf60	Day14
ENSMUSG00000021720	341.801	0.225328	0.0795253	2.83342	0.00460535	0.0748591	Rnf180	Day14
ENSMUSG00000028234	2357.76	-0.37995	0.134083	-2.8337	0.00460126	0.0748591	Rps20	Day14
ENSMUSG00000034432	2380.12	-0.19394	0.0684693	-2.83251	0.00461838	0.0748591	Cops8	Day14
ENSMUSG00000004798	2274.36	0.182216	0.0643634	2.83106	0.00463943	0.0749296	Ulk2	Day14
ENSMUSG00000028005	2753.33	0.174831	0.0617424	2.83162	0.00463133	0.0749296	Gucy1b1	Day14
ENSMUSG00000071337	2951.51	0.489154	0.172784	2.83102	0.00463998	0.0749296	Tia1	Day14
ENSMUSG00000039450	164.629	-0.534837	0.189	-2.82982	0.00465743	0.0751183	Dcxr	Day14
ENSMUSG00000000794	1083.35	0.367413	0.13046	2.81628	0.00485829	0.0754022	Kcnn3	Day14
ENSMUSG00000007827	707.391	0.382805	0.135656	2.82189	0.00477418	0.0754022	Ankrd26	Day14
ENSMUSG00000016018	1899.63	0.0994581	0.0353239	2.8156	0.00486859	0.0754022	Mtrex	Day14
ENSMUSG00000020089	1980.17	-0.231356	0.0820749	-2.81885	0.00481967	0.0754022	Ppa1	Day14
ENSMUSG00000021559	2128.34	0.231381	0.0819417	2.82373	0.00474682	0.0754022	Dapk1	Day14
ENSMUSG00000021986	1639.77	0.41109	0.145962	2.81643	0.00485611	0.0754022	Amer2	Day14
ENSMUSG00000022193	1164.33	-0.381578	0.13506	-2.82524	0.00472453	0.0754022	Psmb5	Day14
ENSMUSG00000022580	295.36	-0.295995	0.104944	-2.82051	0.00479475	0.0754022	Rhpn1	Day14
ENSMUSG00000024044	7785.63	0.127242	0.0451011	2.82125	0.00478368	0.0754022	Epb41l3	Day14
ENSMUSG00000024109	6812.03	0.358941	0.127779	2.80908	0.00496836	0.0754022	Nrxn1	Day14
ENSMUSG00000024811	3003.73	0.304854	0.108395	2.81243	0.00491683	0.0754022	Tnks2	Day14
ENSMUSG00000025213	149.775	-0.430492	0.152985	-2.81394	0.00489383	0.0754022	Kazald1	Day14
ENSMUSG00000025933	411.681	-0.209322	0.0741842	-2.82166	0.00477761	0.0754022	Tmem14a	Day14
ENSMUSG00000026414	173.792	-0.308861	0.109431	-2.82243	0.00476611	0.0754022	Tnnt2	Day14
ENSMUSG00000026750	1978.51	-0.255928	0.0909569	-2.81373	0.00489702	0.0754022	Psmb7	Day14
ENSMUSG00000027177	2002.58	0.470809	0.166512	2.82749	0.00469151	0.0754022	Hipk3	Day14
ENSMUSG00000027452	1043.81	0.137742	0.0489067	2.81641	0.0048563	0.0754022	Acss1	Day14
ENSMUSG00000028086	1833.06	0.10463	0.037227	2.81061	0.00494482	0.0754022	Fbxw7	Day14
ENSMUSG00000028572	1761.17	0.343855	0.121783	2.82352	0.00475002	0.0754022	Hook1	Day14
ENSMUSG00000028745	4464.48	-0.203979	0.0725466	-2.81169	0.00492815	0.0754022	Capzb	Day14
ENSMUSG00000029571	3980.71	0.316745	0.112147	2.82436	0.00473745	0.0754022	Tmem106b	Day14
ENSMUSG00000029708	559.68	0.169862	0.0603649	2.81392	0.00489416	0.0754022	Gcc1	Day14
ENSMUSG00000030002	2408.63	0.369249	0.131301	2.81224	0.00491978	0.0754022	Dusp11	Day14
ENSMUSG00000030075	587.216	0.302872	0.107675	2.81284	0.00491061	0.0754022	Cntn3	Day14
ENSMUSG00000031292	1960.78	0.329132	0.117044	2.81204	0.0049229	0.0754022	Cdkl5	Day14
ENSMUSG00000035595	84.7825	-0.435945	0.154382	-2.8238	0.00474574	0.0754022	Fam174c	Day14
ENSMUSG00000037410	681.588	0.236384	0.083959	2.81547	0.00487057	0.0754022	Tbc1d2b	Day14
ENSMUSG00000037905	2849.84	0.128501	0.0457304	2.80998	0.00495449	0.0754022	Bri3bp	Day14
ENSMUSG00000039130	625.019	-0.249551	0.0887445	-2.81201	0.00492322	0.0754022	Zc3hc1	Day14
ENSMUSG00000039737	591.592	-0.239107	0.0849604	-2.81434	0.00488778	0.0754022	Prkrip1	Day14
ENSMUSG00000040928	1812.43	0.222351	0.079101	2.81097	0.00493926	0.0754022	S100pbp	Day14
ENSMUSG00000044043	221.216	0.352248	0.125114	2.81542	0.00487142	0.0754022	Pcdhb14	Day14
ENSMUSG00000044150	226.306	0.459373	0.16339	2.81152	0.00493086	0.0754022	Bclaf3	Day14
ENSMUSG00000045007	1464.23	-0.241542	0.0857973	-2.81526	0.00487372	0.0754022	Tubg2	Day14
ENSMUSG00000045795	722.053	-0.204898	0.0728848	-2.81125	0.00493491	0.0754022	Whamm	Day14
ENSMUSG00000046311	885.684	0.325194	0.115594	2.81323	0.00490464	0.0754022	Zfp62	Day14
ENSMUSG00000046785	6673	0.449737	0.159404	2.82136	0.00478211	0.0754022	Epm2aip1	Day14
ENSMUSG00000047613	402.072	-0.429574	0.152825	-2.81089	0.00494047	0.0754022	A430005L14Rik	Day14
ENSMUSG00000048047	555.103	0.507648	0.179966	2.8208	0.00479047	0.0754022	Zbtb33	Day14
ENSMUSG00000049321	770.468	0.222144	0.0790888	2.8088	0.00497271	0.0754022	Zfp2	Day14
ENSMUSG00000049960	579.7	-0.328934	0.116985	-2.81177	0.00492694	0.0754022	Mrps16	Day14
ENSMUSG00000051510	2836.64	0.143957	0.0509221	2.827	0.00469869	0.0754022	Mafg	Day14
ENSMUSG00000053119	2735.27	-0.0948088	0.0337567	-2.80859	0.0049759	0.0754022	Chmp3	Day14
ENSMUSG00000058833	548.2	-0.536696	0.190544	-2.81666	0.0048526	0.0754022	Rex1bd	Day14
ENSMUSG00000067786	13489.3	-0.26924	0.0957366	-2.8123	0.00491891	0.0754022	Nnat	Day14
ENSMUSG00000067924	1597.97	-0.353678	0.125594	-2.81604	0.00486202	0.0754022	Rtl8b	Day14
ENSMUSG00000068264	388.471	-0.301177	0.106871	-2.81814	0.00483033	0.0754022	Ap5s1	Day14
ENSMUSG00000069089	422	0.374086	0.13281	2.8167	0.00485194	0.0754022	Cdk7	Day14
ENSMUSG00000074264	1756.65	-0.206196	0.073389	-2.80964	0.00495974	0.0754022	Amy1	Day14
ENSMUSG00000086316	901.235	-0.260807	0.0928195	-2.80983	0.00495677	0.0754022	Nbdy	Day14
ENSMUSG00000090100	2699.72	0.441716	0.15627	2.82662	0.0047042	0.0754022	Ttbk2	Day14
ENSMUSG00000097451	19762.2	0.235061	0.0831184	2.82802	0.00468366	0.0754022	NA	Day14
ENSMUSG00000044465	1587.29	0.200036	0.0712347	2.80813	0.00498304	0.0754227	Fam160a2	Day14
ENSMUSG00000025958	1049.52	0.38575	0.137416	2.80717	0.00499787	0.0755595	Creb1	Day14
ENSMUSG00000050071	2340.47	-0.308203	0.10981	-2.8067	0.00500518	0.0755823	Bex1	Day14
ENSMUSG00000089911	1119.48	0.202046	0.0720077	2.80589	0.00501774	0.0756842	Mfsd14a	Day14
ENSMUSG00000020590	1689.61	0.349301	0.124515	2.8053	0.00502705	0.0757371	Snx13	Day14
ENSMUSG00000002455	2496.47	-0.153515	0.054809	-2.80091	0.00509584	0.0758659	Prpf6	Day14
ENSMUSG00000021831	1141.49	0.350521	0.125041	2.80325	0.00505897	0.0758659	Ero1a	Day14
ENSMUSG00000022321	951.519	0.153355	0.0547523	2.80088	0.00509635	0.0758659	Cdh10	Day14
ENSMUSG00000022466	833.434	-0.163146	0.0582523	-2.80067	0.00509964	0.0758659	Rpap3	Day14
ENSMUSG00000026761	1124.14	0.364269	0.13001	2.80186	0.00508093	0.0758659	Orc4	Day14
ENSMUSG00000031785	4641.21	-0.139523	0.0497841	-2.80255	0.00506998	0.0758659	Adgrg1	Day14
ENSMUSG00000032299	1039.86	-0.286426	0.102257	-2.80104	0.00509382	0.0758659	Commd4	Day14
ENSMUSG00000033610	690.074	0.208179	0.0742567	2.8035	0.00505509	0.0758659	Pank1	Day14
ENSMUSG00000071281	278.002	0.307352	0.109727	2.80105	0.00509359	0.0758659	Zfp65	Day14
ENSMUSG00000071415	2832.68	-0.347759	0.124161	-2.80086	0.00509666	0.0758659	Rpl23	Day14
ENSMUSG00000071415	2832.68	-0.347759	0.124161	-2.80086	0.00509666	0.0758659	LOC100044627	Day14
ENSMUSG00000071415	2832.68	-0.347759	0.124161	-2.80086	0.00509666	0.0758659	LOC100862455	Day14
ENSMUSG00000096910	520.532	0.276182	0.0985333	2.80293	0.00506412	0.0758659	Zfp955b	Day14
ENSMUSG00000002660	1343.06	-0.354418	0.126594	-2.79965	0.00511586	0.0758856	Clpp	Day14
ENSMUSG00000024302	3590.81	0.188884	0.0674711	2.79948	0.00511844	0.0758856	Dtna	Day14
ENSMUSG00000047414	819.969	0.372724	0.133115	2.80001	0.00511007	0.0758856	Flrt2	Day14
ENSMUSG00000001986	2407.19	0.237802	0.0852884	2.78821	0.00529995	0.0759007	Gria3	Day14
ENSMUSG00000002395	1675.96	-0.357712	0.128759	-2.77816	0.00546681	0.0759007	Use1	Day14
ENSMUSG00000006711	1288.61	0.272284	0.097925	2.78053	0.005427	0.0759007	D130043K22Rik	Day14
ENSMUSG00000008036	2743.89	-0.49302	0.177627	-2.77559	0.00551018	0.0759007	Ap2s1	Day14
ENSMUSG00000009566	275.903	-0.334888	0.120351	-2.78259	0.00539262	0.0759007	Fpgs	Day14
ENSMUSG00000010803	7506.35	0.346683	0.12433	2.78842	0.00529665	0.0759007	Gabra1	Day14
ENSMUSG00000015653	725.884	0.318642	0.114281	2.78822	0.00529979	0.0759007	Steap2	Day14
ENSMUSG00000017421	2885.53	0.257501	0.0925364	2.7827	0.00539083	0.0759007	Zfp207	Day14
ENSMUSG00000018770	5650.56	-0.300972	0.107867	-2.79021	0.0052674	0.0759007	Atp5g3	Day14
ENSMUSG00000020098	899.303	-0.267069	0.0957563	-2.78905	0.00528628	0.0759007	Pcbd1	Day14
ENSMUSG00000020102	354.404	0.473309	0.169359	2.7947	0.00519473	0.0759007	Slc16a7	Day14
ENSMUSG00000020471	495.52	-0.313936	0.112496	-2.79064	0.00526037	0.0759007	Pold2	Day14
ENSMUSG00000021079	1003.85	-0.180575	0.0646545	-2.79293	0.00522337	0.0759007	Timm9	Day14
ENSMUSG00000021431	792.482	0.296656	0.106872	2.7758	0.00550654	0.0759007	Snrnp48	Day14
ENSMUSG00000021606	959.917	-0.455365	0.162896	-2.79544	0.00518293	0.0759007	Ndufs6	Day14
ENSMUSG00000021939	17382.7	-0.14966	0.0538429	-2.77956	0.00544321	0.0759007	Ctsb	Day14
ENSMUSG00000022540	3288.52	-0.296723	0.106449	-2.78747	0.00531213	0.0759007	Rogdi	Day14
ENSMUSG00000022940	500.098	-0.229736	0.08252	-2.784	0.00536923	0.0759007	Pigp	Day14
ENSMUSG00000023236	5607.85	-0.239099	0.0857248	-2.78915	0.00528464	0.0759007	Scg5	Day14
ENSMUSG00000024436	276.548	-0.276374	0.0992979	-2.78328	0.00538121	0.0759007	Mrps18b	Day14
ENSMUSG00000026223	20088.6	-0.208897	0.075268	-2.77538	0.00551373	0.0759007	Itm2c	Day14
ENSMUSG00000026418	144.67	-0.433256	0.155702	-2.7826	0.00539254	0.0759007	Tnni1	Day14
ENSMUSG00000027582	1654.9	0.222937	0.0803794	2.77356	0.00554462	0.0759007	Zgpat	Day14
ENSMUSG00000028360	362.412	0.316784	0.114213	2.77363	0.00554345	0.0759007	Slc44a5	Day14
ENSMUSG00000028478	3859.91	-0.307575	0.110699	-2.77847	0.00546158	0.0759007	Clta	Day14
ENSMUSG00000028496	814.759	0.283407	0.101312	2.79736	0.00515224	0.0759007	Mllt3	Day14
ENSMUSG00000028550	849.909	0.191168	0.068622	2.78582	0.00533929	0.0759007	Atg4c	Day14
ENSMUSG00000029623	1545.39	-0.284867	0.10182	-2.79775	0.00514606	0.0759007	Pdap1	Day14
ENSMUSG00000030020	2643.56	0.300826	0.108437	2.77419	0.00553392	0.0759007	Prickle2	Day14
ENSMUSG00000030108	133.036	-0.440274	0.157448	-2.79632	0.00516887	0.0759007	Slc6a13	Day14
ENSMUSG00000030495	1408.04	-0.233592	0.0838848	-2.78468	0.00535812	0.0759007	Slc7a10	Day14
ENSMUSG00000031077	85.7475	-0.367085	0.132247	-2.77575	0.00550748	0.0759007	Fadd	Day14
ENSMUSG00000031451	3122.76	-0.2503	0.0900933	-2.77823	0.00546553	0.0759007	Gas6	Day14
ENSMUSG00000031491	124.846	-0.937524	0.336762	-2.78393	0.0053704	0.0759007	Chrna6	Day14
ENSMUSG00000031953	158.723	0.287427	0.103018	2.79006	0.00526985	0.0759007	Tmem170	Day14
ENSMUSG00000034449	195.505	-0.284678	0.10247	-2.77816	0.00546672	0.0759007	Dhrs11	Day14
ENSMUSG00000034574	2307.05	0.245836	0.088482	2.77838	0.00546313	0.0759007	Daam1	Day14
ENSMUSG00000034729	696.198	-0.196197	0.0706964	-2.77521	0.00551658	0.0759007	Mrps10	Day14
ENSMUSG00000035310	215.053	0.342618	0.12273	2.79164	0.00524425	0.0759007	Lin54	Day14
ENSMUSG00000035864	20522.8	0.165485	0.059298	2.79074	0.00525875	0.0759007	Syt1	Day14
ENSMUSG00000035992	984.568	0.377132	0.13557	2.78183	0.00540532	0.0759007	Fnip1	Day14
ENSMUSG00000037172	1705.5	0.269953	0.0965189	2.79689	0.0051597	0.0759007	Dennd11	Day14
ENSMUSG00000037857	759.808	0.420766	0.151361	2.77988	0.00543794	0.0759007	Nufip2	Day14
ENSMUSG00000037957	461.654	0.173505	0.0622634	2.78662	0.00532604	0.0759007	Wdr20	Day14
ENSMUSG00000040652	3144.17	-0.164111	0.0590824	-2.77767	0.00547501	0.0759007	Oaz2	Day14
ENSMUSG00000040767	255.283	-0.390912	0.140018	-2.79187	0.00524046	0.0759007	Snrnp25	Day14
ENSMUSG00000041225	1872.92	0.232204	0.083059	2.79565	0.00517949	0.0759007	Arhgap12	Day14
ENSMUSG00000041649	149.924	0.437042	0.156594	2.79093	0.00525567	0.0759007	Klf8	Day14
ENSMUSG00000041765	766.007	-0.176006	0.062996	-2.79393	0.00520723	0.0759007	Ubac2	Day14
ENSMUSG00000043372	645.615	-0.199413	0.0716349	-2.78374	0.00537366	0.0759007	Hexim2	Day14
ENSMUSG00000047067	550.316	-0.32947	0.118001	-2.79209	0.00523692	0.0759007	Dusp28	Day14
ENSMUSG00000047648	261.451	0.383963	0.138226	2.77779	0.00547301	0.0759007	Fbxo30	Day14
ENSMUSG00000050132	721.316	0.180822	0.0648419	2.78866	0.00529268	0.0759007	Sarm1	Day14
ENSMUSG00000050890	385.277	0.338935	0.12158	2.78775	0.00530748	0.0759007	Pdik1l	Day14
ENSMUSG00000051177	1972.64	0.301127	0.108544	2.77422	0.00553336	0.0759007	Plcb1	Day14
ENSMUSG00000051705	282.083	0.279226	0.100594	2.77577	0.0055071	0.0759007	Senp8	Day14
ENSMUSG00000056131	400.904	-0.181832	0.0655324	-2.77469	0.00552543	0.0759007	Pgm3	Day14
ENSMUSG00000056755	1618.14	0.207827	0.0749302	2.7736	0.00554391	0.0759007	Grm7	Day14
ENSMUSG00000058093	184.905	0.330796	0.118648	2.78804	0.00530288	0.0759007	Zfp729b	Day14
ENSMUSG00000060090	272.739	0.343903	0.123555	2.78339	0.00537936	0.0759007	Rp2	Day14
ENSMUSG00000062232	2399.13	0.286196	0.103014	2.77824	0.0054654	0.0759007	Rapgef2	Day14
ENSMUSG00000062328	3646.05	-0.378088	0.135271	-2.79504	0.00518939	0.0759007	Rpl17	Day14
ENSMUSG00000062647	3795.04	-0.321229	0.115658	-2.7774	0.00547959	0.0759007	Rpl7a	Day14
ENSMUSG00000062901	1895.17	0.24823	0.0892393	2.78162	0.00540876	0.0759007	Klhl24	Day14
ENSMUSG00000064329	4038.48	0.376492	0.135587	2.77676	0.00549029	0.0759007	Scn1a	Day14
ENSMUSG00000071265	268.821	0.283732	0.102241	2.77512	0.00551806	0.0759007	1700086L19Rik	Day14
ENSMUSG00000073423	646.059	-0.342994	0.122577	-2.79818	0.0051391	0.0759007	Zfp414	Day14
ENSMUSG00000079260	216.406	0.392153	0.14133	2.77474	0.00552457	0.0759007	Tmppe	Day14
ENSMUSG00000084786	1595.94	-0.363241	0.1305	-2.78345	0.0053784	0.0759007	Ubl5	Day14
ENSMUSG00000085566	126.267	0.413008	0.148289	2.78515	0.00535025	0.0759007	NA	Day14
ENSMUSG00000091549	126.968	-0.296686	0.106636	-2.78223	0.00539873	0.0759007	NA	Day14
ENSMUSG00000091811	1066.6	-0.339205	0.121898	-2.7827	0.00539093	0.0759007	Inafm1	Day14
ENSMUSG00000094870	624.556	0.207354	0.0742555	2.79244	0.0052312	0.0759007	Zfp131	Day14
ENSMUSG00000000560	1467.79	0.451506	0.163415	2.76294	0.00572837	0.0759521	Gabra2	Day14
ENSMUSG00000003380	2866.73	-0.471746	0.17111	-2.75697	0.00583395	0.0759521	Rabac1	Day14
ENSMUSG00000005357	719.492	-0.203101	0.0734744	-2.76424	0.0057056	0.0759521	Slc1a6	Day14
ENSMUSG00000010554	1348.42	0.229196	0.082879	2.76542	0.0056849	0.0759521	Mettl16	Day14
ENSMUSG00000013973	246.01	0.229964	0.0833167	2.76012	0.00577797	0.0759521	Dedd	Day14
ENSMUSG00000015697	1366.86	0.166471	0.0601755	2.76642	0.00566749	0.0759521	Setdb1	Day14
ENSMUSG00000015806	5815.81	-0.30913	0.111736	-2.76662	0.00566413	0.0759521	Qdpr	Day14
ENSMUSG00000016946	753.844	-0.174959	0.0634186	-2.7588	0.00580137	0.0759521	Kctd5	Day14
ENSMUSG00000017376	804.366	0.211546	0.0763441	2.77095	0.00558931	0.0759521	Nlk	Day14
ENSMUSG00000020415	742.467	-0.364954	0.132262	-2.75932	0.00579221	0.0759521	Pttg1	Day14
ENSMUSG00000020708	4674.24	-0.290827	0.105071	-2.7679	0.00564188	0.0759521	Psmc5	Day14
ENSMUSG00000021178	4072.69	-0.24534	0.0886201	-2.76844	0.00563249	0.0759521	Psmc1	Day14
ENSMUSG00000021392	615.415	0.222207	0.0803951	2.76393	0.00571095	0.0759521	Nol8	Day14
ENSMUSG00000021796	1471.81	0.336711	0.121878	2.7627	0.00573258	0.0759521	Bmpr1a	Day14
ENSMUSG00000022197	661.666	0.340755	0.12299	2.7706	0.00559523	0.0759521	Pdzd2	Day14
ENSMUSG00000023883	1383.63	0.218556	0.0791561	2.76108	0.00576105	0.0759521	Phf10	Day14
ENSMUSG00000025722	719.8	-0.211624	0.0766485	-2.76097	0.00576297	0.0759521	Wdr73	Day14
ENSMUSG00000025858	878.78	-0.260856	0.0945075	-2.76017	0.0057772	0.0759521	Get4	Day14
ENSMUSG00000026312	553.365	0.353002	0.127438	2.76998	0.00560594	0.0759521	Cdh7	Day14
ENSMUSG00000027405	2522.91	-0.13111	0.0474784	-2.76147	0.00575426	0.0759521	Nop56	Day14
ENSMUSG00000028530	4061.43	0.154373	0.0558453	2.7643	0.00570454	0.0759521	Jak1	Day14
ENSMUSG00000028756	10217.1	-0.252073	0.0911268	-2.76618	0.00567175	0.0759521	Pink1	Day14
ENSMUSG00000030603	2386.24	-0.288059	0.104476	-2.75717	0.00583046	0.0759521	Psmc4	Day14
ENSMUSG00000032018	2025.44	0.242046	0.0876711	2.76084	0.00576524	0.0759521	Sc5d	Day14
ENSMUSG00000032766	381.458	-0.396026	0.143123	-2.76704	0.00565685	0.0759521	Gng11	Day14
ENSMUSG00000033713	1274.8	0.253146	0.0917662	2.7586	0.00580496	0.0759521	Foxn3	Day14
ENSMUSG00000034910	1438.83	0.250928	0.0906129	2.76923	0.00561881	0.0759521	Pygo1	Day14
ENSMUSG00000035868	531.191	0.293292	0.105972	2.76765	0.00564629	0.0759521	Zfp983	Day14
ENSMUSG00000036093	1823.45	0.347915	0.126155	2.75784	0.00581848	0.0759521	Arl5a	Day14
ENSMUSG00000036275	2555.14	-0.0980833	0.0354832	-2.76422	0.00570588	0.0759521	9530068E07Rik	Day14
ENSMUSG00000036599	646.497	-0.303161	0.10984	-2.76003	0.00577959	0.0759521	Chst12	Day14
ENSMUSG00000038039	1860.6	0.212729	0.0769943	2.76293	0.00572857	0.0759521	Gcc2	Day14
ENSMUSG00000038736	595.689	0.234309	0.0849202	2.75917	0.00579489	0.0759521	Nudcd1	Day14
ENSMUSG00000039452	364.245	-0.246843	0.0892868	-2.7646	0.00569923	0.0759521	Snx22	Day14
ENSMUSG00000040022	996.47	0.353139	0.127965	2.75965	0.00578625	0.0759521	Rab11fip2	Day14
ENSMUSG00000041298	2443.63	0.193882	0.0699764	2.77068	0.0055939	0.0759521	Katnal1	Day14
ENSMUSG00000042523	2547.33	0.283733	0.102884	2.75781	0.00581907	0.0759521	Dnal1	Day14
ENSMUSG00000043164	148.457	-0.379099	0.137236	-2.76239	0.0057379	0.0759521	Tmem212	Day14
ENSMUSG00000044864	2065.29	0.231917	0.083756	2.76897	0.00562346	0.0759521	Ankrd50	Day14
ENSMUSG00000049086	351.592	-0.503091	0.18245	-2.75741	0.00582604	0.0759521	Bmyc	Day14
ENSMUSG00000052889	3285.05	0.114513	0.0414175	2.76485	0.0056949	0.0759521	Prkcb	Day14
ENSMUSG00000060938	3487.46	-0.386943	0.14023	-2.75936	0.00579153	0.0759521	Rpl26	Day14
ENSMUSG00000061536	1312.13	0.159062	0.0574315	2.76959	0.00561277	0.0759521	Sec22c	Day14
ENSMUSG00000068696	305.13	0.418659	0.151371	2.76579	0.00567852	0.0759521	Gpr88	Day14
ENSMUSG00000069911	538.523	0.300477	0.108767	2.76258	0.0057347	0.0759521	Insyn2b	Day14
ENSMUSG00000074064	724.928	-0.297918	0.107629	-2.768	0.00564007	0.0759521	Mlycd	Day14
ENSMUSG00000090862	1358.8	-0.441521	0.159463	-2.76879	0.00562645	0.0759521	Rps13	Day14
ENSMUSG00000097343	145.927	-0.304459	0.110119	-2.76482	0.00569534	0.0759521	NA	Day14
ENSMUSG00000107182	304.86	0.445979	0.161342	2.76419	0.00570651	0.0759521	NA	Day14
ENSMUSG00000027351	2927.24	0.398121	0.144424	2.75662	0.00584016	0.0759571	Spred1	Day14
ENSMUSG00000058355	2145.85	0.192497	0.069842	2.75618	0.00584802	0.0759835	Abce1	Day14
ENSMUSG00000045471	2053.99	-0.685082	0.248645	-2.75527	0.00586444	0.0761209	Hcrt	Day14
ENSMUSG00000069020	1108.8	-0.291846	0.105949	-2.75458	0.0058767	0.0762041	Urm1	Day14
ENSMUSG00000061479	1095.56	-0.322409	0.117061	-2.7542	0.00588362	0.076218	Snrpa	Day14
ENSMUSG00000040455	1028.9	0.343424	0.124728	2.75337	0.00589853	0.0762596	Usp45	Day14
ENSMUSG00000054428	1986.24	-0.34774	0.126294	-2.75343	0.00589752	0.0762596	Atpif1	Day14
ENSMUSG00000040084	106.787	-0.800314	0.290758	-2.7525	0.00591414	0.0763856	Bub1b	Day14
ENSMUSG00000024608	5576.02	-0.369499	0.134268	-2.75195	0.00592409	0.0764384	Rps14	Day14
ENSMUSG00000018459	367.378	-0.300379	0.109298	-2.74826	0.00599116	0.0764553	Slc13a3	Day14
ENSMUSG00000020783	719.384	0.14488	0.0527161	2.7483	0.00599053	0.0764553	Ncbp3	Day14
ENSMUSG00000021957	6772.05	-0.263364	0.0957842	-2.74956	0.00596757	0.0764553	Tkt	Day14
ENSMUSG00000022637	506.033	0.292529	0.106315	2.75153	0.00593169	0.0764553	Cblb	Day14
ENSMUSG00000026623	5010.84	0.312961	0.113887	2.74799	0.00599614	0.0764553	Lpgat1	Day14
ENSMUSG00000027643	115.785	-0.451657	0.164274	-2.74942	0.00597011	0.0764553	Ghrh	Day14
ENSMUSG00000030265	1981.54	0.371887	0.135296	2.7487	0.00598328	0.0764553	Kras	Day14
ENSMUSG00000034402	142.946	0.551774	0.200814	2.74769	0.00600167	0.0764553	Kcnh5	Day14
ENSMUSG00000036676	356.953	0.458277	0.1666	2.75076	0.00594574	0.0764553	Tmtc3	Day14
ENSMUSG00000045160	342.034	-0.299179	0.10882	-2.74931	0.00597217	0.0764553	Bola3	Day14
ENSMUSG00000046541	210.982	0.324752	0.118142	2.74882	0.00598102	0.0764553	Zfp526	Day14
ENSMUSG00000057322	1808.42	-0.419572	0.15257	-2.75003	0.00595894	0.0764553	Rpl38	Day14
ENSMUSG00000072847	262.943	0.281525	0.102351	2.75058	0.00594906	0.0764553	NA	Day14
ENSMUSG00000030259	990.8	0.219451	0.0798802	2.74725	0.0060098	0.0764841	Rassf8	Day14
ENSMUSG00000002428	828.523	0.271434	0.0990503	2.74037	0.00613708	0.0765449	Hltf	Day14
ENSMUSG00000002983	105.651	-0.415887	0.151555	-2.74414	0.00606693	0.0765449	Relb	Day14
ENSMUSG00000019868	981.054	-0.197456	0.0719453	-2.74453	0.00605983	0.0765449	Vta1	Day14
ENSMUSG00000020546	606.409	0.299328	0.109199	2.74111	0.00612314	0.0765449	Stxbp4	Day14
ENSMUSG00000020653	276.145	-0.21863	0.0797809	-2.74038	0.00613688	0.0765449	Klf11	Day14
ENSMUSG00000020700	620.36	0.246712	0.0900111	2.7409	0.00612704	0.0765449	Map3k3	Day14
ENSMUSG00000021417	937.251	-0.196184	0.0715641	-2.74138	0.00611824	0.0765449	Eci2	Day14
ENSMUSG00000022141	1240.78	0.39729	0.144698	2.74565	0.00603907	0.0765449	Nipbl	Day14
ENSMUSG00000022864	246.24	0.350321	0.127839	2.74032	0.00613792	0.0765449	D16Ertd472e	Day14
ENSMUSG00000025266	7866.98	0.278703	0.10169	2.7407	0.00613084	0.0765449	Gnl3l	Day14
ENSMUSG00000028821	1113.56	-0.31591	0.115127	-2.74402	0.00606916	0.0765449	Syf2	Day14
ENSMUSG00000028964	2412.39	-0.324142	0.118204	-2.74222	0.00610251	0.0765449	Park7	Day14
ENSMUSG00000029059	1582.28	-0.393959	0.143621	-2.74305	0.00608707	0.0765449	Prxl2b	Day14
ENSMUSG00000035355	98.8526	0.383992	0.140122	2.74042	0.00613604	0.0765449	Kcnh4	Day14
ENSMUSG00000035486	356.307	-0.295952	0.107978	-2.74084	0.00612825	0.0765449	Plk5	Day14
ENSMUSG00000036087	550.848	0.26141	0.0952576	2.74425	0.00606496	0.0765449	Slain2	Day14
ENSMUSG00000036737	1764.24	0.116182	0.0423926	2.74063	0.00613224	0.0765449	Oxsr1	Day14
ENSMUSG00000042742	581.281	0.483646	0.176415	2.74152	0.00611551	0.0765449	Bmt2	Day14
ENSMUSG00000057406	2653.35	0.277326	0.101028	2.74504	0.00605029	0.0765449	Nsd2	Day14
ENSMUSG00000070604	114.778	-0.320188	0.116653	-2.74479	0.00605495	0.0765449	Vsig10l	Day14
ENSMUSG00000094786	108.507	0.447687	0.163148	2.74405	0.00606869	0.0765449	NA	Day14
ENSMUSG00000021180	658.696	0.296482	0.108241	2.73908	0.00616112	0.0766652	Rps6ka5	Day14
ENSMUSG00000028643	201.718	-0.386623	0.141146	-2.73916	0.0061596	0.0766652	Svbp	Day14
ENSMUSG00000039461	947.181	-0.224966	0.0821387	-2.73886	0.00616522	0.0766652	Tcta	Day14
ENSMUSG00000019906	350.681	0.510249	0.186525	2.73555	0.00622753	0.0767618	Lin7a	Day14
ENSMUSG00000020873	1098.11	-0.221747	0.0810575	-2.73568	0.00622517	0.0767618	Slc35b1	Day14
ENSMUSG00000021413	2991.73	0.310136	0.113274	2.73793	0.00618279	0.0767618	Prpf4b	Day14
ENSMUSG00000031796	1159.96	-0.185517	0.0678257	-2.7352	0.00623418	0.0767618	Cfap20	Day14
ENSMUSG00000032290	1171.17	0.156578	0.0572408	2.73542	0.00623001	0.0767618	Ptpn9	Day14
ENSMUSG00000036249	576.471	-0.17446	0.063782	-2.73525	0.00623329	0.0767618	Rbm43	Day14
ENSMUSG00000036850	1071.82	-0.345848	0.126349	-2.73724	0.00619565	0.0767618	Mrpl41	Day14
ENSMUSG00000071398	204.02	-0.284729	0.104005	-2.73764	0.00618816	0.0767618	2410004P03Rik	Day14
ENSMUSG00000075705	329.172	-0.405621	0.148189	-2.73718	0.00619677	0.0767618	Msrb1	Day14
ENSMUSG00000078185	423.451	0.48611	0.177617	2.73685	0.00620314	0.0767618	Chml	Day14
ENSMUSG00000087385	248.741	0.23468	0.0858057	2.73501	0.00623778	0.0767618	Frg2f1	Day14
ENSMUSG00000027602	3143.23	-0.367803	0.134554	-2.73351	0.00626641	0.0770414	Map1lc3a	Day14
ENSMUSG00000007338	1015.4	-0.264399	0.0967548	-2.73267	0.00628231	0.077164	Mrpl49	Day14
ENSMUSG00000028847	1602.36	-0.215634	0.0789242	-2.73217	0.0062919	0.0772091	Trappc3	Day14
ENSMUSG00000022450	1636.73	-0.343519	0.125827	-2.73009	0.00633173	0.0776013	Ndufa6	Day14
ENSMUSG00000032112	1436.22	-0.288926	0.105838	-2.72988	0.00633577	0.0776013	Trappc4	Day14
ENSMUSG00000026116	2370.32	0.25068	0.0918553	2.72908	0.00635113	0.0776863	Tmem131	Day14
ENSMUSG00000037563	1379.52	-0.43945	0.161036	-2.7289	0.00635463	0.0776863	Rps16	Day14
ENSMUSG00000021067	258.877	0.248541	0.0911012	2.72818	0.0063684	0.0776945	Sav1	Day14
ENSMUSG00000052712	1686.35	-0.245877	0.0901329	-2.72794	0.00637319	0.0776945	BC004004	Day14
ENSMUSG00000078440	324.747	-0.583509	0.213883	-2.72817	0.00636872	0.0776945	Dohh	Day14
ENSMUSG00000015804	1547.9	-0.192902	0.070751	-2.7265	0.00640108	0.0777968	Med28	Day14
ENSMUSG00000051375	3411.39	0.147793	0.0542106	2.72627	0.00640546	0.0777968	Pcdh1	Day14
ENSMUSG00000060733	874.944	0.179958	0.0659938	2.72689	0.00639336	0.0777968	Ipmk	Day14
ENSMUSG00000090553	471.389	-0.339175	0.124404	-2.72639	0.00640304	0.0777968	Snrpe	Day14
ENSMUSG00000024725	333.609	-0.325032	0.119258	-2.72545	0.00642143	0.0779181	Ostf1	Day14
ENSMUSG00000024924	2113.29	0.211686	0.0777172	2.72381	0.00645343	0.0779439	Vldlr	Day14
ENSMUSG00000032492	295.45	-0.399839	0.14677	-2.72425	0.00644478	0.0779439	Pth1r	Day14
ENSMUSG00000037740	1047.01	-0.420032	0.154216	-2.72366	0.00645628	0.0779439	Mrps26	Day14
ENSMUSG00000038622	336.587	-0.302991	0.111193	-2.72492	0.00643167	0.0779439	Med30	Day14
ENSMUSG00000061315	3466.94	-0.261198	0.0959052	-2.7235	0.00645944	0.0779439	Naca	Day14
ENSMUSG00000110444	320.354	0.448246	0.164532	2.72438	0.00644233	0.0779439	Gm10033	Day14
ENSMUSG00000021893	1546.43	0.225524	0.0828389	2.72245	0.00648005	0.077976	Capn7	Day14
ENSMUSG00000028494	304.92	-0.434125	0.159428	-2.72301	0.00646905	0.077976	Plin2	Day14
ENSMUSG00000060036	7861	-0.316974	0.116425	-2.72256	0.00647776	0.077976	Rpl3	Day14
ENSMUSG00000008384	88.1875	-0.602963	0.221602	-2.72093	0.00650986	0.0779994	Sertad1	Day14
ENSMUSG00000032869	1114.28	-0.161656	0.0594019	-2.7214	0.00650063	0.0779994	Psmf1	Day14
ENSMUSG00000039470	1504.64	0.339344	0.124721	2.72083	0.00651192	0.0779994	Zdhhc2	Day14
ENSMUSG00000048279	2237.88	0.412206	0.151467	2.72143	0.00650009	0.0779994	Sacs	Day14
ENSMUSG00000069184	159.659	0.401623	0.14756	2.72175	0.00649374	0.0779994	Zfp72	Day14
ENSMUSG00000000605	4075.98	0.103698	0.0381365	2.71912	0.00654563	0.0780114	Clcn4	Day14
ENSMUSG00000005871	5607.47	0.367658	0.135233	2.7187	0.00655384	0.0780114	Apc	Day14
ENSMUSG00000018698	231.795	0.298483	0.109796	2.71853	0.00655718	0.0780114	Lhx1	Day14
ENSMUSG00000026014	1224.71	0.438499	0.161193	2.72034	0.00652147	0.0780114	Raph1	Day14
ENSMUSG00000035198	1061.04	-0.276075	0.101544	-2.71877	0.00655255	0.0780114	Tubg1	Day14
ENSMUSG00000036822	654.945	0.191517	0.0704534	2.71835	0.00656081	0.0780114	Topors	Day14
ENSMUSG00000060935	672.037	0.349115	0.12837	2.71959	0.0065362	0.0780114	Tmem263	Day14
ENSMUSG00000102697	516.961	0.387526	0.142488	2.71971	0.00653389	0.0780114	Pcdhac2	Day14
ENSMUSG00000031962	99.0485	-0.471369	0.173436	-2.71783	0.00657107	0.0780621	Cdh15	Day14
ENSMUSG00000022354	2085.2	-0.388189	0.143071	-2.71326	0.00666246	0.0784537	Ndufb9	Day14
ENSMUSG00000022951	1342.41	-0.185396	0.0683155	-2.71382	0.00665125	0.0784537	Rcan1	Day14
ENSMUSG00000024012	13035	-0.242954	0.0895486	-2.7131	0.00666575	0.0784537	Mtch1	Day14
ENSMUSG00000024571	2483.54	-0.257049	0.0947112	-2.71403	0.00664705	0.0784537	Txnl4a	Day14
ENSMUSG00000028367	1313.83	-0.326466	0.120255	-2.71477	0.00663208	0.0784537	Txn1	Day14
ENSMUSG00000028630	557.549	0.229219	0.0844931	2.71287	0.00667025	0.0784537	Dyrk2	Day14
ENSMUSG00000029062	1857.53	-0.198221	0.0730026	-2.71525	0.0066225	0.0784537	Cdk11b	Day14
ENSMUSG00000031365	1537.08	0.330115	0.121617	2.71439	0.00663988	0.0784537	Zfp275	Day14
ENSMUSG00000041685	845.924	0.506934	0.186849	2.71306	0.00666641	0.0784537	Fcho2	Day14
ENSMUSG00000045078	1216.5	0.148096	0.0545401	2.71537	0.00662022	0.0784537	Rnf216	Day14
ENSMUSG00000047843	299.68	-0.370793	0.136671	-2.71303	0.00666716	0.0784537	Bri3	Day14
ENSMUSG00000022523	3177.89	0.235504	0.0868302	2.71224	0.00668303	0.0784578	Fgf12	Day14
ENSMUSG00000038900	2472.16	-0.421227	0.155322	-2.71196	0.00668866	0.0784578	Rpl12	Day14
ENSMUSG00000062373	2054.59	0.240644	0.088729	2.71212	0.00668549	0.0784578	Tmem65	Day14
ENSMUSG00000022386	688.497	-0.24718	0.0911705	-2.71119	0.00670431	0.0785149	Trmu	Day14
ENSMUSG00000039828	526.272	-0.190734	0.0703523	-2.71112	0.00670557	0.0785149	Wdr70	Day14
ENSMUSG00000063810	340.113	0.472155	0.174199	2.71044	0.00671935	0.078535	Alms1	Day14
ENSMUSG00000109324	2703.64	-0.227903	0.0840831	-2.71045	0.00671925	0.078535	Prmt1	Day14
ENSMUSG00000007458	3288.04	-0.128869	0.0475643	-2.70936	0.00674129	0.0785351	M6pr	Day14
ENSMUSG00000020444	1925.37	-0.375173	0.138437	-2.71007	0.00672698	0.0785351	Guk1	Day14
ENSMUSG00000030313	1807.25	0.439022	0.162063	2.70896	0.00674949	0.0785351	Dennd5b	Day14
ENSMUSG00000052539	1564.05	0.308358	0.113819	2.70919	0.00674475	0.0785351	Magi3	Day14
ENSMUSG00000093674	3195.02	-0.456127	0.168331	-2.7097	0.00673436	0.0785351	Rpl41	Day14
ENSMUSG00000006205	2400.08	-0.292201	0.107931	-2.7073	0.00678336	0.0787277	Htra1	Day14
ENSMUSG00000010406	408.643	-0.550077	0.20317	-2.70747	0.00677974	0.0787277	Mrpl52	Day14
ENSMUSG00000034342	1918.27	0.405137	0.149648	2.70726	0.00678416	0.0787277	Cbl	Day14
ENSMUSG00000015217	506.057	-0.253234	0.0935781	-2.70612	0.00680746	0.078811	Hmgb3	Day14
ENSMUSG00000021244	2759.85	0.292632	0.108143	2.70598	0.00681023	0.078811	Ylpm1	Day14
ENSMUSG00000021690	1137.07	0.27792	0.102692	2.70634	0.00680287	0.078811	Jmy	Day14
ENSMUSG00000026502	606.136	0.329265	0.121692	2.70573	0.00681553	0.078811	Desi2	Day14
ENSMUSG00000002767	689.464	-0.343223	0.126879	-2.70513	0.00682786	0.0788695	Mrpl2	Day14
ENSMUSG00000032353	1090.71	-0.277579	0.102621	-2.70489	0.0068327	0.0788695	Tmed3	Day14
ENSMUSG00000037742	57004.5	-0.176045	0.065097	-2.70435	0.00684377	0.0789275	Eef1a1	Day14
ENSMUSG00000002845	319.926	0.219076	0.0810459	2.70311	0.00686945	0.0789864	Tmem39a	Day14
ENSMUSG00000028842	1509.56	0.474259	0.175418	2.7036	0.00685932	0.0789864	Ago3	Day14
ENSMUSG00000034163	1668.17	0.339111	0.125477	2.70259	0.00688018	0.0789864	Zfc3h1	Day14
ENSMUSG00000044986	690.356	-0.331856	0.122796	-2.70249	0.00688213	0.0789864	Tst	Day14
ENSMUSG00000062151	2426.75	0.368256	0.136273	2.70234	0.00688525	0.0789864	Unc13c	Day14
ENSMUSG00000075478	1646.96	0.211466	0.0782289	2.70317	0.00686822	0.0789864	Slitrk1	Day14
ENSMUSG00000016252	1574.48	-0.47582	0.17618	-2.70076	0.00691815	0.0790157	Atp5e	Day14
ENSMUSG00000024335	3963.07	-0.125769	0.046563	-2.70105	0.00691205	0.0790157	Brd2	Day14
ENSMUSG00000033949	228.52	0.312689	0.115788	2.70053	0.00692292	0.0790157	Trim36	Day14
ENSMUSG00000037275	785.129	0.157592	0.058336	2.70145	0.00690371	0.0790157	Gemin5	Day14
ENSMUSG00000050164	281.215	-0.247411	0.0916177	-2.70047	0.00692419	0.0790157	Mchr1	Day14
ENSMUSG00000073514	1221.71	0.557928	0.20652	2.70158	0.00690118	0.0790157	Dok6	Day14
ENSMUSG00000022847	169.772	-0.307477	0.11388	-2.7	0.00693396	0.0790581	Thpo	Day14
ENSMUSG00000018848	1347.65	-0.153782	0.0570608	-2.69505	0.00703783	0.079064	Rars	Day14
ENSMUSG00000020326	1248.83	0.19313	0.0715574	2.69895	0.00695579	0.079064	Ccng1	Day14
ENSMUSG00000022548	4749.23	-0.340831	0.12644	-2.69559	0.00702646	0.079064	Apod	Day14
ENSMUSG00000022789	7158.69	0.249602	0.092598	2.69555	0.00702732	0.079064	Dnm1l	Day14
ENSMUSG00000029634	1576.26	0.131158	0.0486745	2.6946	0.00704736	0.079064	Rnf6	Day14
ENSMUSG00000032253	1361.99	0.524412	0.194422	2.69729	0.00699063	0.079064	Phip	Day14
ENSMUSG00000036430	324.606	-0.437993	0.162329	-2.69819	0.00697182	0.079064	Tbcc	Day14
ENSMUSG00000037594	283.689	-0.243193	0.0902191	-2.69558	0.00702669	0.079064	Clba1	Day14
ENSMUSG00000040560	4920.23	0.211164	0.0783548	2.69498	0.00703935	0.079064	Wdr7	Day14
ENSMUSG00000041303	957.72	0.208041	0.0772065	2.6946	0.00704728	0.079064	Gtf3c3	Day14
ENSMUSG00000042246	631.392	0.206393	0.0765351	2.69671	0.00700279	0.079064	Tmc7	Day14
ENSMUSG00000044533	3980.92	-0.340772	0.126262	-2.69892	0.00695642	0.079064	Rps2	Day14
ENSMUSG00000046139	639.471	0.213591	0.0791774	2.69762	0.00698363	0.079064	Patl1	Day14
ENSMUSG00000047810	145.483	-0.365202	0.135363	-2.69794	0.0069771	0.079064	Ccdc88b	Day14
ENSMUSG00000049583	2652.89	0.470396	0.174246	2.69962	0.00694196	0.079064	Grm5	Day14
ENSMUSG00000052516	1017.84	0.306925	0.113822	2.69653	0.0070066	0.079064	Robo2	Day14
ENSMUSG00000063531	235.374	0.459938	0.170696	2.69448	0.00704975	0.079064	Sema3e	Day14
ENSMUSG00000078572	138.131	-0.591083	0.219319	-2.69509	0.00703703	0.079064	Ndufaf8	Day14
ENSMUSG00000079197	731.996	-0.288806	0.107047	-2.69794	0.00697693	0.079064	Psme2	Day14
ENSMUSG00000021514	645.26	0.25835	0.0959119	2.69362	0.00706816	0.0791343	Zfp369	Day14
ENSMUSG00000039585	2980.85	0.418378	0.155319	2.69367	0.00706697	0.0791343	Myo9a	Day14
ENSMUSG00000030172	947.037	0.279739	0.103889	2.69267	0.00708833	0.079224	Erc1	Day14
ENSMUSG00000051223	3392.46	0.191548	0.0711323	2.69284	0.00708461	0.079224	Bzw1	Day14
ENSMUSG00000018401	2911.08	0.190035	0.0706033	2.69159	0.00711122	0.0792787	Mtmr4	Day14
ENSMUSG00000021760	87.7025	-0.410675	0.152551	-2.69204	0.00710162	0.0792787	Gpx8	Day14
ENSMUSG00000064247	621.407	-0.1723	0.0640143	-2.69158	0.00711148	0.0792787	Plcxd1	Day14
ENSMUSG00000025580	1184.17	-0.24804	0.0921879	-2.69059	0.00713255	0.07931	Eif4a3	Day14
ENSMUSG00000028843	1160.56	-0.327343	0.121641	-2.69105	0.00712271	0.07931	Sh3bgrl3	Day14
ENSMUSG00000039221	1505.59	-0.283062	0.105203	-2.69062	0.00713199	0.07931	Rpl22l1	Day14
ENSMUSG00000057914	1659.94	0.139931	0.0520186	2.69003	0.00714462	0.0793582	Cacnb2	Day14
ENSMUSG00000091264	3790.73	0.178789	0.0664687	2.68982	0.00714906	0.0793582	Smim13	Day14
ENSMUSG00000010529	83.8117	-0.414135	0.154	-2.68919	0.00716259	0.0794261	Gm266	Day14
ENSMUSG00000021500	1932.18	0.190807	0.0709967	2.68755	0.00719784	0.0794261	Ddx46	Day14
ENSMUSG00000029405	10189.3	0.273612	0.101758	2.68886	0.00716968	0.0794261	G3bp2	Day14
ENSMUSG00000036678	439.447	-0.218679	0.0813406	-2.68843	0.00717883	0.0794261	Aaas	Day14
ENSMUSG00000045515	989.045	0.199338	0.0741695	2.6876	0.00719678	0.0794261	Pou3f3	Day14
ENSMUSG00000051502	402.671	-0.354176	0.131767	-2.6879	0.00719034	0.0794261	Ufsp1	Day14
ENSMUSG00000060992	2393.87	-0.221224	0.082289	-2.68838	0.0071799	0.0794261	Copz1	Day14
ENSMUSG00000001313	4501.74	-0.31212	0.116178	-2.68656	0.00721921	0.0795945	Rnd2	Day14
ENSMUSG00000001441	4518	0.120993	0.0450411	2.68628	0.00722534	0.0795948	Npepps	Day14
ENSMUSG00000005583	857.59	0.297755	0.110874	2.68554	0.00724126	0.0797028	Mef2c	Day14
ENSMUSG00000020805	324.169	-0.2497	0.0930071	-2.68474	0.0072586	0.0797532	Slc13a5	Day14
ENSMUSG00000026249	6367.89	-0.142624	0.0531291	-2.68448	0.0072642	0.0797532	Serpine2	Day14
ENSMUSG00000051486	90.7801	0.410889	0.153034	2.68495	0.00725413	0.0797532	Pcdhb11	Day14
ENSMUSG00000041268	5009.13	0.376045	0.140132	2.68351	0.00728538	0.0798862	Dmxl2	Day14
ENSMUSG00000041670	2474.44	0.205286	0.0765031	2.68336	0.00728858	0.0798862	Rims1	Day14
ENSMUSG00000030122	4900.06	-0.438072	0.163331	-2.68211	0.0073159	0.0799799	Ptms	Day14
ENSMUSG00000031079	91.312	0.385473	0.143731	2.68191	0.00732026	0.0799799	Zfp300	Day14
ENSMUSG00000053062	1743.82	0.172862	0.0644361	2.68268	0.00730347	0.0799799	Jam2	Day14
ENSMUSG00000053332	3031.48	-0.279884	0.104362	-2.68185	0.00732167	0.0799799	Gas5	Day14
ENSMUSG00000005150	732.148	-0.293906	0.109713	-2.67886	0.00738733	0.0800866	Wdr83	Day14
ENSMUSG00000005698	1462.55	0.17093	0.0637753	2.68018	0.00735815	0.0800866	Ctcf	Day14
ENSMUSG00000021301	1107.34	0.463198	0.172864	2.67955	0.00737213	0.0800866	Hecw1	Day14
ENSMUSG00000024661	29908.7	-0.382228	0.142594	-2.68053	0.00735058	0.0800866	Fth1	Day14
ENSMUSG00000030086	1154.18	-0.346053	0.129166	-2.67913	0.00738144	0.0800866	Chchd6	Day14
ENSMUSG00000033434	255.194	-0.359774	0.134314	-2.67861	0.00739289	0.0800866	Gtpbp6	Day14
ENSMUSG00000038916	1150.02	0.229072	0.0855088	2.67892	0.00738592	0.0800866	Soga3	Day14
ENSMUSG00000045210	1612.95	0.421198	0.157175	2.6798	0.00736671	0.0800866	Vcpip1	Day14
ENSMUSG00000047866	2838.45	-0.0944279	0.0352453	-2.67917	0.00738056	0.0800866	Lonp2	Day14
ENSMUSG00000071655	1718.94	-0.367119	0.136981	-2.68008	0.00736045	0.0800866	Ubxn1	Day14
ENSMUSG00000030545	249.187	-0.201461	0.0752278	-2.67802	0.00740595	0.0801614	Pex11a	Day14
ENSMUSG00000022812	4813.99	0.273094	0.102025	2.67673	0.00743453	0.0803405	Gsk3b	Day14
ENSMUSG00000036959	591.627	0.245278	0.0916338	2.67671	0.00743482	0.0803405	Bcorl1	Day14
ENSMUSG00000000295	408.521	-0.315873	0.118222	-2.67186	0.0075433	0.0804766	Hddc2	Day14
ENSMUSG00000014856	571.365	-0.302087	0.113105	-2.67086	0.0075657	0.0804766	Tmem208	Day14
ENSMUSG00000016344	591.965	-0.401904	0.150544	-2.66968	0.00759228	0.0804766	Ppdpf	Day14
ENSMUSG00000020283	1002.8	0.216137	0.0808216	2.67425	0.00748966	0.0804766	Pex13	Day14
ENSMUSG00000020381	207.664	-0.285639	0.106832	-2.67373	0.00750124	0.0804766	Mrnip	Day14
ENSMUSG00000020457	2106.39	-0.140963	0.0527131	-2.67416	0.00749169	0.0804766	Drg1	Day14
ENSMUSG00000020679	82.3394	-0.386048	0.144514	-2.67136	0.00755453	0.0804766	Hnf1b	Day14
ENSMUSG00000021057	388.771	0.450046	0.168266	2.67461	0.00748154	0.0804766	Akap5	Day14
ENSMUSG00000022452	1443.44	-0.374725	0.140125	-2.67422	0.00749039	0.0804766	Smdt1	Day14
ENSMUSG00000023944	43489.3	-0.175597	0.0656903	-2.6731	0.00751537	0.0804766	Hsp90ab1	Day14
ENSMUSG00000025245	1041.51	0.303481	0.113684	2.66951	0.00759631	0.0804766	Lztfl1	Day14
ENSMUSG00000029413	712.148	-0.133461	0.0499534	-2.6717	0.00754675	0.0804766	Naaa	Day14
ENSMUSG00000029810	1352.86	-0.261912	0.098031	-2.67173	0.00754612	0.0804766	Tmem176b	Day14
ENSMUSG00000033083	484.671	0.269563	0.100991	2.66917	0.0076038	0.0804766	Tbc1d4	Day14
ENSMUSG00000033249	764.097	-0.301125	0.11259	-2.67453	0.00748344	0.0804766	Hsf4	Day14
ENSMUSG00000033565	5792.35	0.176929	0.0662863	2.66917	0.00760399	0.0804766	Rbfox2	Day14
ENSMUSG00000034647	1395.75	0.368677	0.13796	2.67235	0.00753229	0.0804766	Ankrd12	Day14
ENSMUSG00000040209	1401.24	0.320504	0.120084	2.66899	0.00760798	0.0804766	Zfp704	Day14
ENSMUSG00000041309	595.457	-0.505656	0.189201	-2.67259	0.00752679	0.0804766	Nkx6-2	Day14
ENSMUSG00000041617	460.757	-0.231561	0.0867506	-2.66928	0.0076015	0.0804766	Ccdc74a	Day14
ENSMUSG00000057841	2969.77	-0.368496	0.137757	-2.67497	0.00747354	0.0804766	Rpl32	Day14
ENSMUSG00000059743	342.313	-0.391692	0.146732	-2.66945	0.00759758	0.0804766	Fdps	Day14
ENSMUSG00000061410	1750.72	0.153657	0.0575381	2.67053	0.00757312	0.0804766	Zcchc14	Day14
ENSMUSG00000078878	189.258	0.359729	0.134719	2.67022	0.00758026	0.0804766	Gm14305	Day14
ENSMUSG00000081051	84.7977	-0.872117	0.326179	-2.67374	0.00750104	0.0804766	Gm15427	Day14
ENSMUSG00000104814	153.578	0.503955	0.188564	2.67259	0.00752672	0.0804766	NA	Day14
ENSMUSG00000030275	11201.3	0.29613	0.111	2.66783	0.00763434	0.0806555	Etnk1	Day14
ENSMUSG00000040125	1592.65	0.387695	0.145329	2.6677	0.00763727	0.0806555	Gpr26	Day14
ENSMUSG00000033751	460.837	-0.406565	0.152431	-2.66721	0.00764841	0.0807077	Gadd45gip1	Day14
ENSMUSG00000002910	320.869	-0.331455	0.124388	-2.66469	0.00770592	0.0808313	Arrdc2	Day14
ENSMUSG00000023150	2935.75	0.207018	0.0776716	2.6653	0.00769201	0.0808313	Ivns1abp	Day14
ENSMUSG00000031309	682.522	0.353714	0.132757	2.66437	0.00771331	0.0808313	Rps6ka3	Day14
ENSMUSG00000035236	1195.56	0.709259	0.26601	2.66629	0.00766944	0.0808313	Scai	Day14
ENSMUSG00000039391	111.551	-0.308108	0.115645	-2.66425	0.00771594	0.0808313	Ccdc81	Day14
ENSMUSG00000047804	499.692	0.422944	0.158696	2.66513	0.00769595	0.0808313	Akap10	Day14
ENSMUSG00000051469	1115.44	0.272513	0.102266	2.66476	0.0077044	0.0808313	Zfp24	Day14
ENSMUSG00000054309	1571.81	-0.137286	0.0515202	-2.6647	0.00770563	0.0808313	Cpsf3	Day14
ENSMUSG00000074519	159.491	0.463228	0.173808	2.66517	0.00769489	0.0808313	Zfp971	Day14
ENSMUSG00000025545	493.562	-0.302152	0.113423	-2.66395	0.00772297	0.08084	Clybl	Day14
ENSMUSG00000026603	956.86	-0.169326	0.0635794	-2.66321	0.00773981	0.0809512	Smyd2	Day14
ENSMUSG00000002985	36828.7	-0.402627	0.151211	-2.66269	0.00775188	0.0809519	Apoe	Day14
ENSMUSG00000024516	1695.54	-0.248009	0.0931652	-2.66203	0.00776709	0.0809519	Sec11c	Day14
ENSMUSG00000030298	1326.92	-0.190805	0.0716793	-2.66192	0.00776955	0.0809519	Sec13	Day14
ENSMUSG00000078908	889.638	0.150194	0.0564302	2.66159	0.00777714	0.0809519	Mon1b	Day14
ENSMUSG00000102976	180.599	0.591129	0.222081	2.66177	0.00777317	0.0809519	Zc3h11a	Day14
ENSMUSG00000104597	1591.37	0.415116	0.155919	2.66238	0.00775897	0.0809519	NA	Day14
ENSMUSG00000000088	1854.38	-0.318441	0.119843	-2.65716	0.00788029	0.0810994	Cox5a	Day14
ENSMUSG00000004264	1481.69	-0.286001	0.107692	-2.65574	0.0079134	0.0810994	Phb2	Day14
ENSMUSG00000009927	2938.88	-0.295776	0.111379	-2.65559	0.00791701	0.0810994	Rps25	Day14
ENSMUSG00000015750	464.219	-0.199309	0.075091	-2.65423	0.00794888	0.0810994	Aph1a	Day14
ENSMUSG00000022100	2587.85	0.219096	0.0824204	2.65828	0.00785414	0.0810994	Xpo7	Day14
ENSMUSG00000022307	5045.48	0.235783	0.0888244	2.65448	0.00794306	0.0810994	Oxr1	Day14
ENSMUSG00000024039	1089.98	-0.186806	0.070307	-2.657	0.00788386	0.0810994	Cbs	Day14
ENSMUSG00000024963	336.679	-0.335416	0.12628	-2.65612	0.00790444	0.0810994	Dnajc4	Day14
ENSMUSG00000026544	87.6824	-0.42837	0.161165	-2.65796	0.0078615	0.0810994	Dusp23	Day14
ENSMUSG00000027035	922.099	0.278493	0.104915	2.65446	0.00794357	0.0810994	Cers6	Day14
ENSMUSG00000027131	1697.77	-0.248313	0.0934862	-2.65615	0.00790384	0.0810994	Emc4	Day14
ENSMUSG00000028072	107.37	0.777776	0.292677	2.65745	0.00787336	0.0810994	Ntrk1	Day14
ENSMUSG00000028621	168.908	-0.301209	0.113303	-2.65844	0.00785034	0.0810994	Cyb5rl	Day14
ENSMUSG00000030126	1672.67	0.119735	0.0450552	2.65751	0.00787193	0.0810994	Tmcc1	Day14
ENSMUSG00000031644	1556.96	0.310578	0.11702	2.65405	0.00795312	0.0810994	Nek1	Day14
ENSMUSG00000032959	3279.7	-0.336262	0.126574	-2.65665	0.00789212	0.0810994	Pebp1	Day14
ENSMUSG00000035164	464.749	0.525824	0.197935	2.65654	0.00789466	0.0810994	Zc3h12c	Day14
ENSMUSG00000036856	366.796	-0.501301	0.188827	-2.65482	0.00793504	0.0810994	Wnt4	Day14
ENSMUSG00000037904	217.92	-0.434751	0.163732	-2.65526	0.00792482	0.0810994	Ankrd9	Day14
ENSMUSG00000038085	120.357	-0.329521	0.123914	-2.65927	0.00783107	0.0810994	Cnbd2	Day14
ENSMUSG00000038344	471.26	0.421584	0.158501	2.65982	0.00781825	0.0810994	Txlng	Day14
ENSMUSG00000039361	3968.56	0.17219	0.0648582	2.65487	0.00793386	0.0810994	Picalm	Day14
ENSMUSG00000050505	808.494	0.355948	0.133804	2.66022	0.00780892	0.0810994	Pcdh20	Day14
ENSMUSG00000054409	202.83	0.510031	0.192169	2.65408	0.00795257	0.0810994	Tmem74	Day14
ENSMUSG00000062054	287.942	-0.305652	0.114916	-2.65979	0.00781892	0.0810994	Iah1	Day14
ENSMUSG00000099839	119.998	-0.336947	0.126916	-2.65488	0.00793368	0.0810994	NA	Day14
ENSMUSG00000019951	1633.7	0.226689	0.0854312	2.65346	0.00796705	0.0811779	Uhrf1bp1l	Day14
ENSMUSG00000039720	90.656	-0.447795	0.168936	-2.65068	0.00803307	0.0814051	Got1l1	Day14
ENSMUSG00000042734	1554.71	0.127995	0.0482777	2.65123	0.00801998	0.0814051	Ttc9	Day14
ENSMUSG00000045594	928.582	-0.180067	0.067909	-2.65159	0.00801132	0.0814051	Glb1	Day14
ENSMUSG00000045917	544.888	-0.169775	0.0640464	-2.6508	0.00803003	0.0814051	Tmem268	Day14
ENSMUSG00000061244	1188.82	0.306332	0.115563	2.65079	0.00803036	0.0814051	Exoc5	Day14
ENSMUSG00000063897	144.896	-0.527482	0.198957	-2.65124	0.00801976	0.0814051	Dhrsx	Day14
ENSMUSG00000074579	104	0.475426	0.179254	2.65224	0.00799587	0.0814051	Lekr1	Day14
ENSMUSG00000021190	3850.57	-0.160823	0.0606968	-2.64962	0.00805821	0.0815964	Lgmn	Day14
ENSMUSG00000001627	523.66	-0.221128	0.0837828	-2.6393	0.00830763	0.0816786	Ifrd1	Day14
ENSMUSG00000002379	1892.47	-0.421728	0.15953	-2.64356	0.00820387	0.0816786	Ndufa11	Day14
ENSMUSG00000003970	8489.29	-0.366695	0.138665	-2.64447	0.00818184	0.0816786	Rpl8	Day14
ENSMUSG00000015659	527.256	0.342128	0.129633	2.6392	0.00831028	0.0816786	Serac1	Day14
ENSMUSG00000017299	604.073	-0.231424	0.0874301	-2.64697	0.00812174	0.0816786	Dnttip1	Day14
ENSMUSG00000017561	370.795	0.179768	0.0678952	2.64773	0.00810339	0.0816786	Crlf3	Day14
ENSMUSG00000020107	1036.09	-0.200543	0.0757138	-2.6487	0.00808027	0.0816786	Anapc16	Day14
ENSMUSG00000020308	547.29	-0.79567	0.301198	-2.64169	0.00824942	0.0816786	Tpgs1	Day14
ENSMUSG00000020327	155.511	-0.385699	0.145992	-2.64191	0.00824395	0.0816786	Fgf22	Day14
ENSMUSG00000020647	2518.32	0.231202	0.087284	2.64884	0.00807676	0.0816786	Ncoa1	Day14
ENSMUSG00000020778	442.576	-0.293732	0.111036	-2.64536	0.00816038	0.0816786	Ten1	Day14
ENSMUSG00000021764	1553.82	-0.28297	0.106906	-2.6469	0.00812331	0.0816786	Ndufs4	Day14
ENSMUSG00000021987	3474.87	0.183489	0.0693579	2.64554	0.00815606	0.0816786	Mtmr6	Day14
ENSMUSG00000022037	20396.8	-0.251631	0.0952206	-2.64261	0.00822687	0.0816786	Clu	Day14
ENSMUSG00000022401	453.068	0.211984	0.0803063	2.63969	0.00829815	0.0816786	Xpnpep3	Day14
ENSMUSG00000024033	225.729	-0.31455	0.118941	-2.64459	0.0081789	0.0816786	Rsph1	Day14
ENSMUSG00000025068	775.582	-0.219705	0.0832187	-2.6401	0.00828822	0.0816786	Gsto1	Day14
ENSMUSG00000025332	1353.42	0.278095	0.105053	2.64719	0.00811642	0.0816786	Kdm5c	Day14
ENSMUSG00000026135	864.906	0.317164	0.120002	2.643	0.00821748	0.0816786	Zfp142	Day14
ENSMUSG00000027589	1682.61	0.306851	0.116101	2.64297	0.00821829	0.0816786	Pcmtd2	Day14
ENSMUSG00000028049	1016.77	-0.205831	0.0779444	-2.64075	0.00827235	0.0816786	Scamp3	Day14
ENSMUSG00000029718	137.509	-0.862201	0.325634	-2.64776	0.00810262	0.0816786	Pcolce	Day14
ENSMUSG00000031848	455.685	-0.4741	0.179306	-2.64408	0.00819129	0.0816786	Lsm4	Day14
ENSMUSG00000035521	1967.96	-0.21019	0.0794397	-2.64591	0.00814707	0.0816786	Gnptg	Day14
ENSMUSG00000035798	3176.4	0.244379	0.0925114	2.64161	0.00825138	0.0816786	Zdhhc17	Day14
ENSMUSG00000037727	1790.55	-0.815913	0.309147	-2.63924	0.00830913	0.0816786	Avp	Day14
ENSMUSG00000038975	1322.75	-0.162389	0.061445	-2.64284	0.00822138	0.0816786	Rabggtb	Day14
ENSMUSG00000039701	515.209	0.371294	0.140668	2.63951	0.00830262	0.0816786	Usp53	Day14
ENSMUSG00000040640	1770.76	0.250897	0.0948653	2.64477	0.00817471	0.0816786	Erc2	Day14
ENSMUSG00000041556	1488.66	-0.368281	0.139158	-2.64651	0.0081328	0.0816786	Fbxo2	Day14
ENSMUSG00000041570	3678.26	0.306146	0.11593	2.64077	0.0082718	0.0816786	Camsap2	Day14
ENSMUSG00000041697	3047.06	-0.532987	0.201442	-2.64585	0.00814853	0.0816786	Cox6a1	Day14
ENSMUSG00000042046	1869.98	0.222316	0.0842077	2.64009	0.00828833	0.0816786	Dstyk	Day14
ENSMUSG00000050730	353.891	0.228894	0.0867161	2.63958	0.00830094	0.0816786	Arhgap42	Day14
ENSMUSG00000055639	185.471	0.49434	0.187154	2.64135	0.00825759	0.0816786	Dach1	Day14
ENSMUSG00000061601	5121.74	0.484129	0.182949	2.64626	0.00813883	0.0816786	Pclo	Day14
ENSMUSG00000064215	756.134	-0.29601	0.11216	-2.63918	0.00831076	0.0816786	Ifi27	Day14
ENSMUSG00000075227	380.5	-0.53648	0.202867	-2.64449	0.00818153	0.0816786	Znhit2	Day14
ENSMUSG00000086496	421.4	0.195256	0.0737243	2.64846	0.00808584	0.0816786	Gm14204	Day14
ENSMUSG00000017404	2975.89	-0.352814	0.133723	-2.63839	0.00833012	0.0817235	Rpl19	Day14
ENSMUSG00000025962	605.421	0.211134	0.0800349	2.63802	0.00833919	0.0817235	Fastkd2	Day14
ENSMUSG00000029513	389.523	-0.293783	0.111362	-2.6381	0.00833731	0.0817235	Prkab1	Day14
ENSMUSG00000029622	315.898	-0.355339	0.134702	-2.63797	0.00834041	0.0817235	Arpc1b	Day14
ENSMUSG00000025135	1001.66	-0.356664	0.135284	-2.63641	0.00837888	0.0818962	Anapc11	Day14
ENSMUSG00000025142	1237.75	-0.309509	0.117428	-2.63573	0.00839574	0.0818962	Aspscr1	Day14
ENSMUSG00000029223	18007.3	-0.385068	0.146079	-2.63603	0.00838815	0.0818962	Uchl1	Day14
ENSMUSG00000036751	3852.49	-0.348402	0.132178	-2.63586	0.0083924	0.0818962	Cox6b1	Day14
ENSMUSG00000044066	741.894	0.20514	0.0777943	2.63695	0.00836557	0.0818962	Cep68	Day14
ENSMUSG00000102692	148.407	0.579509	0.219815	2.63635	0.00838041	0.0818962	Dchs2	Day14
ENSMUSG00000000127	292.058	0.30625	0.116231	2.63484	0.00841761	0.0819868	Fer	Day14
ENSMUSG00000003531	1194.74	-0.316701	0.120194	-2.63491	0.00841601	0.0819868	Dgcr6	Day14
ENSMUSG00000023089	1390.44	-0.357878	0.135908	-2.63323	0.00845768	0.0819951	Ndufa5	Day14
ENSMUSG00000027404	1475.15	-0.339196	0.128772	-2.63408	0.00843645	0.0819951	Snrpb	Day14
ENSMUSG00000027676	619.1	0.416021	0.157988	2.63325	0.00845726	0.0819951	Ccdc39	Day14
ENSMUSG00000032854	1481.92	0.304854	0.115749	2.63375	0.0084447	0.0819951	Ugt8a	Day14
ENSMUSG00000055421	2916.14	0.31428	0.119313	2.63409	0.00843637	0.0819951	Pcdh9	Day14
ENSMUSG00000059534	1575.58	-0.352092	0.133716	-2.63314	0.00845994	0.0819951	Uqcr10	Day14
ENSMUSG00000064115	2459.97	0.411633	0.156334	2.63304	0.0084625	0.0819951	Cadm2	Day14
ENSMUSG00000028399	4492.14	0.32998	0.125348	2.63251	0.00847571	0.082005	Ptprd	Day14
ENSMUSG00000032186	10298	0.343835	0.130625	2.63224	0.0084824	0.082005	Tmod2	Day14
ENSMUSG00000071753	1444.13	0.670769	0.254826	2.63226	0.00848182	0.082005	Cdr1os	Day14
ENSMUSG00000028020	4701.42	0.269374	0.102363	2.63156	0.00849946	0.0821089	Glrb	Day14
ENSMUSG00000019888	370.137	0.390037	0.148258	2.6308	0.00851841	0.082231	Mgat4c	Day14
ENSMUSG00000034640	469.164	0.247487	0.0940973	2.63012	0.00853545	0.0822737	Tiparp	Day14
ENSMUSG00000109321	294.546	0.596659	0.226841	2.63029	0.00853117	0.0822737	A330076H08Rik	Day14
ENSMUSG00000006058	1287.84	-0.259588	0.0987108	-2.62978	0.00854398	0.0822773	Snf8	Day14
ENSMUSG00000019494	2512.25	-0.245114	0.0932381	-2.6289	0.00856611	0.0822773	Cops6	Day14
ENSMUSG00000029207	1313.11	0.176326	0.0670641	2.62922	0.00855815	0.0822773	Apbb2	Day14
ENSMUSG00000047013	2055.82	0.164132	0.0624407	2.6286	0.00857371	0.0822773	Fbxo41	Day14
ENSMUSG00000061322	191.51	-0.307018	0.116789	-2.62884	0.00856765	0.0822773	Dnaic1	Day14
ENSMUSG00000061755	2209.83	0.334517	0.127254	2.62874	0.00857011	0.0822773	Bod1l	Day14
ENSMUSG00000005732	817.143	-0.268618	0.102237	-2.6274	0.00860407	0.0824473	Ranbp1	Day14
ENSMUSG00000067194	3437.99	0.260537	0.0991555	2.62756	0.00859999	0.0824473	Eif1ax	Day14
ENSMUSG00000019461	389.1	-0.258552	0.0984304	-2.62675	0.00862043	0.0824681	Plscr3	Day14
ENSMUSG00000022905	2855.44	0.256586	0.097689	2.62656	0.00862523	0.0824681	Kpna1	Day14
ENSMUSG00000028381	1676.57	0.248819	0.0947304	2.6266	0.0086243	0.0824681	Ugcg	Day14
ENSMUSG00000027164	491.832	0.258954	0.0986543	2.62487	0.00866832	0.0826542	Traf6	Day14
ENSMUSG00000027957	480.748	0.417547	0.159078	2.6248	0.00867007	0.0826542	Slc35a3	Day14
ENSMUSG00000031196	100.259	0.622374	0.23709	2.62505	0.00866359	0.0826542	F8	Day14
ENSMUSG00000037896	518.852	0.219786	0.0837162	2.62537	0.00865556	0.0826542	Rcor1	Day14
ENSMUSG00000003731	2882.07	0.146307	0.0557596	2.62389	0.00869319	0.0826933	Kpna6	Day14
ENSMUSG00000004788	795.447	-0.303824	0.115784	-2.62407	0.00868867	0.0826933	Eif2b2	Day14
ENSMUSG00000042750	7536.56	-0.300858	0.114666	-2.62378	0.00869587	0.0826933	Bex2	Day14
ENSMUSG00000045975	527.321	0.165086	0.0629227	2.62364	0.00869955	0.0826933	C2cd2	Day14
ENSMUSG00000066235	1697.62	-0.200203	0.0763229	-2.6231	0.00871335	0.0827038	Pomgnt2	Day14
ENSMUSG00000086555	112.671	-0.549217	0.20937	-2.62319	0.00871094	0.0827038	Gm13446	Day14
ENSMUSG00000026163	3467.11	0.277975	0.106008	2.6222	0.00873645	0.0828354	Sphkap	Day14
ENSMUSG00000043300	1403.2	0.141374	0.0539223	2.62182	0.00874628	0.0828354	B3galnt1	Day14
ENSMUSG00000049904	180.079	-0.294332	0.112256	-2.62196	0.00874258	0.0828354	Tmem17	Day14
ENSMUSG00000006273	19870	-0.118125	0.0450759	-2.62058	0.00877799	0.0829549	Atp6v1b2	Day14
ENSMUSG00000027287	361.782	0.305539	0.116587	2.6207	0.00877493	0.0829549	Snap23	Day14
ENSMUSG00000054640	3828.83	0.444071	0.169439	2.62083	0.00877167	0.0829549	Slc8a1	Day14
ENSMUSG00000057130	626.815	-0.216419	0.0826019	-2.62002	0.00879244	0.0830312	Txnl4a	Day14
ENSMUSG00000005881	3789.15	-0.232035	0.0887026	-2.61588	0.00889981	0.0830539	Ergic3	Day14
ENSMUSG00000020721	1494.73	0.352667	0.134876	2.61475	0.00892921	0.0830539	Helz	Day14
ENSMUSG00000023186	519.873	0.256199	0.0979902	2.61453	0.00893494	0.0830539	Vwa5a	Day14
ENSMUSG00000024387	1756.83	-0.285346	0.108971	-2.61855	0.00883056	0.0830539	Csnk2b	Day14
ENSMUSG00000026851	1648.97	-0.208392	0.0796009	-2.61797	0.00884558	0.0830539	BC005624	Day14
ENSMUSG00000028099	567.753	-0.201395	0.0769851	-2.61603	0.00889595	0.0830539	Polr3c	Day14
ENSMUSG00000032330	2686.7	-0.323694	0.12368	-2.61719	0.00886571	0.0830539	Cox7a2	Day14
ENSMUSG00000032602	372.396	-0.190061	0.0726864	-2.6148	0.00892786	0.0830539	Slc25a20	Day14
ENSMUSG00000034035	103.482	-0.333638	0.127445	-2.61789	0.00884756	0.0830539	Ccdc17	Day14
ENSMUSG00000035637	1056.37	-0.286753	0.109497	-2.61882	0.00882335	0.0830539	Grhpr	Day14
ENSMUSG00000036298	2816.57	0.344934	0.131766	2.61777	0.00885073	0.0830539	Slc2a13	Day14
ENSMUSG00000036450	1219.31	0.145662	0.0556755	2.61627	0.00888968	0.0830539	Hif1an	Day14
ENSMUSG00000038127	1999.07	0.317202	0.121323	2.61453	0.00893505	0.0830539	Ccdc50	Day14
ENSMUSG00000038784	691.155	0.234692	0.0897472	2.61503	0.00892198	0.0830539	Cnot4	Day14
ENSMUSG00000042548	1437.97	0.190744	0.0729119	2.61609	0.00889429	0.0830539	Asxl1	Day14
ENSMUSG00000044795	418.642	0.255201	0.0974996	2.61746	0.00885865	0.0830539	Cyb5d1	Day14
ENSMUSG00000047603	473.041	0.175323	0.0670116	2.6163	0.00888872	0.0830539	Zfp235	Day14
ENSMUSG00000055862	1560.88	-0.227638	0.0870021	-2.61646	0.00888468	0.0830539	Izumo4	Day14
ENSMUSG00000056895	165.479	-0.604921	0.231021	-2.61847	0.0088324	0.0830539	H2bu2	Day14
ENSMUSG00000072582	471.096	-0.191754	0.0733303	-2.61493	0.00892447	0.0830539	Ptrh2	Day14
ENSMUSG00000073982	768.849	-0.368177	0.14073	-2.61618	0.00889184	0.0830539	Rhog	Day14
ENSMUSG00000090841	4415.68	-0.31431	0.120187	-2.61517	0.00891832	0.0830539	Myl6	Day14
ENSMUSG00000031618	623.296	0.25138	0.0961678	2.61398	0.0089495	0.0830698	Nr3c2	Day14
ENSMUSG00000062604	5349.18	0.169327	0.0647737	2.61414	0.00894528	0.0830698	Srpk2	Day14
ENSMUSG00000096753	142.953	-0.382152	0.146213	-2.61368	0.00895735	0.0830834	Fam181a	Day14
ENSMUSG00000026117	177.577	-0.379542	0.145229	-2.61341	0.00896432	0.083089	Zap70	Day14
ENSMUSG00000004994	295.046	-0.260107	0.0995736	-2.61221	0.008996	0.0831288	Ccdc130	Day14
ENSMUSG00000019471	3360.92	-0.320061	0.122542	-2.61184	0.00900564	0.0831288	Cdc37	Day14
ENSMUSG00000030407	608.965	-0.181599	0.0695105	-2.61255	0.00898706	0.0831288	Qpctl	Day14
ENSMUSG00000049907	253.523	-0.299917	0.114832	-2.61179	0.00900689	0.0831288	Rasl11b	Day14
ENSMUSG00000052738	2828.25	-0.225592	0.0863602	-2.61222	0.00899566	0.0831288	Suclg1	Day14
ENSMUSG00000064360	310.598	0.59894	0.229242	2.6127	0.00898291	0.0831288	ND3	Day14
ENSMUSG00000025777	3172.03	0.289361	0.110814	2.61124	0.00902156	0.083166	Gdap1	Day14
ENSMUSG00000036902	1178.06	0.368659	0.141199	2.61091	0.00903007	0.083166	Neto2	Day14
ENSMUSG00000091735	385.43	-0.368207	0.141021	-2.611	0.00902768	0.083166	Gpr62	Day14
ENSMUSG00000050121	849.727	-0.403858	0.154705	-2.6105	0.00904104	0.0832082	Opalin	Day14
ENSMUSG00000024885	154.153	-0.344841	0.132114	-2.61018	0.00904958	0.083228	Aldh3b1	Day14
ENSMUSG00000026867	2561.58	0.216241	0.0828543	2.6099	0.00905692	0.0832368	Gapvd1	Day14
ENSMUSG00000040990	1410.41	0.150031	0.0575039	2.60906	0.00907926	0.0833246	Sh3kbp1	Day14
ENSMUSG00000090266	202.644	-0.333191	0.127697	-2.60923	0.00907467	0.0833246	Mettl23	Day14
ENSMUSG00000047213	1267.17	0.382522	0.146652	2.60836	0.0090976	0.0834341	Ythdf3	Day14
ENSMUSG00000019699	2496.09	0.259507	0.0995028	2.60804	0.00910622	0.0834545	Akt3	Day14
ENSMUSG00000071644	4909.93	-0.251721	0.0965316	-2.60765	0.00911666	0.0834914	Eef1g	Day14
ENSMUSG00000015790	1629.08	-0.26766	0.102682	-2.60669	0.00914221	0.0836667	Surf1	Day14
ENSMUSG00000100455	223.608	0.254091	0.0975212	2.60549	0.0091742	0.0839004	NA	Day14
ENSMUSG00000009207	948.552	0.434712	0.166899	2.60464	0.00919704	0.0839556	Lnpk	Day14
ENSMUSG00000021420	350.142	-0.301426	0.115723	-2.60473	0.00919466	0.0839556	Fars2	Day14
ENSMUSG00000031242	1868.5	0.318211	0.122175	2.60455	0.00919955	0.0839556	2610002M06Rik	Day14
ENSMUSG00000008348	901.664	-0.482009	0.185176	-2.60298	0.00924174	0.0840796	Ubc	Day14
ENSMUSG00000020070	2134.4	0.255143	0.0980238	2.60287	0.00924477	0.0840796	Rufy2	Day14
ENSMUSG00000020305	421.819	0.223474	0.08584	2.60338	0.00923107	0.0840796	Asb3	Day14
ENSMUSG00000030697	893.911	-0.2844	0.109275	-2.6026	0.00925185	0.0840796	Ppp4c	Day14
ENSMUSG00000032586	425.131	-0.269049	0.103344	-2.60344	0.00922946	0.0840796	Traip	Day14
ENSMUSG00000039007	514.999	-0.210228	0.0807755	-2.60262	0.00925143	0.0840796	Cpq	Day14
ENSMUSG00000028282	349.518	0.347989	0.133735	2.60207	0.00926627	0.0840933	Casp8ap2	Day14
ENSMUSG00000041881	1495.91	-0.386163	0.148399	-2.60219	0.00926294	0.0840933	Ndufa7	Day14
ENSMUSG00000027708	646.827	0.25586	0.0983652	2.60112	0.00929197	0.0841021	Dcun1d1	Day14
ENSMUSG00000028211	377.811	0.467265	0.179621	2.60139	0.00928464	0.0841021	Trp53inp1	Day14
ENSMUSG00000029554	479.596	-0.244927	0.0941547	-2.60133	0.00928635	0.0841021	Mad1l1	Day14
ENSMUSG00000098188	363.041	0.197962	0.0761074	2.60108	0.00929305	0.0841021	Sowahc	Day14
ENSMUSG00000055531	2187.74	0.39587	0.152265	2.59988	0.00932565	0.0843386	Cpsf6	Day14
ENSMUSG00000047547	4275.7	-0.264423	0.101724	-2.59941	0.00933838	0.0843951	Cltb	Day14
ENSMUSG00000025817	410.432	0.215623	0.0829675	2.59889	0.00935253	0.0844059	Nudt5	Day14
ENSMUSG00000040536	2555.29	0.412469	0.158699	2.59907	0.00934768	0.0844059	Necab1	Day14
ENSMUSG00000025468	5041.54	-0.303349	0.116743	-2.59844	0.00936493	0.0844594	Caly	Day14
ENSMUSG00000036398	1750.14	-0.243332	0.0936608	-2.59801	0.00937656	0.0845057	Ppp1r11	Day14
ENSMUSG00000026765	439.939	-0.304124	0.117092	-2.59731	0.00939558	0.0845602	Lypd6b	Day14
ENSMUSG00000028278	2063.45	0.186278	0.0717181	2.59737	0.00939412	0.0845602	Rragd	Day14
ENSMUSG00000025006	2033.34	0.416299	0.160311	2.59682	0.00940914	0.0845898	Sorbs1	Day14
ENSMUSG00000075224	966.055	0.293099	0.112873	2.59672	0.00941185	0.0845898	Lrrc55	Day14
ENSMUSG00000028771	796.25	0.224678	0.0865442	2.5961	0.00942881	0.0846839	Ptpn12	Day14
ENSMUSG00000004328	123.803	0.565009	0.217683	2.59556	0.00944379	0.08476	Hif3a	Day14
ENSMUSG00000029440	750.847	-0.215701	0.0831126	-2.59528	0.00945128	0.0847688	Psmd9	Day14
ENSMUSG00000020777	5712.8	0.101849	0.0392723	2.59341	0.00950288	0.0847904	Acox1	Day14
ENSMUSG00000031320	5209.8	-0.289784	0.111699	-2.59432	0.0094778	0.0847904	Rps4x	Day14
ENSMUSG00000032580	4655.26	0.171992	0.0663205	2.59334	0.00950487	0.0847904	Rbm5	Day14
ENSMUSG00000035048	414.445	-0.385491	0.148594	-2.59426	0.00947948	0.0847904	Anapc13	Day14
ENSMUSG00000053835	148.412	0.602192	0.232095	2.59459	0.00947033	0.0847904	H2-T24	Day14
ENSMUSG00000070498	2028.41	0.229625	0.0885213	2.59401	0.00948629	0.0847904	Tmem132b	Day14
ENSMUSG00000072501	1395.68	0.437562	0.168717	2.59347	0.00950127	0.0847904	Phf20l1	Day14
ENSMUSG00000087370	1569.47	0.303738	0.117124	2.59331	0.00950574	0.0847904	Tmem170b	Day14
ENSMUSG00000028692	8851.4	-0.251934	0.0972029	-2.59184	0.00954647	0.0849212	Akr1a1	Day14
ENSMUSG00000041141	6091.6	0.117039	0.0451445	2.59254	0.00952702	0.0849212	Pnmal1	Day14
ENSMUSG00000052544	273.161	0.197514	0.0761934	2.59227	0.00953449	0.0849212	St6galnac3	Day14
ENSMUSG00000055633	175.44	-0.471736	0.181997	-2.592	0.00954196	0.0849212	Zfp580	Day14
ENSMUSG00000015013	958.948	-0.354746	0.136953	-2.59027	0.00958995	0.0850757	Trappc2l	Day14
ENSMUSG00000022802	540.242	0.244116	0.0942322	2.59058	0.00958136	0.0850757	Lmln	Day14
ENSMUSG00000040466	152.838	-0.429722	0.165885	-2.59047	0.00958437	0.0850757	Blvrb	Day14
ENSMUSG00000059921	1144.88	0.423227	0.163388	2.59031	0.00958891	0.0850757	Unc5c	Day14
ENSMUSG00000001289	3075.84	-0.323573	0.125171	-2.58506	0.00973628	0.0852705	Pfdn5	Day14
ENSMUSG00000001323	781.672	0.246532	0.0952882	2.58723	0.00967514	0.0852705	Srr	Day14
ENSMUSG00000003437	1804.4	-0.222746	0.0861591	-2.58529	0.00972968	0.0852705	Paf1	Day14
ENSMUSG00000004667	1085.59	-0.350557	0.13545	-2.58809	0.00965104	0.0852705	Polr2e	Day14
ENSMUSG00000015522	1178.52	0.198145	0.0766196	2.58609	0.00970722	0.0852705	Arnt	Day14
ENSMUSG00000018102	316.799	-0.343915	0.133198	-2.58199	0.00982324	0.0852705	H2bc4	Day14
ENSMUSG00000024414	723.774	-0.320707	0.123938	-2.58765	0.00966334	0.0852705	Mrpl27	Day14
ENSMUSG00000024451	228.677	0.247319	0.0957363	2.58333	0.0097851	0.0852705	Arap3	Day14
ENSMUSG00000024853	7790.42	-0.145684	0.0564368	-2.58136	0.00984115	0.0852705	Sf3b2	Day14
ENSMUSG00000026170	255.502	-0.297092	0.114797	-2.58799	0.0096539	0.0852705	Cyp27a1	Day14
ENSMUSG00000028271	782.452	-0.210224	0.0812281	-2.58808	0.00965137	0.0852705	Gtf2b	Day14
ENSMUSG00000028546	2311.91	0.314011	0.121507	2.58431	0.00975751	0.0852705	Elavl4	Day14
ENSMUSG00000028837	1480.44	-0.253049	0.097913	-2.58443	0.00975402	0.0852705	Psmb2	Day14
ENSMUSG00000029283	812.159	0.312152	0.120714	2.58589	0.0097128	0.0852705	Cdc7	Day14
ENSMUSG00000029787	1835.74	0.385013	0.149146	2.58145	0.00983867	0.0852705	Avl9	Day14
ENSMUSG00000031134	1665.85	0.126935	0.0491032	2.58506	0.00973625	0.0852705	Rbmx	Day14
ENSMUSG00000031527	249.62	0.257842	0.0996893	2.58645	0.00969694	0.0852705	Eri1	Day14
ENSMUSG00000031532	9013.87	-0.190025	0.0735209	-2.58464	0.00974796	0.0852705	Saraf	Day14
ENSMUSG00000033307	1694.65	-0.460259	0.1778	-2.58863	0.00963584	0.0852705	Mif	Day14
ENSMUSG00000036372	462.019	-0.311401	0.120561	-2.58293	0.00979664	0.0852705	Tmem258	Day14
ENSMUSG00000037089	702.258	-0.311223	0.120474	-2.58332	0.00978543	0.0852705	Slc35b2	Day14
ENSMUSG00000037197	1182.04	-0.169169	0.0655095	-2.58236	0.00981273	0.0852705	Rbm17	Day14
ENSMUSG00000041058	1141.3	0.298948	0.115779	2.58206	0.00982134	0.0852705	Wwp1	Day14
ENSMUSG00000041560	1675.86	-0.370244	0.14344	-2.58117	0.0098465	0.0852705	Nop53	Day14
ENSMUSG00000041840	248.667	-0.289754	0.112039	-2.58618	0.00970452	0.0852705	Haus1	Day14
ENSMUSG00000041895	571.295	0.17228	0.0666689	2.58411	0.00976307	0.0852705	Wipi1	Day14
ENSMUSG00000042426	732.915	0.131303	0.05087	2.58114	0.00984746	0.0852705	Dhx29	Day14
ENSMUSG00000045648	594.45	0.275587	0.106538	2.58675	0.00968857	0.0852705	Vwc2l	Day14
ENSMUSG00000050321	850.037	0.401963	0.155378	2.587	0.00968148	0.0852705	Neto1	Day14
ENSMUSG00000052726	287.681	0.385062	0.149081	2.58291	0.00979698	0.0852705	Kcnt2	Day14
ENSMUSG00000062203	1522.53	0.237452	0.0917173	2.58896	0.00962676	0.0852705	Gspt1	Day14
ENSMUSG00000070923	2575.6	0.245395	0.0949382	2.58479	0.00974394	0.0852705	Klhl9	Day14
ENSMUSG00000071657	2723.5	-0.233723	0.0903269	-2.58752	0.00966683	0.0852705	Bscl2	Day14
ENSMUSG00000074968	322.313	0.529543	0.204644	2.58763	0.00966378	0.0852705	Ano3	Day14
ENSMUSG00000079426	2099.49	-0.227565	0.0881363	-2.58197	0.00982391	0.0852705	Arpc4	Day14
ENSMUSG00000117679	1195.69	-0.193077	0.0747835	-2.58181	0.00982832	0.0852705	Apbb3	Day14
ENSMUSG00000023391	210.272	-0.326153	0.126426	-2.57979	0.00988597	0.0853771	Dlx2	Day14
ENSMUSG00000024944	1955.18	-0.329003	0.127528	-2.57984	0.0098847	0.0853771	Arl2	Day14
ENSMUSG00000047215	4680.06	-0.310028	0.120168	-2.57994	0.00988166	0.0853771	Rpl9	Day14
ENSMUSG00000071379	2925.17	-0.177346	0.0687433	-2.57983	0.00988483	0.0853771	Hpcal1	Day14
ENSMUSG00000056091	1740.31	-0.137554	0.0533354	-2.57903	0.00990777	0.0855087	St3gal5	Day14
ENSMUSG00000040520	847.982	0.319363	0.123853	2.57857	0.00992096	0.0855092	Manea	Day14
ENSMUSG00000041180	201.164	0.460024	0.178393	2.57871	0.00991696	0.0855092	Hectd2	Day14
ENSMUSG00000002365	447.997	-0.15705	0.0611018	-2.57031	0.0101608	0.0855399	Snx9	Day14
ENSMUSG00000004100	386.324	-0.3103	0.120611	-2.57273	0.0100899	0.0855399	Ppan	Day14
ENSMUSG00000006057	2040.72	-0.325831	0.126729	-2.57109	0.010138	0.0855399	Atp5g1	Day14
ENSMUSG00000009549	1855.06	-0.289565	0.112409	-2.57599	0.00999524	0.0855399	Srp14	Day14
ENSMUSG00000014418	609.484	0.148941	0.0579385	2.57067	0.0101501	0.0855399	Hps5	Day14
ENSMUSG00000017418	440.069	0.399811	0.155219	2.57579	0.010001	0.0855399	Arl5b	Day14
ENSMUSG00000021770	1398.02	0.270089	0.104768	2.57797	0.00993833	0.0855399	Samd8	Day14
ENSMUSG00000022090	312.3	-0.478223	0.185688	-2.57541	0.0100121	0.0855399	Pdlim2	Day14
ENSMUSG00000022306	282.145	0.356991	0.138634	2.57506	0.0100223	0.0855399	Zfpm2	Day14
ENSMUSG00000024346	1189.77	-0.317909	0.123375	-2.57676	0.00997301	0.0855399	Pfdn1	Day14
ENSMUSG00000025264	2123.75	-0.110747	0.0430662	-2.57155	0.0101245	0.0855399	Tsr2	Day14
ENSMUSG00000025464	240.6	-0.197162	0.0765876	-2.57434	0.0100432	0.0855399	Paox	Day14
ENSMUSG00000025597	493.579	0.322499	0.12547	2.57032	0.0101605	0.0855399	Klhl4	Day14
ENSMUSG00000026171	1772.19	-0.158485	0.0616128	-2.57228	0.0101031	0.0855399	Rnf25	Day14
ENSMUSG00000026781	1693.66	0.249725	0.0968612	2.57817	0.00993246	0.0855399	Acbd5	Day14
ENSMUSG00000028832	4849.09	-0.334011	0.129739	-2.57448	0.0100392	0.0855399	Stmn1	Day14
ENSMUSG00000029066	946.958	-0.295	0.114769	-2.57038	0.0101586	0.0855399	Mrpl20	Day14
ENSMUSG00000029238	1969.62	0.382846	0.148949	2.57032	0.0101605	0.0855399	Clock	Day14
ENSMUSG00000030245	1013.33	-0.13143	0.0510508	-2.57449	0.0100388	0.0855399	Golt1b	Day14
ENSMUSG00000031626	1704.42	0.240762	0.0935994	2.57227	0.0101035	0.0855399	Sorbs2	Day14
ENSMUSG00000033184	2352.73	0.355772	0.13836	2.57135	0.0101302	0.0855399	Tmed7	Day14
ENSMUSG00000036578	985.457	-0.375806	0.146138	-2.57158	0.0101235	0.0855399	Fxyd7	Day14
ENSMUSG00000037104	2796.2	0.130884	0.0508144	2.57572	0.0100032	0.0855399	Socs5	Day14
ENSMUSG00000038871	1633.38	-0.222851	0.0866219	-2.57268	0.0100913	0.0855399	Bpgm	Day14
ENSMUSG00000041245	1402.98	0.482681	0.187658	2.57213	0.0101076	0.0855399	Wnk3	Day14
ENSMUSG00000047935	758.799	0.229771	0.0893291	2.57219	0.0101058	0.0855399	Sox1ot	Day14
ENSMUSG00000049775	7757.07	-0.250238	0.0973461	-2.5706	0.0101523	0.0855399	Tmsb4x	Day14
ENSMUSG00000054733	399.134	-0.299406	0.116387	-2.57249	0.0100969	0.0855399	Msra	Day14
ENSMUSG00000055809	83.2182	-0.415053	0.161312	-2.57298	0.0100828	0.0855399	Dnaaf3	Day14
ENSMUSG00000056258	2365.85	0.29174	0.113384	2.57303	0.0100812	0.0855399	Kcnq3	Day14
ENSMUSG00000057531	1014.17	-0.309886	0.120247	-2.57708	0.00996377	0.0855399	Dtnbp1	Day14
ENSMUSG00000057880	15492	0.216129	0.0839948	2.57312	0.0100785	0.0855399	Abat	Day14
ENSMUSG00000074340	237.938	-0.316828	0.122908	-2.57776	0.00994436	0.0855399	Ovgp1	Day14
ENSMUSG00000083889	98.5785	0.347149	0.13484	2.57453	0.0100376	0.0855399	NA	Day14
ENSMUSG00000089774	1164.16	0.443317	0.172394	2.57153	0.0101251	0.0855399	Slc5a3	Day14
ENSMUSG00000108621	822.088	0.427255	0.166111	2.5721	0.0101083	0.0855399	NA	Day14
ENSMUSG00000020516	1035.42	0.293478	0.114198	2.56991	0.0101724	0.0855825	Rps6kb1	Day14
ENSMUSG00000004207	45578.1	-0.141765	0.0551993	-2.56824	0.0102216	0.0858851	Psap	Day14
ENSMUSG00000030465	6501.03	0.289868	0.11286	2.56838	0.0102175	0.0858851	Psd3	Day14
ENSMUSG00000022577	4939.54	-0.375958	0.146512	-2.56605	0.0102865	0.0859959	Ly6h	Day14
ENSMUSG00000022856	401.961	-0.425663	0.165953	-2.56496	0.0103188	0.0859959	Tmem41a	Day14
ENSMUSG00000023452	852.231	-0.172001	0.0670353	-2.56583	0.010293	0.0859959	Pisd	Day14
ENSMUSG00000026035	443.56	-0.184188	0.0717754	-2.56618	0.0102826	0.0859959	Ppil3	Day14
ENSMUSG00000028066	149.444	-0.381922	0.148827	-2.56621	0.0102816	0.0859959	Pmf1	Day14
ENSMUSG00000030842	1463.36	-0.254732	0.0993072	-2.56509	0.010315	0.0859959	Lamtor1	Day14
ENSMUSG00000035530	5834.75	-0.240331	0.0936517	-2.56622	0.0102815	0.0859959	Eif1	Day14
ENSMUSG00000036992	151.737	-0.319144	0.124428	-2.5649	0.0103206	0.0859959	Nxt1	Day14
ENSMUSG00000037643	1144.07	0.252891	0.0985147	2.56704	0.010257	0.0859959	Prkci	Day14
ENSMUSG00000039298	798.697	0.227099	0.0884606	2.56723	0.0102514	0.0859959	Cdk5rap2	Day14
ENSMUSG00000040824	624.511	-0.364961	0.142158	-2.56729	0.0102496	0.0859959	Snrpd2	Day14
ENSMUSG00000047344	243.814	0.627847	0.244747	2.56529	0.0103089	0.0859959	Lancl3	Day14
ENSMUSG00000049176	1431.45	0.31806	0.123971	2.5656	0.0102997	0.0859959	Frmpd4	Day14
ENSMUSG00000025374	1277.17	-0.268818	0.104816	-2.56466	0.0103276	0.0859999	Nabp2	Day14
ENSMUSG00000029814	114.201	0.350126	0.136555	2.56399	0.0103476	0.0861109	Igf2bp3	Day14
ENSMUSG00000057069	752.886	0.151846	0.0592379	2.56332	0.0103677	0.0862229	Ero1b	Day14
ENSMUSG00000022377	1867.57	0.154015	0.0600952	2.56285	0.0103816	0.0862286	Asap1	Day14
ENSMUSG00000071662	1266.62	-0.261377	0.101982	-2.56297	0.010378	0.0862286	Polr2g	Day14
ENSMUSG00000026753	1324.9	0.227196	0.088682	2.56192	0.0104096	0.0864061	Ppp6c	Day14
ENSMUSG00000029655	825.573	0.38395	0.149901	2.56136	0.0104263	0.0864153	N4bp2l2	Day14
ENSMUSG00000035936	3475.29	0.207225	0.0809158	2.561	0.0104372	0.0864153	Aldh5a1	Day14
ENSMUSG00000052137	301.219	0.280935	0.109696	2.56104	0.010436	0.0864153	Rbm12b2	Day14
ENSMUSG00000055692	1360.59	-0.356778	0.139299	-2.56125	0.0104297	0.0864153	Tmem191c	Day14
ENSMUSG00000036990	1554.62	0.323475	0.12632	2.56075	0.0104446	0.0864217	Otud4	Day14
ENSMUSG00000021113	1691.69	0.225071	0.0879238	2.55984	0.0104721	0.0865132	Snapc1	Day14
ENSMUSG00000024501	2665.95	0.139907	0.0546558	2.55977	0.0104741	0.0865132	Dpysl3	Day14
ENSMUSG00000086905	86.3028	0.660868	0.25818	2.55972	0.0104756	0.0865132	NA	Day14
ENSMUSG00000022865	659.791	0.323069	0.126284	2.55827	0.0105195	0.0866564	Cxadr	Day14
ENSMUSG00000038023	1851.43	0.129836	0.0507509	2.5583	0.0105186	0.0866564	Atp6v0a2	Day14
ENSMUSG00000044098	531.902	0.513067	0.200532	2.55853	0.0105116	0.0866564	Rsbn1	Day14
ENSMUSG00000067199	342.736	-0.276469	0.108062	-2.55843	0.0105145	0.0866564	Frat1	Day14
ENSMUSG00000021824	896.688	0.243699	0.0952727	2.55791	0.0105304	0.0866914	Ap3m1	Day14
ENSMUSG00000114797	1069.71	0.313894	0.12273	2.55759	0.0105401	0.0867159	Nupl1	Day14
ENSMUSG00000032763	901.536	-0.208882	0.0816869	-2.5571	0.0105549	0.0867284	Ilvbl	Day14
ENSMUSG00000043716	5755.37	-0.263696	0.103119	-2.55719	0.010552	0.0867284	Rpl7	Day14
ENSMUSG00000008976	520.855	0.316477	0.123794	2.55649	0.0105733	0.086745	Gabpa	Day14
ENSMUSG00000026649	151.62	-0.329205	0.128866	-2.55463	0.0106301	0.086745	Cfap126	Day14
ENSMUSG00000027282	2091.09	-0.135748	0.053128	-2.55511	0.0106154	0.086745	Mtch2	Day14
ENSMUSG00000030232	1216.19	0.169188	0.0662025	2.55562	0.0106	0.086745	Aebp2	Day14
ENSMUSG00000039313	480.421	0.435759	0.17054	2.55517	0.0106137	0.086745	Minar1	Day14
ENSMUSG00000039661	3446.55	-0.2438	0.0953665	-2.55645	0.0105746	0.086745	Dusp26	Day14
ENSMUSG00000048022	1865.24	0.291619	0.114125	2.55526	0.010611	0.086745	Tmem229a	Day14
ENSMUSG00000052253	911.869	-0.278878	0.109157	-2.55484	0.0106235	0.086745	Zfp622	Day14
ENSMUSG00000055567	8484.38	0.387168	0.151471	2.55605	0.0105868	0.086745	Unc80	Day14
ENSMUSG00000068580	566.89	-0.200605	0.0785166	-2.55494	0.0106205	0.086745	Zfyve19	Day14
ENSMUSG00000071176	1642.49	0.162192	0.0634761	2.55516	0.0106139	0.086745	Arhgef10	Day14
ENSMUSG00000024914	2384.33	-0.37087	0.145201	-2.55417	0.010644	0.0867473	Drap1	Day14
ENSMUSG00000041695	250.283	0.378959	0.148371	2.55413	0.0106452	0.0867473	Kcnj2	Day14
ENSMUSG00000052105	1354.57	0.13658	0.0534774	2.55397	0.0106504	0.0867473	Mtcl1	Day14
ENSMUSG00000036377	3433.27	0.25265	0.0989419	2.55351	0.0106642	0.0868058	Cracd	Day14
ENSMUSG00000018160	1062.61	0.243697	0.0955837	2.54956	0.0107858	0.0869255	Med1	Day14
ENSMUSG00000018995	345.936	0.186363	0.0731637	2.5472	0.010859	0.0869255	Nars2	Day14
ENSMUSG00000020212	237.194	0.235216	0.0922427	2.54997	0.0107731	0.0869255	Mdm1	Day14
ENSMUSG00000021557	3423.63	0.166422	0.065314	2.54804	0.0108331	0.0869255	Agtpbp1	Day14
ENSMUSG00000021557	3423.63	0.166422	0.065314	2.54804	0.0108331	0.0869255	A230056J06Rik	Day14
ENSMUSG00000022629	7095	0.218326	0.0856526	2.54898	0.010804	0.0869255	Kif21a	Day14
ENSMUSG00000023170	541.201	-0.297194	0.116671	-2.54727	0.0108569	0.0869255	Gps2	Day14
ENSMUSG00000026203	3693.66	-0.205536	0.0806095	-2.54977	0.0107795	0.0869255	Dnajb2	Day14
ENSMUSG00000028798	2330.53	-0.288745	0.113296	-2.54858	0.0108163	0.0869255	Eif3i	Day14
ENSMUSG00000030281	109.985	-0.384888	0.151015	-2.54868	0.0108131	0.0869255	Il17rc	Day14
ENSMUSG00000030317	1350.06	-0.187142	0.0733916	-2.54992	0.0107749	0.0869255	Timp4	Day14
ENSMUSG00000033342	634.634	0.311098	0.122055	2.54883	0.0108084	0.0869255	Plppr5	Day14
ENSMUSG00000034071	150.331	0.430598	0.169037	2.54736	0.0108541	0.0869255	Zfp551	Day14
ENSMUSG00000034731	883.454	0.429869	0.168712	2.54794	0.010836	0.0869255	Dgkh	Day14
ENSMUSG00000036192	718.278	0.204705	0.080341	2.54795	0.0108358	0.0869255	Rorb	Day14
ENSMUSG00000038068	478.827	0.16201	0.0634724	2.55245	0.0106969	0.0869255	Rnf144b	Day14
ENSMUSG00000038467	4596.17	-0.237023	0.0929483	-2.55005	0.0107707	0.0869255	Chmp4b	Day14
ENSMUSG00000038650	1488.2	-0.24283	0.0952092	-2.55049	0.0107573	0.0869255	Rnh1	Day14
ENSMUSG00000038760	314.36	0.440975	0.172809	2.5518	0.0107167	0.0869255	Trhr	Day14
ENSMUSG00000040867	3549.54	-0.257351	0.100985	-2.5484	0.0108219	0.0869255	Begain	Day14
ENSMUSG00000047539	1221.79	0.125685	0.0492563	2.55167	0.010721	0.0869255	Fbxo28	Day14
ENSMUSG00000049252	1839.32	0.500077	0.196042	2.55086	0.0107458	0.0869255	Lrp1b	Day14
ENSMUSG00000049511	401.903	0.41926	0.164582	2.54743	0.010852	0.0869255	Htr1b	Day14
ENSMUSG00000052151	270.18	-0.221759	0.0869843	-2.54941	0.0107905	0.0869255	Plpp2	Day14
ENSMUSG00000062997	1016.8	-0.404958	0.158699	-2.55174	0.0107186	0.0869255	Rpl35	Day14
ENSMUSG00000063065	3955.93	-0.246691	0.0968115	-2.54816	0.0108294	0.0869255	Mapk3	Day14
ENSMUSG00000072235	13638.3	-0.274356	0.107651	-2.54858	0.0108163	0.0869255	Tuba1a	Day14
ENSMUSG00000099689	587.787	0.172045	0.0675256	2.54785	0.0108389	0.0869255	Zfp383	Day14
ENSMUSG00000002741	2117.81	-0.174854	0.0687525	-2.54324	0.010983	0.0869383	Ykt6	Day14
ENSMUSG00000008763	2281.89	0.250379	0.0983951	2.54463	0.0109394	0.0869383	Man1a2	Day14
ENSMUSG00000016940	1799.79	-0.312028	0.122593	-2.54522	0.0109208	0.0869383	Kctd2	Day14
ENSMUSG00000021721	432.33	0.296775	0.116635	2.54448	0.010944	0.0869383	Htr1a	Day14
ENSMUSG00000022200	1653.12	0.211113	0.08301	2.54322	0.0109836	0.0869383	Golph3	Day14
ENSMUSG00000022552	865.242	-0.207569	0.0815496	-2.54531	0.010918	0.0869383	Sharpin	Day14
ENSMUSG00000022844	102.183	-0.383832	0.150926	-2.54318	0.0109847	0.0869383	Pdia5	Day14
ENSMUSG00000023992	262.837	-0.470724	0.184988	-2.54462	0.0109398	0.0869383	Trem2	Day14
ENSMUSG00000026349	2114.12	0.299822	0.117741	2.54644	0.0108828	0.0869383	Ccnt2	Day14
ENSMUSG00000026839	780.506	0.169985	0.0668436	2.54302	0.0109898	0.0869383	Upp2	Day14
ENSMUSG00000028034	2956.8	0.306757	0.120649	2.54255	0.0110048	0.0869383	Fubp1	Day14
ENSMUSG00000028251	404.183	-0.225576	0.0887159	-2.54267	0.0110008	0.0869383	Tstd3	Day14
ENSMUSG00000028850	128.404	-0.398531	0.156603	-2.54485	0.0109325	0.0869383	Gpatch3	Day14
ENSMUSG00000031600	1910.36	0.23519	0.0924505	2.54395	0.0109606	0.0869383	Vps37a	Day14
ENSMUSG00000033099	537.632	-0.304656	0.119827	-2.54246	0.0110074	0.0869383	Nol12	Day14
ENSMUSG00000034575	1070.47	0.116824	0.0459201	2.54406	0.0109573	0.0869383	Tent4a	Day14
ENSMUSG00000038084	3790.23	0.213043	0.0836852	2.54577	0.0109037	0.0869383	Opa1	Day14
ENSMUSG00000043467	411.784	0.591171	0.232278	2.5451	0.0109246	0.0869383	Zbtb37	Day14
ENSMUSG00000049606	1314.37	0.259617	0.102059	2.54379	0.0109655	0.0869383	Zfp644	Day14
ENSMUSG00000062981	829.379	-0.211738	0.0831489	-2.54649	0.0108811	0.0869383	Mrpl42	Day14
ENSMUSG00000064367	66705.7	0.424029	0.166602	2.54516	0.0109229	0.0869383	ND5	Day14
ENSMUSG00000067847	616.704	-0.594538	0.233659	-2.54446	0.0109446	0.0869383	Romo1	Day14
ENSMUSG00000041645	6778.59	-0.142567	0.0560872	-2.54188	0.0110259	0.0870321	Ddx24	Day14
ENSMUSG00000025967	3755.11	-0.264204	0.10396	-2.5414	0.0110408	0.0870443	Eef1b2	Day14
ENSMUSG00000026491	1459.72	0.285194	0.112215	2.5415	0.0110378	0.0870443	Ahctf1	Day14
ENSMUSG00000033720	5072.78	-0.140513	0.0553	-2.54093	0.0110558	0.0870498	Sfxn5	Day14
ENSMUSG00000038102	2172.84	0.149072	0.058681	2.54038	0.0110733	0.0870498	Trappc11	Day14
ENSMUSG00000042010	325.703	-0.243605	0.0958796	-2.54074	0.0110618	0.0870498	Acacb	Day14
ENSMUSG00000063142	3527.41	0.249742	0.098311	2.54033	0.0110749	0.0870498	Kcnma1	Day14
ENSMUSG00000103332	262.484	0.345771	0.13611	2.54039	0.0110729	0.0870498	Pcdhga2	Day14
ENSMUSG00000037541	2197.7	0.259638	0.102219	2.54003	0.0110844	0.0870714	Shank2	Day14
ENSMUSG00000037674	931.936	0.456556	0.17976	2.53981	0.0110913	0.0870737	Rfx7	Day14
ENSMUSG00000047141	630.034	0.458557	0.180563	2.53959	0.0110981	0.0870745	Zfp654	Day14
ENSMUSG00000023495	3599.94	-0.286077	0.112695	-2.53851	0.0111326	0.087083	Pcbp4	Day14
ENSMUSG00000025964	3046.36	0.187128	0.0737097	2.53871	0.0111262	0.087083	Adam23	Day14
ENSMUSG00000028461	512.08	-0.361896	0.142548	-2.53876	0.0111247	0.087083	Ccdc107	Day14
ENSMUSG00000030591	2089.44	-0.266749	0.105078	-2.53857	0.0111306	0.087083	Psmd8	Day14
ENSMUSG00000048988	589.76	0.274246	0.108031	2.53858	0.0111304	0.087083	Elfn1	Day14
ENSMUSG00000040865	654.742	0.361408	0.142382	2.53829	0.0111396	0.0870851	Ino80d	Day14
ENSMUSG00000040746	1709.49	-0.19885	0.0783757	-2.53713	0.0111764	0.087321	Rnf167	Day14
ENSMUSG00000095139	536.572	0.373402	0.147202	2.53666	0.0111915	0.0873864	Pou3f2	Day14
ENSMUSG00000031840	12153.7	-0.240513	0.0948474	-2.53579	0.0112195	0.0875528	Rab3a	Day14
ENSMUSG00000039917	3126.52	-0.102676	0.0404949	-2.53554	0.0112276	0.0875629	Rhbdd2	Day14
ENSMUSG00000016239	137.111	0.480859	0.18968	2.5351	0.0112414	0.0876006	Lonrf3	Day14
ENSMUSG00000024899	500.356	0.309873	0.122269	2.53436	0.0112651	0.0876006	Papss2	Day14
ENSMUSG00000035107	746.657	0.275713	0.108778	2.53463	0.0112565	0.0876006	Dcbld2	Day14
ENSMUSG00000047193	1915.87	0.376401	0.148521	2.53434	0.011266	0.0876006	Dync2h1	Day14
ENSMUSG00000051401	148.531	0.445905	0.175927	2.5346	0.0112575	0.0876006	Kctd16	Day14
ENSMUSG00000049764	669.317	0.178442	0.0704253	2.53377	0.0112842	0.0876895	Zfp280b	Day14
ENSMUSG00000018217	694.739	-0.276348	0.109087	-2.53329	0.0112998	0.087759	Pmp22	Day14
ENSMUSG00000021905	804.062	-0.138365	0.0546239	-2.53305	0.0113076	0.087767	Dph3	Day14
ENSMUSG00000025658	654.203	0.441932	0.1745	2.53256	0.0113233	0.0878368	Cnksr2	Day14
ENSMUSG00000030898	226.17	-0.2239	0.0884278	-2.53201	0.0113412	0.0879227	Cckbr	Day14
ENSMUSG00000020333	6522.78	0.091758	0.0362445	2.53164	0.011353	0.0879284	Acsl6	Day14
ENSMUSG00000021112	1755.92	0.302355	0.119434	2.53157	0.0113554	0.0879284	Mpp5	Day14
ENSMUSG00000060961	7063.05	0.294888	0.116498	2.53126	0.0113653	0.0879527	Slc4a4	Day14
ENSMUSG00000004837	112.888	-0.365564	0.144465	-2.53046	0.0113913	0.0879685	Grap	Day14
ENSMUSG00000020388	241.454	-0.404995	0.160062	-2.53023	0.0113987	0.0879685	Pdlim4	Day14
ENSMUSG00000027350	7761.13	-0.180138	0.0711859	-2.53053	0.011389	0.0879685	Chgb	Day14
ENSMUSG00000037916	4722.14	-0.301356	0.119106	-2.53016	0.0114011	0.0879685	Ndufv1	Day14
ENSMUSG00000079435	960.506	-0.428722	0.169389	-2.53099	0.0113743	0.0879685	Rpl36a	Day14
ENSMUSG00000001783	4077.83	-0.207184	0.0819192	-2.52913	0.0114347	0.088056	Rtcb	Day14
ENSMUSG00000053641	1812.3	0.280244	0.110806	2.52914	0.0114342	0.088056	Dennd4a	Day14
ENSMUSG00000063480	992.03	-0.195741	0.0773916	-2.52922	0.0114316	0.088056	Snu13	Day14
ENSMUSG00000063480	992.03	-0.195741	0.0773916	-2.52922	0.0114316	0.088056	LOC100862468	Day14
ENSMUSG00000064325	262.376	0.342845	0.135566	2.52898	0.0114394	0.088056	Hhip	Day14
ENSMUSG00000003429	4487.94	-0.237197	0.0938136	-2.52838	0.0114589	0.0880863	Rps11	Day14
ENSMUSG00000025437	2456.96	0.223916	0.0886022	2.5272	0.0114974	0.0880863	Usp33	Day14
ENSMUSG00000032560	1702.11	0.267275	0.105747	2.5275	0.0114877	0.0880863	Dnajc13	Day14
ENSMUSG00000035278	485.749	-0.301025	0.119057	-2.52842	0.0114576	0.0880863	Plekhj1	Day14
ENSMUSG00000036299	1962.72	-0.241929	0.0957297	-2.52721	0.0114974	0.0880863	BC031181	Day14
ENSMUSG00000049299	679.98	-0.270236	0.106919	-2.52748	0.0114884	0.0880863	Trappc1	Day14
ENSMUSG00000051412	688.568	0.381487	0.150951	2.52723	0.0114965	0.0880863	Vamp7	Day14
ENSMUSG00000102428	258.173	0.306493	0.121231	2.52817	0.011466	0.0880863	Pcdhga12	Day14
ENSMUSG00000020460	3300.43	-0.371253	0.146925	-2.52682	0.0115101	0.0881047	Rps27a	Day14
ENSMUSG00000027599	1712.26	0.180573	0.0714653	2.52672	0.0115134	0.0881047	Armc1	Day14
ENSMUSG00000021733	609.644	0.489856	0.193913	2.52617	0.0115314	0.0881907	Slc4a7	Day14
ENSMUSG00000046204	2244.43	0.165862	0.0656634	2.52594	0.0115389	0.0881966	Pnma2	Day14
ENSMUSG00000004933	3623.85	-0.288354	0.11425	-2.52389	0.0116064	0.0882299	Matk	Day14
ENSMUSG00000011960	1090.34	0.267523	0.105942	2.52518	0.011564	0.0882299	Ccnt1	Day14
ENSMUSG00000018846	1683.49	0.346992	0.137435	2.52477	0.0115774	0.0882299	Pank3	Day14
ENSMUSG00000022091	974.371	-0.253199	0.100334	-2.52355	0.0116177	0.0882299	Sorbs3	Day14
ENSMUSG00000025487	2044.72	-0.262126	0.103795	-2.52542	0.011556	0.0882299	Psmd13	Day14
ENSMUSG00000033799	757.089	0.431028	0.170783	2.52384	0.0116082	0.0882299	Tasor2	Day14
ENSMUSG00000037152	888.01	-0.33766	0.13375	-2.52457	0.011584	0.0882299	Ndufc1	Day14
ENSMUSG00000041801	1168.08	-0.265899	0.105314	-2.52481	0.011576	0.0882299	Phlda3	Day14
ENSMUSG00000042650	1720.12	0.139253	0.0551546	2.52477	0.0115773	0.0882299	Alkbh5	Day14
ENSMUSG00000044950	431.292	0.177388	0.0702888	2.5237	0.0116125	0.0882299	Pwwp2a	Day14
ENSMUSG00000112280	1002.74	0.355899	0.141018	2.52379	0.0116096	0.0882299	A830082N09Rik	Day14
ENSMUSG00000002058	1013.1	-0.303241	0.120691	-2.51254	0.0119865	0.0883106	Unc119	Day14
ENSMUSG00000010307	338.714	-0.370259	0.147364	-2.51255	0.0119861	0.0883106	Tmem86a	Day14
ENSMUSG00000014592	9173.66	0.248701	0.0989338	2.51381	0.0119435	0.0883106	Camta1	Day14
ENSMUSG00000019907	1840.9	0.29181	0.115991	2.51579	0.0118765	0.0883106	Ppp1r12a	Day14
ENSMUSG00000020088	3812.22	-0.0944594	0.0375643	-2.51461	0.0119165	0.0883106	Sar1a	Day14
ENSMUSG00000020482	516.208	0.242481	0.0964122	2.51505	0.0119016	0.0883106	Ccdc117	Day14
ENSMUSG00000020900	7897.99	0.181577	0.0721842	2.51546	0.0118877	0.0883106	Myh10	Day14
ENSMUSG00000021140	3032.65	0.324245	0.128847	2.5165	0.0118527	0.0883106	Pcnx	Day14
ENSMUSG00000021273	2717.03	-0.194048	0.07695	-2.52174	0.0116777	0.0883106	Fdft1	Day14
ENSMUSG00000021290	1334.77	-0.34574	0.137641	-2.51189	0.0120085	0.0883106	Atp5mpl	Day14
ENSMUSG00000021373	2485.05	0.104739	0.0415446	2.52112	0.0116981	0.0883106	Cap2	Day14
ENSMUSG00000021374	1194.84	0.317506	0.125957	2.52075	0.0117103	0.0883106	Nup153	Day14
ENSMUSG00000024829	535.909	-0.254119	0.100941	-2.51749	0.0118195	0.0883106	Mrpl21	Day14
ENSMUSG00000025656	7140.93	0.227228	0.0904291	2.51278	0.0119785	0.0883106	Arhgef9	Day14
ENSMUSG00000025986	2477.55	0.326492	0.129955	2.51235	0.011993	0.0883106	Slc39a10	Day14
ENSMUSG00000026667	9680.6	0.256055	0.101799	2.51531	0.0118927	0.0883106	Uhmk1	Day14
ENSMUSG00000027472	1219.15	-0.214426	0.0853126	-2.51342	0.0119568	0.0883106	Pdrg1	Day14
ENSMUSG00000028402	1894.63	0.293539	0.116792	2.51334	0.0119594	0.0883106	Mpdz	Day14
ENSMUSG00000028962	1015.92	-0.262472	0.104416	-2.51371	0.0119468	0.0883106	Slc4a2	Day14
ENSMUSG00000029111	610.419	-0.159264	0.0632761	-2.51697	0.011837	0.0883106	Nelfa	Day14
ENSMUSG00000029420	2587.26	0.181284	0.0719871	2.51828	0.0117928	0.0883106	Rimbp2	Day14
ENSMUSG00000029468	295.04	0.248921	0.0988823	2.51734	0.0118243	0.0883106	P2rx7	Day14
ENSMUSG00000030744	7857.3	-0.315156	0.125168	-2.51787	0.0118066	0.0883106	Rps3	Day14
ENSMUSG00000030917	214.558	-0.229221	0.0910431	-2.51771	0.0118119	0.0883106	Tmem159	Day14
ENSMUSG00000031059	1666.29	-0.34819	0.138381	-2.51617	0.0118639	0.0883106	Ndufb11	Day14
ENSMUSG00000031556	1267.42	-0.282777	0.112264	-2.51886	0.0117736	0.0883106	Tm2d2	Day14
ENSMUSG00000031774	1091.7	-0.228617	0.0909061	-2.51487	0.0119077	0.0883106	Psme3ip1	Day14
ENSMUSG00000032291	127.504	-0.535743	0.212958	-2.51572	0.0118789	0.0883106	Crabp1	Day14
ENSMUSG00000032384	723.544	0.234023	0.092824	2.52115	0.0116971	0.0883106	Csnk1g1	Day14
ENSMUSG00000033214	1136.44	0.215181	0.0855811	2.51435	0.0119252	0.0883106	Slitrk5	Day14
ENSMUSG00000033918	675.49	-0.268066	0.106611	-2.51443	0.0119225	0.0883106	Parl	Day14
ENSMUSG00000033964	666.624	0.441954	0.175502	2.51824	0.0117945	0.0883106	Zbtb41	Day14
ENSMUSG00000033981	8247.52	0.426173	0.16897	2.52218	0.0116628	0.0883106	Gria2	Day14
ENSMUSG00000037364	3794.42	-0.131996	0.0523694	-2.52047	0.0117197	0.0883106	Srrt	Day14
ENSMUSG00000039285	1667.48	0.16765	0.0666352	2.51594	0.0118715	0.0883106	Azi2	Day14
ENSMUSG00000039901	680.901	-0.142179	0.0565671	-2.51347	0.0119551	0.0883106	Armh3	Day14
ENSMUSG00000042202	1023.19	0.144854	0.0576492	2.51268	0.0119818	0.0883106	Slc35e2	Day14
ENSMUSG00000046096	1458.67	0.366271	0.145626	2.51514	0.0118985	0.0883106	Mosmo	Day14
ENSMUSG00000046138	1528.85	0.376795	0.149542	2.51967	0.0117466	0.0883106	9930021J03Rik	Day14
ENSMUSG00000046798	1339.43	0.135189	0.0537156	2.51675	0.0118444	0.0883106	Cldn12	Day14
ENSMUSG00000046962	522.406	0.180627	0.0716509	2.52093	0.0117044	0.0883106	Zbtb21	Day14
ENSMUSG00000047454	1731.34	0.130559	0.0517749	2.52166	0.0116801	0.0883106	Gphn	Day14
ENSMUSG00000048175	1335.46	-0.145763	0.05784	-2.5201	0.011732	0.0883106	Asb8	Day14
ENSMUSG00000048644	2001.93	-0.221041	0.0879033	-2.5146	0.0119169	0.0883106	Ctxn1	Day14
ENSMUSG00000054280	1178.77	0.324599	0.129226	2.51186	0.0120096	0.0883106	Prr14l	Day14
ENSMUSG00000054958	89.8527	0.558329	0.222292	2.51169	0.0120154	0.0883106	Nt5c1a	Day14
ENSMUSG00000057894	792.064	0.397437	0.157655	2.52093	0.0117044	0.0883106	Zfp329	Day14
ENSMUSG00000060803	2291.18	-0.279631	0.110956	-2.5202	0.0117288	0.0883106	Gstp1	Day14
ENSMUSG00000061360	605.698	-0.315677	0.125671	-2.51194	0.0120068	0.0883106	Phf5a	Day14
ENSMUSG00000068328	1312.74	-0.246713	0.098132	-2.5141	0.0119338	0.0883106	Aup1	Day14
ENSMUSG00000068749	1011.7	-0.234164	0.093206	-2.51233	0.0119937	0.0883106	Psma5	Day14
ENSMUSG00000071252	282.667	0.264729	0.105406	2.51152	0.0120214	0.0883106	2210408I21Rik	Day14
ENSMUSG00000074093	1609.02	0.213062	0.0846637	2.51656	0.0118505	0.0883106	Svip	Day14
ENSMUSG00000075376	1242.33	0.408435	0.162197	2.51814	0.0117977	0.0883106	Rc3h2	Day14
ENSMUSG00000086968	2202.18	0.136694	0.05439	2.51322	0.0119636	0.0883106	4933431E20Rik	Day14
ENSMUSG00000092060	424.549	0.255347	0.101465	2.51661	0.0118491	0.0883106	Bend4	Day14
ENSMUSG00000096916	230.331	0.311372	0.123701	2.51713	0.0118316	0.0883106	Zfp850	Day14
ENSMUSG00000102252	16529.9	-0.221062	0.0876894	-2.52096	0.0117034	0.0883106	Snrpn	Day14
ENSMUSG00000015342	494.052	0.399829	0.15925	2.5107	0.0120492	0.0883766	Xk	Day14
ENSMUSG00000046873	527.22	0.280836	0.111856	2.51069	0.0120497	0.0883766	Mbtps2	Day14
ENSMUSG00000054976	490.117	0.531038	0.211514	2.51066	0.0120507	0.0883766	Nyap2	Day14
ENSMUSG00000023367	803.022	-0.195931	0.0780677	-2.50975	0.0120816	0.088432	Tmem176a	Day14
ENSMUSG00000023484	223.034	-0.338455	0.134875	-2.5094	0.0120935	0.088432	Prph	Day14
ENSMUSG00000027306	109.671	0.447428	0.178323	2.50909	0.0121042	0.088432	Nusap1	Day14
ENSMUSG00000034563	84.1669	0.440169	0.175441	2.50892	0.01211	0.088432	Ccpg1	Day14
ENSMUSG00000036291	700.955	0.265702	0.105895	2.5091	0.0121039	0.088432	Ap5m1	Day14
ENSMUSG00000047022	115.652	0.318824	0.127011	2.5102	0.0120663	0.088432	Mipol1	Day14
ENSMUSG00000054162	3340.28	0.238961	0.0952472	2.50885	0.0121126	0.088432	Spock3	Day14
ENSMUSG00000054693	1906.78	0.313971	0.125112	2.50952	0.0120897	0.088432	Adam10	Day14
ENSMUSG00000022614	612.325	-0.174591	0.0695973	-2.50858	0.0121216	0.0884484	Lmf2	Day14
ENSMUSG00000002210	722.734	-0.246032	0.0980935	-2.50814	0.0121368	0.0884732	Smg9	Day14
ENSMUSG00000030339	289.397	-0.296865	0.118363	-2.50809	0.0121386	0.0884732	Ltbr	Day14
ENSMUSG00000036422	756.708	0.173329	0.0691167	2.50777	0.0121494	0.0885029	Pcdh8	Day14
ENSMUSG00000011148	811.008	-0.249222	0.0994543	-2.5059	0.0122141	0.0886508	Adssl1	Day14
ENSMUSG00000017760	2364.91	-0.199296	0.07959	-2.50403	0.0122786	0.0886508	Ctsa	Day14
ENSMUSG00000020840	1819.51	-0.173763	0.0693711	-2.50483	0.0122511	0.0886508	Blmh	Day14
ENSMUSG00000020841	2290.57	0.251873	0.100542	2.50516	0.0122395	0.0886508	Cpd	Day14
ENSMUSG00000021919	176.364	0.756486	0.301833	2.50631	0.0121999	0.0886508	Chat	Day14
ENSMUSG00000025503	1856.62	-0.259308	0.103498	-2.50545	0.0122296	0.0886508	Taldo1	Day14
ENSMUSG00000028309	1927.48	0.159956	0.0638608	2.50476	0.0122535	0.0886508	Rnf20	Day14
ENSMUSG00000031731	2517.71	0.237355	0.0947696	2.50455	0.0122607	0.0886508	Ap1g1	Day14
ENSMUSG00000039771	397.471	-0.301027	0.120109	-2.50628	0.0122008	0.0886508	Polr2j	Day14
ENSMUSG00000039988	1543.66	0.222323	0.0886824	2.50696	0.0121775	0.0886508	Ankrd13c	Day14
ENSMUSG00000040565	685.382	0.379362	0.151387	2.50591	0.0122138	0.0886508	Btaf1	Day14
ENSMUSG00000042558	635.868	-0.262291	0.104732	-2.50442	0.0122654	0.0886508	Adprhl2	Day14
ENSMUSG00000054690	162.324	-0.280881	0.11205	-2.50673	0.0121852	0.0886508	Emcn	Day14
ENSMUSG00000064363	60588.8	0.220311	0.0879541	2.50484	0.0122506	0.0886508	ND4	Day14
ENSMUSG00000067818	318.86	-0.278225	0.111094	-2.5044	0.0122659	0.0886508	Myl9	Day14
ENSMUSG00000071014	1005.42	-0.314111	0.125439	-2.5041	0.0122765	0.0886508	Ndufb6	Day14
ENSMUSG00000024614	2057.51	0.374498	0.149592	2.50347	0.0122982	0.0886747	Tmx3	Day14
ENSMUSG00000037499	1346.42	-0.409673	0.16365	-2.50335	0.0123023	0.0886747	Nenf	Day14
ENSMUSG00000041423	555.931	-0.283231	0.113127	-2.50366	0.0122915	0.0886747	Paqr6	Day14
ENSMUSG00000046876	1221.01	0.155374	0.0620734	2.50307	0.0123122	0.0886967	Atxn1	Day14
ENSMUSG00000035666	1487.2	0.214355	0.0856653	2.50223	0.0123413	0.0887102	Gtf3c4	Day14
ENSMUSG00000037640	1245.14	0.235075	0.0939441	2.50228	0.0123395	0.0887102	Zfp60	Day14
ENSMUSG00000057788	524.695	-0.28615	0.114351	-2.50239	0.012336	0.0887102	Ddx49	Day14
ENSMUSG00000090761	149.489	-0.298204	0.119149	-2.50278	0.0123223	0.0887102	NA	Day14
ENSMUSG00000037795	880.004	0.461605	0.184516	2.50171	0.0123596	0.0887524	N4bp2	Day14
ENSMUSG00000053898	1122.63	-0.208198	0.0832236	-2.50167	0.0123608	0.0887524	Ech1	Day14
ENSMUSG00000052310	740.373	-0.195125	0.0780085	-2.50133	0.0123729	0.0887904	Slc39a1	Day14
ENSMUSG00000029763	1685.33	0.175697	0.0702471	2.50113	0.0123799	0.0887917	Exoc4	Day14
ENSMUSG00000043445	1570.59	-0.323366	0.129309	-2.50072	0.0123941	0.0888446	Pgp	Day14
ENSMUSG00000021094	496.908	-0.23548	0.0941872	-2.50013	0.0124148	0.0888952	Dhrs7	Day14
ENSMUSG00000023845	3352.13	0.449034	0.179603	2.50015	0.0124142	0.0888952	Lnpep	Day14
ENSMUSG00000020956	334.542	-0.202128	0.080945	-2.4971	0.0125212	0.0889734	Dtd2	Day14
ENSMUSG00000021133	904.1	0.189344	0.0757623	2.49918	0.012448	0.0889734	Susd6	Day14
ENSMUSG00000026018	1110.44	0.121909	0.0487747	2.49942	0.0124396	0.0889734	Ica1l	Day14
ENSMUSG00000026411	2101.18	-0.186005	0.0744827	-2.4973	0.0125144	0.0889734	Tmem9	Day14
ENSMUSG00000026470	1470.66	-0.126689	0.050697	-2.49894	0.0124564	0.0889734	Stx6	Day14
ENSMUSG00000027637	262.813	-0.217403	0.0870629	-2.49708	0.012522	0.0889734	Rab5if	Day14
ENSMUSG00000031708	12147.4	-0.234194	0.0937004	-2.49939	0.0124408	0.0889734	Tecr	Day14
ENSMUSG00000033319	1017.35	0.238438	0.0954634	2.49768	0.0125007	0.0889734	Fem1c	Day14
ENSMUSG00000035566	4620.04	0.389694	0.156071	2.49691	0.0125281	0.0889734	Pcdh17	Day14
ENSMUSG00000038172	1470.54	0.303281	0.121443	2.49731	0.012514	0.0889734	Ttc39b	Day14
ENSMUSG00000061111	1853.73	-0.332118	0.132962	-2.49783	0.0124955	0.0889734	Mcrip1	Day14
ENSMUSG00000062209	1529.45	0.524325	0.209957	2.4973	0.0125144	0.0889734	Erbb4	Day14
ENSMUSG00000068739	5550.91	-0.231905	0.0928712	-2.49706	0.0125228	0.0889734	Sars	Day14
ENSMUSG00000071669	294.285	0.296149	0.118545	2.49819	0.012483	0.0889734	Snx29	Day14
ENSMUSG00000116165	2219.4	-0.296259	0.118567	-2.49865	0.0124666	0.0889734	Pdxp	Day14
ENSMUSG00000001270	24893.8	-0.380763	0.152571	-2.49565	0.0125728	0.0890299	Ckb	Day14
ENSMUSG00000031555	1200.47	0.158716	0.0635994	2.49555	0.0125762	0.0890299	Adam9	Day14
ENSMUSG00000033047	1661.5	-0.158861	0.0636514	-2.49579	0.0125677	0.0890299	Eif3l	Day14
ENSMUSG00000037697	2534.5	0.167755	0.0672224	2.49553	0.012577	0.0890299	Ddhd1	Day14
ENSMUSG00000038485	2009.09	0.16961	0.0679493	2.49613	0.0125558	0.0890299	Socs7	Day14
ENSMUSG00000061273	986.247	0.215545	0.0863689	2.49563	0.0125734	0.0890299	Mmgt1	Day14
ENSMUSG00000029404	861.823	-0.384679	0.154164	-2.49526	0.0125864	0.0890479	Arl6ip4	Day14
ENSMUSG00000061477	2576.6	-0.302776	0.121353	-2.49501	0.0125955	0.0890637	Rps7	Day14
ENSMUSG00000009030	463.411	0.246255	0.0987122	2.49467	0.0126073	0.0890869	Pdcl	Day14
ENSMUSG00000029864	280.008	-0.314441	0.126064	-2.4943	0.0126205	0.0890869	Gstk1	Day14
ENSMUSG00000031488	110.003	0.281575	0.112881	2.49445	0.0126154	0.0890869	Rab11fip1	Day14
ENSMUSG00000094410	719.641	0.848763	0.340302	2.49414	0.0126261	0.0890869	Zbed6	Day14
ENSMUSG00000025241	1806.3	0.343992	0.137992	2.49285	0.0126723	0.0892561	Fyco1	Day14
ENSMUSG00000038970	2446.23	0.218659	0.0877103	2.49297	0.012668	0.0892561	Lmtk2	Day14
ENSMUSG00000042604	527.498	0.175177	0.070268	2.49299	0.0126674	0.0892561	Kcna4	Day14
ENSMUSG00000049624	498.259	0.141936	0.0569405	2.4927	0.0126775	0.0892561	Slc17a5	Day14
ENSMUSG00000018427	934.072	0.170882	0.0685715	2.49203	0.0127015	0.0893766	Ypel2	Day14
ENSMUSG00000002043	147.654	-0.54422	0.218429	-2.49152	0.0127198	0.0894093	Trappc6a	Day14
ENSMUSG00000063457	5398.8	-0.395373	0.158687	-2.49153	0.0127194	0.0894093	Rps15	Day14
ENSMUSG00000051483	1491.17	-0.287143	0.115283	-2.49076	0.0127471	0.0895525	Cbr1	Day14
ENSMUSG00000020513	129.286	0.295315	0.118624	2.48951	0.0127918	0.0896508	Tubd1	Day14
ENSMUSG00000026255	724.061	-0.214733	0.0862437	-2.48984	0.01278	0.0896508	Efhd1	Day14
ENSMUSG00000028851	2937.94	-0.317607	0.127603	-2.48903	0.0128092	0.0896508	Nudc	Day14
ENSMUSG00000040651	1042.18	0.391635	0.157289	2.48991	0.0127776	0.0896508	Tasor	Day14
ENSMUSG00000041552	191.27	0.591052	0.237427	2.4894	0.0127957	0.0896508	Ptchd1	Day14
ENSMUSG00000041817	1927.97	0.336716	0.135265	2.48931	0.012799	0.0896508	Fam169a	Day14
ENSMUSG00000098557	1230.87	0.359284	0.144342	2.48912	0.012806	0.0896508	Kctd12	Day14
ENSMUSG00000027163	721.541	-0.348756	0.140134	-2.48873	0.01282	0.0896784	Commd9	Day14
ENSMUSG00000019158	298.485	-0.595845	0.239527	-2.48759	0.0128613	0.0897092	Tmem160	Day14
ENSMUSG00000020919	1693.04	0.115393	0.0463848	2.48774	0.0128559	0.0897092	Stat5b	Day14
ENSMUSG00000024491	819.797	0.257017	0.103315	2.48771	0.0128568	0.0897092	Rbm27	Day14
ENSMUSG00000024953	3977.67	-0.377815	0.151847	-2.48813	0.0128417	0.0897092	Prdx5	Day14
ENSMUSG00000025905	638.702	0.388483	0.156136	2.48811	0.0128424	0.0897092	Oprk1	Day14
ENSMUSG00000038143	3280.73	0.328306	0.131987	2.48742	0.0128673	0.0897092	Stox2	Day14
ENSMUSG00000066324	3843.64	0.337397	0.13565	2.48727	0.0128726	0.0897092	Bpnt2	Day14
ENSMUSG00000040690	1758.3	-0.209872	0.0843968	-2.48673	0.0128925	0.0897993	Col16a1	Day14
ENSMUSG00000000902	1819.94	-0.243291	0.0979742	-2.48322	0.0130202	0.0898392	Smarcb1	Day14
ENSMUSG00000005447	805.717	-0.278528	0.112079	-2.4851	0.0129515	0.0898392	Pafah1b3	Day14
ENSMUSG00000015291	20436.8	-0.136682	0.0549825	-2.48591	0.0129221	0.0898392	Gdi1	Day14
ENSMUSG00000023106	1498.92	-0.178732	0.0719775	-2.48316	0.0130223	0.0898392	Denr	Day14
ENSMUSG00000024294	2840.86	0.353737	0.14228	2.48619	0.0129117	0.0898392	Mib1	Day14
ENSMUSG00000025370	177.493	0.351538	0.141558	2.48335	0.0130153	0.0898392	Cdh9	Day14
ENSMUSG00000025757	5778.02	0.24997	0.100576	2.48539	0.012941	0.0898392	Hspa4l	Day14
ENSMUSG00000025860	2517.6	0.357527	0.14385	2.48542	0.0129399	0.0898392	Xiap	Day14
ENSMUSG00000026103	6814.64	0.186853	0.0752096	2.48443	0.0129759	0.0898392	Gls	Day14
ENSMUSG00000026339	883.274	0.28875	0.116268	2.48349	0.0130102	0.0898392	Ccdc93	Day14
ENSMUSG00000032526	536.471	-0.223134	0.0897967	-2.48488	0.0129596	0.0898392	Ss18l2	Day14
ENSMUSG00000033039	1384.83	0.172775	0.0695739	2.48333	0.0130161	0.0898392	Micall1	Day14
ENSMUSG00000033382	1635.99	0.219648	0.0884118	2.48438	0.0129778	0.0898392	Trappc8	Day14
ENSMUSG00000035877	1867.55	0.204086	0.0821728	2.48362	0.0130054	0.0898392	Zhx3	Day14
ENSMUSG00000040599	652.019	0.145779	0.0586994	2.48348	0.0130107	0.0898392	Mis12	Day14
ENSMUSG00000048347	125.731	0.56492	0.227267	2.48571	0.0129294	0.0898392	Pcdhb18	Day14
ENSMUSG00000056608	1889.86	0.359879	0.144926	2.48318	0.0130214	0.0898392	Chd9	Day14
ENSMUSG00000092417	312.081	-0.360014	0.144982	-2.48317	0.0130218	0.0898392	Gpank1	Day14
ENSMUSG00000057863	1455.86	-0.525711	0.211758	-2.4826	0.0130428	0.0899334	Rpl36	Day14
ENSMUSG00000028189	228.233	0.307332	0.123877	2.48094	0.0131035	0.0899489	Ctbs	Day14
ENSMUSG00000030655	4326.65	0.47693	0.192158	2.48197	0.013066	0.0899489	Smg1	Day14
ENSMUSG00000034616	1689.21	0.207773	0.0837036	2.48225	0.0130556	0.0899489	Ssh3	Day14
ENSMUSG00000034912	1191.98	0.354802	0.143017	2.48084	0.0131072	0.0899489	Mdga2	Day14
ENSMUSG00000037060	301.73	-0.363779	0.146602	-2.4814	0.0130867	0.0899489	Cavin3	Day14
ENSMUSG00000038683	1135.91	-0.177753	0.0716362	-2.48134	0.0130891	0.0899489	Pak1ip1	Day14
ENSMUSG00000041483	738.307	0.344213	0.138731	2.48115	0.0130959	0.0899489	Zfp281	Day14
ENSMUSG00000048388	6066.35	0.232185	0.09359	2.48087	0.0131062	0.0899489	Fam171b	Day14
ENSMUSG00000061603	6375.3	0.322124	0.129842	2.48089	0.0131054	0.0899489	Akap6	Day14
ENSMUSG00000003418	281.641	0.41751	0.168503	2.47777	0.0132206	0.089971	St8sia6	Day14
ENSMUSG00000021700	17057.5	0.185148	0.0746969	2.47866	0.0131875	0.089971	Rab3c	Day14
ENSMUSG00000022280	728.314	0.199983	0.080717	2.47758	0.0132278	0.089971	Rnf19a	Day14
ENSMUSG00000024644	1459.43	-0.277873	0.112105	-2.47869	0.0131867	0.089971	Cndp2	Day14
ENSMUSG00000026824	1450.39	0.178272	0.071949	2.47776	0.0132211	0.089971	Kcnj3	Day14
ENSMUSG00000027087	897.912	0.30349	0.122378	2.47995	0.0131401	0.089971	Itgav	Day14
ENSMUSG00000028100	275.267	-0.211747	0.0854026	-2.47939	0.0131606	0.089971	Nudt17	Day14
ENSMUSG00000029823	4034.87	0.369879	0.149249	2.47827	0.013202	0.089971	Luc7l2	Day14
ENSMUSG00000032050	3017.05	0.158533	0.0639454	2.47919	0.013168	0.089971	Rdx	Day14
ENSMUSG00000032307	1437.22	0.248128	0.100055	2.47993	0.0131408	0.089971	Ube2q2	Day14
ENSMUSG00000034118	1005.87	-0.16727	0.0675111	-2.47766	0.0132247	0.089971	Tpst1	Day14
ENSMUSG00000037519	1312.51	0.186913	0.0754229	2.4782	0.0132047	0.089971	Ppfia1	Day14
ENSMUSG00000046364	2161.11	-0.315889	0.127409	-2.47932	0.0131633	0.089971	Rpl27a	Day14
ENSMUSG00000052372	278.021	0.490919	0.197926	2.48031	0.0131267	0.089971	Il1rapl1	Day14
ENSMUSG00000062949	485.279	0.492291	0.198542	2.47953	0.0131557	0.089971	Atp11c	Day14
ENSMUSG00000070565	1761.3	0.304863	0.123022	2.47811	0.0132079	0.089971	Rasal2	Day14
ENSMUSG00000090935	843.16	0.281496	0.113512	2.47987	0.013143	0.089971	Synj2bp	Day14
ENSMUSG00000008958	706.383	-0.228214	0.0921476	-2.47661	0.0132636	0.0901204	Vps72	Day14
ENSMUSG00000043259	825.737	0.201106	0.0811986	2.47672	0.0132597	0.0901204	Fam13c	Day14
ENSMUSG00000002413	2499.35	0.306192	0.123695	2.47539	0.0133092	0.0901276	Braf	Day14
ENSMUSG00000005580	501.003	0.441251	0.178319	2.47451	0.0133419	0.0901276	Adcy9	Day14
ENSMUSG00000007653	2015.78	0.640774	0.258938	2.47463	0.0133376	0.0901276	Gabrb2	Day14
ENSMUSG00000020171	558.289	-0.280207	0.113182	-2.47572	0.0132967	0.0901276	Yeats4	Day14
ENSMUSG00000020733	998.566	-0.334649	0.135143	-2.47627	0.0132765	0.0901276	Slc9a3r1	Day14
ENSMUSG00000021377	955.364	0.212185	0.0857443	2.47463	0.0133374	0.0901276	Dek	Day14
ENSMUSG00000025226	166.764	-0.590553	0.238611	-2.47496	0.013325	0.0901276	Fbxl15	Day14
ENSMUSG00000026189	106.496	-0.321428	0.129829	-2.47578	0.0132944	0.0901276	Pecr	Day14
ENSMUSG00000030220	164.623	-0.37973	0.153466	-2.47436	0.0133476	0.0901276	Arhgdib	Day14
ENSMUSG00000035242	2752.99	-0.306187	0.123724	-2.47476	0.0133325	0.0901276	Oaz1	Day14
ENSMUSG00000037112	407.21	0.519584	0.209976	2.4745	0.0133424	0.0901276	Sik2	Day14
ENSMUSG00000053279	2100.01	-0.331722	0.134063	-2.47437	0.0133473	0.0901276	Aldh1a1	Day14
ENSMUSG00000053279	2100.01	-0.331722	0.134063	-2.47437	0.0133473	0.0901276	E030003E18Rik	Day14
ENSMUSG00000024767	5163.45	-0.250313	0.101187	-2.47377	0.0133697	0.0902298	Otub1	Day14
ENSMUSG00000018363	869.657	0.231252	0.093498	2.47333	0.0133859	0.0902532	Smurf2	Day14
ENSMUSG00000052062	130.719	0.344777	0.13941	2.47312	0.0133939	0.0902532	Pard3b	Day14
ENSMUSG00000075704	435.02	-0.263474	0.106534	-2.47314	0.0133932	0.0902532	Txnrd2	Day14
ENSMUSG00000000600	1374.69	0.258719	0.104719	2.47061	0.0134882	0.0903357	Krit1	Day14
ENSMUSG00000005882	2232.48	-0.125617	0.050884	-2.46869	0.013561	0.0903357	Uqcc1	Day14
ENSMUSG00000007944	465.198	-0.412774	0.167087	-2.47041	0.0134957	0.0903357	Ttc9b	Day14
ENSMUSG00000020225	683.796	-0.220089	0.0891176	-2.46965	0.0135245	0.0903357	Tmbim4	Day14
ENSMUSG00000022664	1021.56	0.212143	0.0858887	2.46997	0.0135123	0.0903357	Slc35a5	Day14
ENSMUSG00000023852	605.109	0.302816	0.12262	2.46954	0.0135286	0.0903357	Chd1	Day14
ENSMUSG00000025290	4518.87	-0.312483	0.126468	-2.47085	0.0134793	0.0903357	Rps24	Day14
ENSMUSG00000025321	1405.13	0.505407	0.204754	2.46836	0.0135733	0.0903357	Itgb8	Day14
ENSMUSG00000025326	2628.17	0.513884	0.208164	2.46865	0.0135624	0.0903357	Ube3a	Day14
ENSMUSG00000025825	1419.14	-0.268034	0.108513	-2.47006	0.013509	0.0903357	Iscu	Day14
ENSMUSG00000026361	1051.13	0.372173	0.150687	2.46984	0.0135175	0.0903357	Cdc73	Day14
ENSMUSG00000028124	1428.89	0.260869	0.10556	2.47128	0.0134629	0.0903357	Gclm	Day14
ENSMUSG00000031374	732.023	0.32912	0.133217	2.47057	0.0134899	0.0903357	Zfp92	Day14
ENSMUSG00000034636	5402.42	0.330806	0.133793	2.47253	0.0134161	0.0903357	Zyg11b	Day14
ENSMUSG00000035890	918.541	-0.341414	0.138136	-2.47158	0.0134516	0.0903357	Rnf126	Day14
ENSMUSG00000036376	345.797	-0.266296	0.107718	-2.47215	0.0134302	0.0903357	Abt1	Day14
ENSMUSG00000043065	370.091	0.191638	0.0775152	2.47226	0.0134262	0.0903357	Spice1	Day14
ENSMUSG00000044122	194.321	-0.266749	0.108074	-2.4682	0.0135795	0.0903357	Proca1	Day14
ENSMUSG00000044288	2418.42	0.381488	0.154543	2.46849	0.0135685	0.0903357	Cnr1	Day14
ENSMUSG00000047557	671.447	-0.215028	0.0871026	-2.46867	0.0135614	0.0903357	Lxn	Day14
ENSMUSG00000050556	2606.32	0.228345	0.092426	2.47057	0.0134897	0.0903357	Kcnb1	Day14
ENSMUSG00000056201	12678.8	-0.241475	0.0977581	-2.47013	0.0135064	0.0903357	Cfl1	Day14
ENSMUSG00000066392	5047.52	0.319396	0.129387	2.46854	0.0135665	0.0903357	Nrxn3	Day14
ENSMUSG00000078812	5646.7	-0.221463	0.0896721	-2.4697	0.0135227	0.0903357	Eif5a	Day14
ENSMUSG00000079562	3061.25	-0.14826	0.0600447	-2.46917	0.0135428	0.0903357	Maea	Day14
ENSMUSG00000033972	389.702	0.396804	0.160781	2.46798	0.0135879	0.0903455	Zfp944	Day14
ENSMUSG00000021027	3628.48	0.303302	0.122925	2.46737	0.0136109	0.0903686	Ralgapa1	Day14
ENSMUSG00000021124	2667.67	-0.24468	0.0991749	-2.46716	0.0136191	0.0903686	Vti1b	Day14
ENSMUSG00000028779	1848.05	-0.256155	0.103812	-2.4675	0.0136059	0.0903686	Pef1	Day14
ENSMUSG00000042029	142.405	0.415165	0.168272	2.46723	0.0136165	0.0903686	Ncapg2	Day14
ENSMUSG00000041229	895.914	0.276625	0.112139	2.46681	0.0136322	0.0904098	Phf8	Day14
ENSMUSG00000034601	220.975	0.230565	0.0934937	2.4661	0.0136592	0.0905426	2700049A03Rik	Day14
ENSMUSG00000052962	717.903	0.156368	0.0634187	2.46565	0.0136766	0.0906121	Mrpl35	Day14
ENSMUSG00000046761	111.881	-0.29599	0.120057	-2.46541	0.0136855	0.0906245	Fam83h	Day14
ENSMUSG00000034617	307.403	0.206885	0.0839486	2.46442	0.0137233	0.090783	Mtrr	Day14
ENSMUSG00000050148	5121.32	0.180934	0.0734157	2.46452	0.0137198	0.090783	Ubqln2	Day14
ENSMUSG00000045671	1021.17	0.252036	0.102303	2.46363	0.0137537	0.0909376	Spred2	Day14
ENSMUSG00000024083	14022.6	0.24659	0.100114	2.46309	0.0137744	0.0909824	Pja2	Day14
ENSMUSG00000025208	506.966	-0.30236	0.122751	-2.4632	0.0137702	0.0909824	Mrpl43	Day14
ENSMUSG00000025223	2944.12	-0.161316	0.0655127	-2.46237	0.0138024	0.0910288	Ldb1	Day14
ENSMUSG00000027993	5760.8	0.26184	0.106323	2.46269	0.01379	0.0910288	Trim2	Day14
ENSMUSG00000080893	175.331	-0.43717	0.177538	-2.4624	0.013801	0.0910288	NA	Day14
ENSMUSG00000067148	624.557	-0.246601	0.100156	-2.46216	0.0138103	0.0910347	Polr1c	Day14
ENSMUSG00000002844	2440.19	-0.259444	0.105382	-2.46194	0.0138188	0.0910446	Adprh	Day14
ENSMUSG00000038506	1072.48	0.11985	0.0486929	2.46134	0.0138418	0.0911503	Dcun1d2	Day14
ENSMUSG00000035559	310.241	-0.445996	0.181233	-2.4609	0.013859	0.0911718	Mpv17l2	Day14
ENSMUSG00000068457	406.884	0.42259	0.171722	2.4609	0.0138591	0.0911718	Uty	Day14
ENSMUSG00000028898	493.087	-0.283959	0.115399	-2.46068	0.0138676	0.0911782	Trnau1ap	Day14
ENSMUSG00000038831	2146.31	0.226079	0.0918831	2.46051	0.013874	0.0911782	Ralgps1	Day14
ENSMUSG00000027630	983.18	0.232766	0.0946163	2.4601	0.0138898	0.0912358	Tbl1xr1	Day14
ENSMUSG00000009863	2915.71	-0.266817	0.10848	-2.4596	0.0139094	0.0913171	Sdhb	Day14
ENSMUSG00000104546	124.062	0.517246	0.210312	2.45942	0.0139162	0.0913171	NA	Day14
ENSMUSG00000023025	932.546	0.324552	0.132026	2.45825	0.0139614	0.0913403	Larp4	Day14
ENSMUSG00000031284	4666.98	0.382371	0.155531	2.45849	0.0139523	0.0913403	Pak3	Day14
ENSMUSG00000036835	574.195	-0.322545	0.131171	-2.45896	0.0139339	0.0913403	Psenen	Day14
ENSMUSG00000039512	1084.59	0.193594	0.0787486	2.45837	0.0139568	0.0913403	Uhrf1bp1	Day14
ENSMUSG00000054051	648.629	0.304979	0.124053	2.45846	0.0139535	0.0913403	Ercc6	Day14
ENSMUSG00000067851	2699.65	0.252691	0.102793	2.45825	0.0139618	0.0913403	Arfgef1	Day14
ENSMUSG00000026201	1423.76	-0.199433	0.0811497	-2.4576	0.013987	0.0914595	Stk16	Day14
[truncated: 12,815 more rows]

## Sheet: Day 14+3
Lund; Ranea-Robles; et al. Supplementary Data 3
ENSEMBL	baseMean	log2FoldChange	lfcSE	stat	pvalue_WaldTest	padj	SYMBOL	comparison
ENSMUSG00000027875	306.05	0.467491	0.0861937	5.42373	5.83684e-08	0.000860701	Hmgcs2	Day17
ENSMUSG00000029819	370.864	-0.555327	0.119163	-4.66022	3.15868e-06	0.00873263	Npy	Day17
ENSMUSG00000035202	6047.45	-0.80118	0.171161	-4.68085	2.85683e-06	0.00873263	Lars2	Day17
ENSMUSG00000048949	91.1102	0.76764	0.161049	4.76649	1.87466e-06	0.00873263	Gm6206	Day17
ENSMUSG00000058558	1286.92	-0.606903	0.130913	-4.63594	3.55322e-06	0.00873263	Rpl5	Day17
ENSMUSG00000098274	235.291	-0.691828	0.144925	-4.7737	1.80875e-06	0.00873263	Rpl24	Day17
ENSMUSG00000017778	803.92	-0.799953	0.175377	-4.56134	5.08291e-06	0.00936907	Cox7c	Day17
ENSMUSG00000111971	66.3334	0.592315	0.129585	4.57087	4.85712e-06	0.00936907	NA	Day17
ENSMUSG00000049517	1854.95	-0.688954	0.154471	-4.46007	8.19312e-06	0.013424	Rps23	Day17
ENSMUSG00000035674	1372.22	-0.596594	0.135827	-4.3923	1.12159e-05	0.0137824	Ndufa3	Day17
ENSMUSG00000059291	1866.6	-0.77427	0.17568	-4.40727	1.04681e-05	0.0137824	Rpl11	Day17
ENSMUSG00000060636	1733.14	-0.627623	0.142798	-4.39517	1.10687e-05	0.0137824	Rpl35a	Day17
ENSMUSG00000037563	1379.52	-0.668703	0.15363	-4.35269	1.34474e-05	0.014164	Rps16	Day17
ENSMUSG00000086324	68.1999	-1.61228	0.369955	-4.35805	1.31229e-05	0.014164	NA	Day17
ENSMUSG00000073079	48.2466	-1.34294	0.310079	-4.33094	1.48471e-05	0.0145957	Srp54a	Day17
ENSMUSG00000079523	2290.28	-0.867718	0.202148	-4.29248	1.76685e-05	0.0158945	Tmsb10	Day17
ENSMUSG00000084830	36.9324	-1.00772	0.235208	-4.28439	1.8324e-05	0.0158945	NA	Day17
ENSMUSG00000008348	901.664	-0.739121	0.176596	-4.18537	2.84697e-05	0.0202807	Ubc	Day17
ENSMUSG00000039221	1505.59	-0.420239	0.100625	-4.17628	2.96316e-05	0.0202807	Rpl22l1	Day17
ENSMUSG00000071415	2832.68	-0.495485	0.118454	-4.18292	2.87784e-05	0.0202807	Rpl23	Day17
ENSMUSG00000071415	2832.68	-0.495485	0.118454	-4.18292	2.87784e-05	0.0202807	LOC100044627	Day17
ENSMUSG00000071415	2832.68	-0.495485	0.118454	-4.18292	2.87784e-05	0.0202807	LOC100862455	Day17
ENSMUSG00000079435	960.506	-0.674482	0.161687	-4.17152	3.02574e-05	0.0202807	Rpl36a	Day17
ENSMUSG00000115783	2406.53	-1.27001	0.30244	-4.19921	2.67844e-05	0.0202807	Bc1	Day17
ENSMUSG00000050856	1292.85	-0.765916	0.184202	-4.15802	3.21019e-05	0.0205815	Atp5k	Day17
ENSMUSG00000004455	734.18	-0.278312	0.0688782	-4.04064	5.33065e-05	0.0278676	Ppp1cc	Day17
ENSMUSG00000004455	734.18	-0.278312	0.0688782	-4.04064	5.33065e-05	0.0278676	Ppp1ccb	Day17
ENSMUSG00000030048	46.5376	-0.891346	0.220033	-4.05096	5.10079e-05	0.0278676	Gkn3	Day17
ENSMUSG00000086472	46.4776	-0.69792	0.173004	-4.03413	5.48054e-05	0.0278676	NA	Day17
ENSMUSG00000086841	409.992	-0.579879	0.143135	-4.05127	5.09412e-05	0.0278676	2410006H16Rik	Day17
ENSMUSG00000090862	1358.8	-0.617992	0.152152	-4.06167	4.87223e-05	0.0278676	Rps13	Day17
ENSMUSG00000096842	142.517	-1.09084	0.270286	-4.03589	5.43947e-05	0.0278676	NA	Day17
ENSMUSG00000084131	59.9999	-0.689903	0.171656	-4.0191	5.84198e-05	0.0287153	Rpl3-ps2	Day17
ENSMUSG00000046330	1884.28	-0.708918	0.177682	-3.98982	6.61247e-05	0.031019	Rpl37a	Day17
ENSMUSG00000063316	654.402	-0.604192	0.151594	-3.98559	6.73138e-05	0.031019	Rpl27	Day17
ENSMUSG00000063316	654.402	-0.604192	0.151594	-3.98559	6.73138e-05	0.031019	LOC108167922	Day17
ENSMUSG00000034892	1157.28	-1.38034	0.349696	-3.94727	7.9049e-05	0.0323794	Rps29	Day17
ENSMUSG00000058600	1444.43	-0.601654	0.152364	-3.9488	7.8543e-05	0.0323794	Rpl30	Day17
ENSMUSG00000064340	63.7447	-1.32172	0.334056	-3.95657	7.6034e-05	0.0323794	NA	Day17
ENSMUSG00000079641	553.465	-0.715465	0.180836	-3.95644	7.60754e-05	0.0323794	Rpl39	Day17
ENSMUSG00000004891	382.474	-0.276832	0.0704125	-3.93157	8.43928e-05	0.0328942	Nes	Day17
ENSMUSG00000047215	4680.06	-0.450471	0.114609	-3.93051	8.47673e-05	0.0328942	Rpl9	Day17
ENSMUSG00000116564	561.335	0.221286	0.0565612	3.91233	9.14099e-05	0.0345623	Riok2	Day17
ENSMUSG00000088609	411.994	-1.30205	0.333828	-3.90036	9.60507e-05	0.0354091	NA	Day17
ENSMUSG00000076258	350.327	-1.84436	0.474621	-3.88596	0.000101927	0.0365841	NA	Day17
ENSMUSG00000099632	42.9209	-0.735715	0.189588	-3.8806	0.0001042	0.0365841	2900093K20Rik	Day17
ENSMUSG00000051037	86.4956	0.456977	0.119068	3.83794	0.000124071	0.0425478	Zfp455	Day17
ENSMUSG00000015217	506.057	-0.3415	0.0891171	-3.83204	0.000127087	0.0425916	Hmgb3	Day17
ENSMUSG00000011752	1355.72	-0.340734	0.089578	-3.80377	0.000142512	0.0440197	Pgam1	Day17
ENSMUSG00000061518	2383.93	-0.670641	0.176267	-3.80469	0.000141981	0.0440197	Cox5b	Day17
ENSMUSG00000062328	3646.05	-0.490724	0.129021	-3.80344	0.000142699	0.0440197	Rpl17	Day17
ENSMUSG00000104283	268.668	0.455401	0.119766	3.80242	0.000143289	0.0440197	NA	Day17
ENSMUSG00000008683	4503.68	-0.171149	0.0452281	-3.78413	0.000154249	0.0453367	Rps15a	Day17
ENSMUSG00000074578	913.918	-0.52878	0.139864	-3.78068	0.000156403	0.0453367	Zfas1	Day17
ENSMUSG00000098973	194.756	-1.89573	0.501511	-3.78005	0.0001568	0.0453367	Mir6236	Day17
ENSMUSG00000028998	852.852	-0.598255	0.159431	-3.75244	0.000175119	0.0496598	Tomm7	Day17
ENSMUSG00000113902	1099.48	-0.623122	0.166382	-3.74513	0.000180302	0.0501648	Ndufb1	Day17
ENSMUSG00000013701	231.895	-0.480209	0.128557	-3.73538	0.000187433	0.0511114	Timm23	Day17
ENSMUSG00000039001	3263.07	-0.613687	0.164478	-3.73111	0.000190637	0.0511114	Rps21	Day17
ENSMUSG00000028495	2046.01	-0.47979	0.130302	-3.68214	0.000231281	0.0600705	Rps6	Day17
ENSMUSG00000058492	36.9596	1.0286	0.279426	3.68113	0.0002322	0.0600705	NA	Day17
ENSMUSG00000014301	346.104	-0.443701	0.121815	-3.64241	0.000270098	0.0686701	Pam16	Day17
ENSMUSG00000007892	5849.24	-0.584819	0.161709	-3.61649	0.000298627	0.0727416	Rplp1	Day17
ENSMUSG00000028096	708.648	0.225414	0.0622769	3.61955	0.000295116	0.0727416	Gpr89	Day17
ENSMUSG00000040752	128.501	0.711646	0.196886	3.61451	0.000300911	0.0727416	Myh6	Day17
ENSMUSG00000032383	1619.21	0.155294	0.0430175	3.61002	0.000306169	0.0728188	Ppib	Day17
ENSMUSG00000053332	3031.48	-0.358961	0.0995731	-3.60499	0.00031216	0.0730652	Gas5	Day17
ENSMUSG00000037805	1498.66	-0.465712	0.130193	-3.57709	0.000347438	0.0800518	Rpl10a	Day17
ENSMUSG00000028081	3674	-0.471658	0.132189	-3.56805	0.000359645	0.0815896	Rps3a1	Day17
ENSMUSG00000060036	7861	-0.395193	0.111032	-3.55926	0.000371901	0.0830917	Rpl3	Day17
ENSMUSG00000095762	68.8039	-0.828752	0.233268	-3.55278	0.000381176	0.083893	NA	Day17
ENSMUSG00000055760	88.3025	-0.475477	0.134338	-3.53942	0.000401013	0.0869607	Gemin6	Day17
ENSMUSG00000019874	932.688	-0.448307	0.127077	-3.52785	0.000418948	0.0879695	Fabp7	Day17
ENSMUSG00000030432	1948.69	-0.50218	0.142465	-3.52495	0.000423561	0.0879695	Rpl28	Day17
ENSMUSG00000090733	2730.55	-0.536287	0.151971	-3.52887	0.000417331	0.0879695	Rps27	Day17
ENSMUSG00000027523	3022.8	-0.277614	0.0792533	-3.50288	0.000460264	0.0929732	Gnas	Day17
ENSMUSG00000061983	2451.34	-0.560586	0.159923	-3.50536	0.000455998	0.0929732	Rps12	Day17
ENSMUSG00000030982	1986.9	0.120501	0.034443	3.49855	0.000467788	0.0932163	Vps35l	Day17
ENSMUSG00000090761	149.489	-0.396718	0.114024	-3.47924	0.000502834	0.0988638	NA	Day17
ENSMUSG00000105879	40.8246	-0.787662	0.226635	-3.47547	0.000509963	0.0989462	Gm6204	Day17
ENSMUSG00000017404	2975.89	-0.442436	0.127539	-3.46902	0.000522366	0.100036	Rpl19	Day17
ENSMUSG00000027694	41.0722	0.956172	0.276591	3.45699	0.000546238	0.100685	NA	Day17
ENSMUSG00000041841	2855.09	-0.527157	0.152459	-3.45769	0.000544822	0.100685	Rpl37	Day17
ENSMUSG00000041841	2855.09	-0.527157	0.152459	-3.45769	0.000544822	0.100685	Rpl37rt	Day17
ENSMUSG00000062997	1016.8	-0.524137	0.151502	-3.45961	0.000540961	0.100685	Rpl35	Day17
ENSMUSG00000014313	3512.9	-0.421419	0.122108	-3.45121	0.000558076	0.101597	Cox6c	Day17
ENSMUSG00000071866	5593.66	-0.464495	0.134779	-3.44634	0.000568227	0.102184	Ppia	Day17
ENSMUSG00000095334	273.599	0.519015	0.150957	3.43817	0.000585662	0.10405	NA	Day17
ENSMUSG00000062270	4419.53	-0.224539	0.0657136	-3.41693	0.000633306	0.111175	Morf4l1	Day17
ENSMUSG00000062270	4419.53	-0.224539	0.0657136	-3.41693	0.000633306	0.111175	Morf4l1b	Day17
ENSMUSG00000020654	1631.43	0.194309	0.0570212	3.40766	0.000655231	0.112349	Adcy3	Day17
ENSMUSG00000057322	1808.42	-0.496123	0.145555	-3.4085	0.00065321	0.112349	Rpl38	Day17
ENSMUSG00000084904	247.787	0.377406	0.111409	3.38759	0.000705105	0.119511	Gm14827	Day17
ENSMUSG00000016427	810.524	-0.483181	0.143164	-3.37503	0.000738086	0.121275	Ndufa1	Day17
ENSMUSG00000028648	467.529	-0.58676	0.173945	-3.37326	0.000742849	0.121275	Ndufs5	Day17
ENSMUSG00000035459	53.9482	0.609938	0.180916	3.37139	0.000747894	0.121275	Stab2	Day17
ENSMUSG00000087687	229.003	-0.448236	0.13296	-3.3712	0.000748407	0.121275	Pet100	Day17
ENSMUSG00000060126	3927.92	-0.422989	0.126006	-3.35689	0.000788231	0.125635	Tpt1	Day17
ENSMUSG00000064349	36.8083	-1.44985	0.432087	-3.35545	0.000792353	0.125635	NA	Day17
ENSMUSG00000028456	1043.13	0.220855	0.0660753	3.34248	0.000830336	0.129541	Unc13b	Day17
ENSMUSG00000057286	103.39	0.517663	0.155039	3.33892	0.00084105	0.129541	St6galnac2	Day17
ENSMUSG00000109946	705.305	-0.237003	0.0709979	-3.33816	0.00084334	0.129541	Brd3os	Day17
ENSMUSG00000037727	1790.55	-0.980016	0.295062	-3.32139	0.000895699	0.134775	Avp	Day17
ENSMUSG00000038900	2472.16	-0.492318	0.148119	-3.32379	0.000888022	0.134775	Rpl12	Day17
ENSMUSG00000002014	1174.49	-0.241936	0.073337	-3.29897	0.00097042	0.13893	Ssr4	Day17
ENSMUSG00000041769	1451.26	-0.158491	0.0478833	-3.30994	0.000933148	0.13893	Ppp2r2d	Day17
ENSMUSG00000071654	358.196	-0.390005	0.118008	-3.30489	0.000950126	0.13893	Uqcc3	Day17
ENSMUSG00000093565	82.758	-0.535491	0.162191	-3.3016	0.000961347	0.13893	Rab26os	Day17
ENSMUSG00000106106	16642.8	-0.913869	0.27691	-3.30023	0.000966039	0.13893	Rn18s-rs5	Day17
ENSMUSG00000025946	70.5394	0.453877	0.137952	3.29012	0.00100146	0.141995	Pth2r	Day17
ENSMUSG00000000740	1940.22	-0.586723	0.178685	-3.28356	0.00102504	0.143955	Rpl13	Day17
ENSMUSG00000024190	287.656	-0.455632	0.139524	-3.26563	0.00109222	0.151084	Dusp1	Day17
ENSMUSG00000031485	1844.17	0.120259	0.0368673	3.26194	0.00110654	0.151084	Plpbp	Day17
ENSMUSG00000063694	1051.68	-0.315381	0.0966758	-3.26226	0.00110529	0.151084	Cycs	Day17
ENSMUSG00000001018	1174.14	-0.162853	0.0500541	-3.25353	0.00113981	0.154025	Snapin	Day17
ENSMUSG00000059659	55.2116	0.557405	0.171443	3.25125	0.00114897	0.154025	Gm10069	Day17
ENSMUSG00000054034	1044.84	-0.324838	0.100001	-3.24836	0.00116072	0.154198	Tceal5	Day17
ENSMUSG00000038274	2626.72	-0.544763	0.167979	-3.24304	0.0011826	0.155702	Fau	Day17
ENSMUSG00000080893	175.331	-0.548769	0.169543	-3.23676	0.00120894	0.156649	NA	Day17
ENSMUSG00000091625	75.9858	-0.513154	0.158563	-3.23627	0.00121104	0.156649	Lsm5	Day17
ENSMUSG00000031760	4071.09	-0.518567	0.160478	-3.23139	0.00123189	0.15796	Mt3	Day17
ENSMUSG00000014503	601.584	0.316252	0.0980767	3.22454	0.00126176	0.160396	Pkd2l2	Day17
ENSMUSG00000008668	2141.88	-0.400819	0.124872	-3.20983	0.00132814	0.164583	Rps18	Day17
ENSMUSG00000020460	3300.43	-0.450274	0.140138	-3.21308	0.00131319	0.164583	Rps27a	Day17
ENSMUSG00000045763	5314.6	-0.357524	0.111385	-3.20982	0.00132818	0.164583	Basp1	Day17
ENSMUSG00000041453	4255.15	-0.45142	0.140884	-3.20419	0.00135441	0.165585	Rpl21	Day17
ENSMUSG00000113722	53.0539	-0.600381	0.187427	-3.20328	0.00135873	0.165585	Snhg10	Day17
ENSMUSG00000052040	1768.81	-0.167609	0.052435	-3.19651	0.001391	0.168128	Klf13	Day17
ENSMUSG00000048758	1083.6	-0.479591	0.150845	-3.17935	0.00147604	0.173731	Rpl29	Day17
ENSMUSG00000053310	1307.91	-0.375395	0.118134	-3.1777	0.00148448	0.173731	Nrgn	Day17
ENSMUSG00000071078	54.4746	-0.571872	0.179586	-3.18439	0.00145061	0.173731	Nr2c2ap	Day17
ENSMUSG00000092981	297.828	-0.5223	0.164222	-3.18045	0.00147045	0.173731	Mir5125	Day17
ENSMUSG00000021660	1432.81	-0.236998	0.074898	-3.16428	0.00155469	0.178313	Btf3	Day17
ENSMUSG00000027245	156.571	0.373909	0.118178	3.16396	0.00155638	0.178313	Hypk	Day17
ENSMUSG00000070306	338.339	-0.396136	0.125229	-3.1633	0.0015599	0.178313	Ccdc153	Day17
ENSMUSG00000021606	959.917	-0.489544	0.155275	-3.15277	0.00161731	0.182053	Ndufs6	Day17
ENSMUSG00000035215	279.473	-0.423005	0.134156	-3.15308	0.00161556	0.182053	Lsm7	Day17
ENSMUSG00000079484	156.553	0.449144	0.142889	3.14331	0.00167047	0.186611	Phyhd1	Day17
ENSMUSG00000021340	3119.24	0.154089	0.0493142	3.12464	0.00178021	0.195028	Gpld1	Day17
ENSMUSG00000025508	2097.16	-0.585024	0.187508	-3.11999	0.00180858	0.195028	Rplp2	Day17
ENSMUSG00000030970	1058.96	0.194283	0.06236	3.11551	0.00183625	0.195028	Ctbp2	Day17
ENSMUSG00000040725	2458.78	-0.108323	0.0347964	-3.11306	0.00185161	0.195028	Hnrnpul1	Day17
ENSMUSG00000044927	237.675	-0.681858	0.218896	-3.11499	0.00183953	0.195028	H1f10	Day17
ENSMUSG00000062647	3795.04	-0.344033	0.110294	-3.11922	0.00181329	0.195028	Rpl7a	Day17
ENSMUSG00000072647	240.124	0.305188	0.0979958	3.1143	0.00184385	0.195028	Adam1a	Day17
ENSMUSG00000073702	1268.81	-0.491311	0.157176	-3.12586	0.00177285	0.195028	Rpl31	Day17
ENSMUSG00000022450	1636.73	-0.373155	0.120033	-3.10876	0.00187876	0.195099	Ndufa6	Day17
ENSMUSG00000030847	303.277	-0.263369	0.0847045	-3.10927	0.00187549	0.195099	Bag3	Day17
ENSMUSG00000046229	40.118	-1.25482	0.403942	-3.10643	0.00189364	0.19527	Scand1	Day17
ENSMUSG00000019461	389.1	-0.292125	0.0941767	-3.10188	0.00192297	0.196738	Plscr3	Day17
ENSMUSG00000021290	1334.77	-0.40662	0.131214	-3.0989	0.00194243	0.196738	Atp5mpl	Day17
ENSMUSG00000022114	458.17	-0.230242	0.0743182	-3.09806	0.0019479	0.196738	Spry2	Day17
ENSMUSG00000054312	467.677	-0.440612	0.142681	-3.0881	0.00201442	0.202072	Mrps21	Day17
ENSMUSG00000004945	979.428	-0.278964	0.0904531	-3.08407	0.00204187	0.203442	Tmem242	Day17
ENSMUSG00000061787	1869.6	-0.471017	0.152875	-3.08105	0.00206269	0.204137	Rps17	Day17
ENSMUSG00000020108	703.086	-0.371248	0.120786	-3.0736	0.00211494	0.207913	Ddit4	Day17
ENSMUSG00000031231	2660.75	-0.380554	0.124005	-3.06887	0.00214872	0.209376	Cox7b	Day17
ENSMUSG00000067847	616.704	-0.684111	0.223015	-3.06755	0.00215822	0.209376	Romo1	Day17
ENSMUSG00000026385	3875.64	-0.353978	0.116016	-3.05111	0.00227999	0.219743	Dbi	Day17
ENSMUSG00000026032	1221.18	-0.344176	0.113035	-3.04486	0.0023279	0.220621	Ndufb3	Day17
ENSMUSG00000037843	1171.18	-0.41992	0.138034	-3.04215	0.00234895	0.220621	Vstm2l	Day17
ENSMUSG00000085586	126.192	-0.295324	0.0970551	-3.04285	0.00234352	0.220621	NA	Day17
ENSMUSG00000092203	286.032	-0.282464	0.0928131	-3.04337	0.00233946	0.220621	1110038B12Rik	Day17
ENSMUSG00000075705	329.172	-0.42594	0.140584	-3.02979	0.00244725	0.2284	Msrb1	Day17
ENSMUSG00000020483	19319.9	-0.204064	0.0674292	-3.02634	0.00247534	0.229568	Dynll2	Day17
ENSMUSG00000021250	149.288	-0.692627	0.229475	-3.01831	0.00254185	0.231286	Fos	Day17
ENSMUSG00000030256	1024.37	-0.214246	0.0709637	-3.01909	0.00253535	0.231286	Bhlhe41	Day17
ENSMUSG00000051146	2725.53	-0.408057	0.135272	-3.01656	0.0025566	0.231286	Camk2n2	Day17
ENSMUSG00000079480	137.277	-0.483779	0.160115	-3.02144	0.00251573	0.231286	Pin4	Day17
ENSMUSG00000020048	12359.3	0.206956	0.0687125	3.01191	0.00259613	0.232015	Hsp90b1	Day17
ENSMUSG00000067288	670.329	-0.614722	0.203981	-3.01362	0.00258153	0.232015	Rps28	Day17
ENSMUSG00000021139	76.0144	0.495094	0.164485	3.00996	0.00261282	0.232101	Gm20498	Day17
ENSMUSG00000030869	772.899	-0.205231	0.0682947	-3.00508	0.00265511	0.233049	Ndufab1	Day17
ENSMUSG00000037375	43.1287	-0.534146	0.177656	-3.00664	0.00264156	0.233049	Hhat	Day17
ENSMUSG00000097617	66.7424	-0.462496	0.154067	-3.00191	0.00268291	0.234096	NA	Day17
ENSMUSG00000040586	380.865	0.243772	0.0814296	2.99365	0.00275662	0.237715	Ofd1	Day17
ENSMUSG00000117814	327.955	-0.214893	0.0717487	-2.99508	0.0027437	0.237715	NA	Day17
ENSMUSG00000001700	382.644	-0.203908	0.0683458	-2.98347	0.00284999	0.244309	Gramd3	Day17
ENSMUSG00000036523	178.666	0.482405	0.161787	2.98173	0.00286623	0.244309	Greb1	Day17
ENSMUSG00000078591	769.509	-0.165297	0.0555486	-2.97572	0.00292305	0.24772	Hs3st4	Day17
ENSMUSG00000072692	210.582	-0.412226	0.13897	-2.9663	0.00301408	0.252532	Rpl37rt	Day17
ENSMUSG00000110360	48.7198	0.479215	0.161518	2.96694	0.00300777	0.252532	NA	Day17
ENSMUSG00000054871	494.771	-0.419659	0.14169	-2.96181	0.00305833	0.25336	Tmem158	Day17
ENSMUSG00000085408	125.379	0.341375	0.115251	2.962	0.00305643	0.25336	C530005A16Rik	Day17
ENSMUSG00000036285	426.987	-0.199509	0.0674088	-2.95968	0.00307955	0.253693	Noa1	Day17
ENSMUSG00000027940	2116.55	-0.167134	0.0565512	-2.95545	0.00312216	0.255645	Tpm3	Day17
ENSMUSG00000037152	888.01	-0.376849	0.127577	-2.95389	0.00313791	0.255645	Ndufc1	Day17
ENSMUSG00000057841	2969.77	-0.387821	0.131379	-2.95193	0.00315798	0.255866	Rpl32	Day17
ENSMUSG00000063511	9589.67	-0.145102	0.0492084	-2.94872	0.00319091	0.257121	Snrnp70	Day17
ENSMUSG00000032487	36.7554	1.24648	0.423751	2.94154	0.00326587	0.258917	Ptgs2	Day17
ENSMUSG00000090952	47.7604	-0.474798	0.161319	-2.94323	0.00324806	0.258917	Gm17251	Day17
ENSMUSG00000110723	51.9247	0.836662	0.284421	2.94163	0.00326489	0.258917	NA	Day17
ENSMUSG00000035397	469.643	-0.262011	0.089132	-2.93959	0.00328647	0.259157	Klf16	Day17
ENSMUSG00000001964	722.749	-0.171183	0.0583674	-2.93286	0.00335855	0.262038	Emd	Day17
ENSMUSG00000029534	479.535	0.195035	0.0664962	2.93302	0.00335682	0.262038	St7	Day17
ENSMUSG00000043556	47.1825	0.47339	0.16165	2.92848	0.00340622	0.264358	Fbxl7	Day17
ENSMUSG00000006270	53.513	-0.50688	0.173455	-2.92225	0.00347512	0.268293	Vax1	Day17
ENSMUSG00000015839	452.456	0.203809	0.0698063	2.91963	0.00350446	0.26915	Nfe2l2	Day17
ENSMUSG00000029632	3795.42	-0.344762	0.11823	-2.91602	0.00354524	0.269653	Ndufa4	Day17
ENSMUSG00000029815	160.164	-0.377898	0.129603	-2.91582	0.00354759	0.269653	Malsu1	Day17
ENSMUSG00000010529	83.8117	-0.442505	0.152003	-2.91117	0.0036008	0.270137	Gm266	Day17
ENSMUSG00000027395	534.352	0.166224	0.0571124	2.91047	0.00360891	0.270137	Polr1b	Day17
ENSMUSG00000045435	399.887	-0.208543	0.0716186	-2.91186	0.00359287	0.270137	Tmem60	Day17
ENSMUSG00000000317	47.3489	-0.467378	0.161191	-2.89954	0.00373716	0.271469	Bcl6b	Day17
ENSMUSG00000034891	6823.14	-0.356588	0.122905	-2.90132	0.00371591	0.271469	Sncb	Day17
ENSMUSG00000041594	515.783	0.235085	0.0810156	2.90172	0.00371121	0.271469	Tmtc4	Day17
ENSMUSG00000047843	299.68	-0.379684	0.130639	-2.90637	0.00365653	0.271469	Bri3	Day17
ENSMUSG00000071369	817.592	0.190142	0.0655753	2.8996	0.00373643	0.271469	Map3k5	Day17
ENSMUSG00000109332	41.2608	0.933919	0.321818	2.90201	0.00370778	0.271469	NA	Day17
ENSMUSG00000020805	324.169	-0.255893	0.0884647	-2.8926	0.00382071	0.272522	Slc13a5	Day17
ENSMUSG00000021091	1341.71	0.285701	0.0988803	2.88936	0.00386024	0.272522	Serpina3n	Day17
ENSMUSG00000021240	564.882	0.184614	0.0638635	2.89076	0.00384308	0.272522	Abcd4	Day17
ENSMUSG00000021470	811.319	0.24894	0.0859493	2.89636	0.00377518	0.272522	Ercc6l2	Day17
ENSMUSG00000037827	48.9558	0.514355	0.177754	2.89363	0.00380816	0.272522	NA	Day17
ENSMUSG00000071658	4388.29	-0.302127	0.104572	-2.88917	0.00386255	0.272522	Gng3	Day17
ENSMUSG00000064344	52.3152	-0.967398	0.335409	-2.88424	0.00392363	0.275514	NA	Day17
ENSMUSG00000102440	155.751	0.398415	0.13832	2.88038	0.00397201	0.277589	Pcdhga9	Day17
ENSMUSG00000005054	394.934	-0.338407	0.117571	-2.87832	0.00399798	0.278086	Cstb	Day17
ENSMUSG00000034345	1366.34	-0.160703	0.0559012	-2.87477	0.00404317	0.279909	Gtf2h5	Day17
ENSMUSG00000026566	534.033	-0.169555	0.0591056	-2.86868	0.00412192	0.283836	Mpzl1	Day17
ENSMUSG00000030545	249.187	-0.209433	0.0730388	-2.86742	0.0041384	0.283836	Pex11a	Day17
ENSMUSG00000025362	2009.09	-0.400782	0.140155	-2.85955	0.0042424	0.288702	Rps26	Day17
ENSMUSG00000027452	1043.81	0.133835	0.0468102	2.8591	0.0042485	0.288702	Acss1	Day17
ENSMUSG00000070858	181.392	-0.947633	0.331674	-2.85712	0.00427508	0.289176	Gm1673	Day17
ENSMUSG00000042541	866.546	-0.387215	0.135706	-2.85334	0.00432623	0.291299	Sem1	Day17
ENSMUSG00000031409	1108.52	-0.276841	0.0971607	-2.84931	0.00438137	0.293671	Tceal6	Day17
ENSMUSG00000016018	1899.63	0.0956975	0.0336704	2.84219	0.00448052	0.297937	Mtrex	Day17
ENSMUSG00000073616	984.19	-0.433792	0.152645	-2.84184	0.00448542	0.297937	Cops9	Day17
ENSMUSG00000061724	103.042	0.373148	0.131442	2.83887	0.00452734	0.299373	NA	Day17
ENSMUSG00000032556	122.939	-0.564558	0.199365	-2.83179	0.00462885	0.303364	Bfsp2	Day17
ENSMUSG00000060380	38.1778	0.611568	0.21586	2.83317	0.00460892	0.303364	NA	Day17
ENSMUSG00000020864	3145.43	-0.122353	0.0432789	-2.82708	0.00469752	0.3057	Ankrd40	Day17
ENSMUSG00000040867	3549.54	-0.272267	0.0963265	-2.8265	0.00470595	0.3057	Begain	Day17
ENSMUSG00000029715	322.372	-0.34789	0.123166	-2.82455	0.00473468	0.306218	Pop7	Day17
ENSMUSG00000024427	343.993	-0.264806	0.093994	-2.81726	0.00484351	0.311888	Spry4	Day17
ENSMUSG00000022438	1167.18	-0.154588	0.0549221	-2.81468	0.0048826	0.313039	Parvb	Day17
ENSMUSG00000047675	4603.82	-0.370302	0.131717	-2.81135	0.00493346	0.31493	Rps8	Day17
ENSMUSG00000047675	4603.82	-0.370302	0.131717	-2.81135	0.00493346	0.31493	Gm15501	Day17
ENSMUSG00000030276	844.275	0.175608	0.0625816	2.80606	0.00501516	0.31498	Ttll3	Day17
ENSMUSG00000044795	418.642	0.260995	0.0930208	2.80577	0.00501968	0.31498	Cyb5d1	Day17
ENSMUSG00000046240	2418.12	-0.121595	0.0432745	-2.80986	0.00495631	0.31498	Hepacam	Day17
ENSMUSG00000063594	57.8172	-0.733188	0.261258	-2.80637	0.0050103	0.31498	Gng8	Day17
ENSMUSG00000078974	411.728	-0.276254	0.0985387	-2.80351	0.00505493	0.315848	Sec61g	Day17
ENSMUSG00000032518	6722.68	-0.349187	0.124942	-2.79479	0.00519338	0.319467	Rpsa	Day17
ENSMUSG00000049555	965.753	-0.169018	0.0604663	-2.79525	0.00518596	0.319467	Tmie	Day17
ENSMUSG00000049760	996.351	-0.390282	0.139476	-2.79821	0.00513867	0.319467	Micos13	Day17
ENSMUSG00000051113	135.965	-0.311926	0.111679	-2.79306	0.00522119	0.319467	Fam71e1	Day17
ENSMUSG00000071650	4349.09	0.0987969	0.0353636	2.79375	0.00521012	0.319467	Ganab	Day17
ENSMUSG00000032526	536.471	-0.238221	0.0853989	-2.78951	0.00527874	0.320331	Ss18l2	Day17
ENSMUSG00000040164	53.0464	-0.567753	0.203455	-2.79056	0.00526173	0.320331	Kcns1	Day17
ENSMUSG00000065037	75.9582	-1.06679	0.383026	-2.78516	0.00535008	0.322009	Rn7sk	Day17
ENSMUSG00000070394	556.646	-0.368582	0.132281	-2.78636	0.00533032	0.322009	Tmem256	Day17
ENSMUSG00000018102	316.799	-0.352434	0.126886	-2.77757	0.00547675	0.327887	H2bc4	Day17
ENSMUSG00000023089	1390.44	-0.359728	0.129616	-2.77534	0.00551445	0.327887	Ndufa5	Day17
ENSMUSG00000114172	57.239	0.650906	0.234423	2.77663	0.00549261	0.327887	NA	Day17
ENSMUSG00000041881	1495.91	-0.392373	0.141461	-2.77371	0.00554205	0.328205	Ndufa7	Day17
ENSMUSG00000021040	311.681	-0.358211	0.12954	-2.76524	0.00568801	0.334165	Slirp	Day17
ENSMUSG00000043872	401.819	0.389082	0.140673	2.76587	0.00567718	0.334165	Zmym1	Day17
ENSMUSG00000025437	2456.96	0.233097	0.0844309	2.7608	0.00576598	0.337401	Usp33	Day17
ENSMUSG00000074158	103.27	0.42931	0.155663	2.75795	0.00581653	0.337679	Zfp976	Day17
ENSMUSG00000095098	760.771	-0.545911	0.197849	-2.75922	0.0057939	0.337679	Ccdc85b	Day17
ENSMUSG00000032128	69.3961	-1.01602	0.368876	-2.75437	0.00588051	0.340055	Robo3	Day17
ENSMUSG00000008682	4313.19	-0.267787	0.0973023	-2.75211	0.00592126	0.340362	Rpl10	Day17
ENSMUSG00000042312	285.259	-0.414333	0.150583	-2.75152	0.00593198	0.340362	S100a13	Day17
ENSMUSG00000024370	1227.24	0.128465	0.0467596	2.74735	0.00600798	0.342061	Cdc23	Day17
ENSMUSG00000060671	2751.29	0.140314	0.0510572	2.74816	0.00599306	0.342061	Atp8b2	Day17
ENSMUSG00000036315	248.872	-0.329902	0.120197	-2.74467	0.00605721	0.342221	Znrd1	Day17
ENSMUSG00000047721	471.668	-0.381492	0.138969	-2.74515	0.00604831	0.342221	Bola2	Day17
ENSMUSG00000022639	215.836	0.235713	0.0860277	2.73997	0.00614448	0.342467	NA	Day17
ENSMUSG00000035278	485.749	-0.312247	0.113832	-2.74304	0.00608724	0.342467	Plekhj1	Day17
ENSMUSG00000055633	175.44	-0.477167	0.174251	-2.73838	0.0061742	0.342467	Zfp580	Day17
ENSMUSG00000055866	697.558	0.25005	0.0912251	2.74102	0.00612493	0.342467	Per2	Day17
ENSMUSG00000093674	3195.02	-0.439497	0.160506	-2.7382	0.00617769	0.342467	Rpl41	Day17
ENSMUSG00000020804	74.9224	0.413647	0.151238	2.73507	0.00623667	0.343687	Aanat	Day17
ENSMUSG00000022890	2992.63	-0.251712	0.0920485	-2.73456	0.00624631	0.343687	Atp5j	Day17
ENSMUSG00000025077	170.475	0.256233	0.0937643	2.73273	0.00628114	0.343949	Dclre1a	Day17
ENSMUSG00000029432	1780.31	-0.124456	0.0455773	-2.73065	0.00632105	0.343949	Nipsnap2	Day17
ENSMUSG00000116673	48.3475	0.520466	0.19059	2.73082	0.00631775	0.343949	A630089N07Rik	Day17
ENSMUSG00000021661	847.705	-0.156494	0.0573659	-2.72799	0.00637213	0.345454	Ankra2	Day17
ENSMUSG00000022706	562.799	-0.236973	0.0869447	-2.72557	0.00641913	0.346727	Mrpl40	Day17
ENSMUSG00000034853	1570.78	0.207237	0.0761105	2.72284	0.00647242	0.347063	Acot11	Day17
ENSMUSG00000096210	2223.25	-0.179843	0.0660395	-2.72327	0.00646393	0.347063	H1f0	Day17
ENSMUSG00000027533	1714.09	-0.265373	0.0976408	-2.71785	0.00657077	0.348613	Fabp5	Day17
ENSMUSG00000046834	267.046	-0.257372	0.0946201	-2.72006	0.00652707	0.348613	Krt1	Day17
ENSMUSG00000114995	191.646	0.25432	0.0935765	2.71778	0.00657225	0.348613	NA	Day17
ENSMUSG00000022382	647.511	-0.214128	0.0788363	-2.7161	0.00660551	0.349121	Wnt7b	Day17
ENSMUSG00000046808	127.562	0.380204	0.1402	2.71187	0.00669052	0.351121	Atp10d	Day17
ENSMUSG00000054199	1226.77	0.188459	0.0694946	2.71185	0.00669097	0.351121	Gon4l	Day17
ENSMUSG00000013973	246.01	0.215819	0.0797035	2.70777	0.00677373	0.354203	Dedd	Day17
ENSMUSG00000047369	43.2636	0.499043	0.184536	2.70431	0.00684472	0.356441	Dnah14	Day17
ENSMUSG00000062376	605.643	-0.18182	0.0672579	-2.70333	0.00686487	0.356441	Borcs7	Day17
ENSMUSG00000006342	1241.6	0.178948	0.0662884	2.69953	0.0069437	0.357551	Susd2	Day17
ENSMUSG00000009927	2938.88	-0.286181	0.106231	-2.69394	0.00706137	0.357551	Rps25	Day17
ENSMUSG00000013495	957.327	0.125835	0.0469505	2.68017	0.00735856	0.357551	Tmem175	Day17
ENSMUSG00000018844	141.05	0.385738	0.143327	2.69132	0.00711702	0.357551	Fndc8	Day17
ENSMUSG00000020083	629.307	-0.266693	0.0993486	-2.68441	0.00726574	0.357551	Fam241b	Day17
ENSMUSG00000020163	1210.1	-0.44758	0.167061	-2.67913	0.00738126	0.357551	Uqcr11	Day17
ENSMUSG00000021278	72.1567	-0.620425	0.230582	-2.6907	0.00713031	0.357551	Amn	Day17
ENSMUSG00000022109	538.363	-0.189285	0.0706952	-2.67747	0.00741795	0.357551	Med4	Day17
ENSMUSG00000024018	173.613	0.30641	0.114272	2.68141	0.00733129	0.357551	Ccdc167	Day17
ENSMUSG00000027133	675.612	-0.292281	0.109166	-2.6774	0.00741968	0.357551	Nop10	Day17
ENSMUSG00000029359	163.982	-0.409021	0.152391	-2.68402	0.00727432	0.357551	Tesc	Day17
ENSMUSG00000031387	148.729	-0.300774	0.112269	-2.67906	0.00738302	0.357551	Renbp	Day17
ENSMUSG00000032698	351.512	-0.199029	0.0742315	-2.6812	0.00733595	0.357551	Lmo2	Day17
ENSMUSG00000034449	195.505	-0.262235	0.0977786	-2.68193	0.0073199	0.357551	Dhrs11	Day17
ENSMUSG00000043644	54.2845	-0.446924	0.166158	-2.68975	0.00715062	0.357551	0610009L18Rik	Day17
ENSMUSG00000060152	647.302	-0.265805	0.0992167	-2.67904	0.00738342	0.357551	Pop5	Day17
ENSMUSG00000062867	986.914	-0.221084	0.0824475	-2.68151	0.0073291	0.357551	Impdh2	Day17
ENSMUSG00000072940	45.9554	-0.678342	0.25298	-2.68141	0.00733137	0.357551	NA	Day17
ENSMUSG00000086363	168.077	0.262435	0.0976923	2.68634	0.00722389	0.357551	A330102I10Rik	Day17
ENSMUSG00000098051	145.144	-0.383564	0.142431	-2.69299	0.0070815	0.357551	NA	Day17
ENSMUSG00000107868	38.4935	-0.464574	0.17319	-2.68245	0.00730857	0.357551	NA	Day17
ENSMUSG00000117592	82.2461	-0.351146	0.131025	-2.67999	0.00736238	0.357551	NA	Day17
ENSMUSG00000032582	1649.54	0.121757	0.045498	2.67608	0.0074488	0.357785	Rbm6	Day17
ENSMUSG00000022982	4795.13	-0.319367	0.119561	-2.67116	0.00755895	0.361817	Sod1	Day17
ENSMUSG00000024665	7174.04	-0.100219	0.0375637	-2.66798	0.00763086	0.361817	Fads2	Day17
ENSMUSG00000036833	599.928	0.210791	0.0790076	2.66798	0.00763089	0.361817	Pnpla7	Day17
ENSMUSG00000071528	1923.66	-0.301319	0.112907	-2.66875	0.00761343	0.361817	Atp5md	Day17
ENSMUSG00000103400	40.164	-0.529849	0.198935	-2.66343	0.00773484	0.36557	NA	Day17
ENSMUSG00000020684	3186.69	-0.165285	0.0620976	-2.66169	0.00777484	0.366287	Rasl10b	Day17
ENSMUSG00000018143	386.978	-0.18	0.06772	-2.658	0.00786049	0.369143	Mafk	Day17
ENSMUSG00000075706	3179.67	-0.35304	0.132969	-2.65505	0.00792957	0.37003	Gpx4	Day17
ENSMUSG00000097715	277.29	0.279908	0.105397	2.65575	0.00791324	0.37003	NA	Day17
ENSMUSG00000036751	3852.49	-0.334322	0.126007	-2.6532	0.00797315	0.37089	Cox6b1	Day17
ENSMUSG00000025352	807.56	-0.202104	0.0763332	-2.64766	0.00810511	0.371174	Gdf11	Day17
ENSMUSG00000031311	2775.91	-0.0780314	0.0294642	-2.64834	0.00808876	0.371174	Nono	Day17
ENSMUSG00000038299	814.332	0.130193	0.0491214	2.65043	0.008039	0.371174	Wdr36	Day17
ENSMUSG00000043866	620.24	-0.236217	0.0891474	-2.64974	0.00805545	0.371174	Taf10	Day17
ENSMUSG00000086290	570.257	-0.303869	0.114766	-2.64772	0.0081036	0.371174	Snhg12	Day17
ENSMUSG00000058546	1111.02	-0.41152	0.155527	-2.64597	0.00814578	0.371881	Rpl23a	Day17
ENSMUSG00000104960	265.214	-0.471056	0.178199	-2.64343	0.0082071	0.373524	Snhg8	Day17
ENSMUSG00000028345	503.141	0.205016	0.0775882	2.64236	0.00823299	0.37355	Tex10	Day17
ENSMUSG00000029166	4694.9	-0.14988	0.0568142	-2.63807	0.00833785	0.375994	Mapre3	Day17
ENSMUSG00000051790	6420.98	-0.114536	0.0434146	-2.63819	0.00833505	0.375994	Nlgn2	Day17
ENSMUSG00000102533	76.984	0.432914	0.164316	2.63465	0.00842241	0.378649	NA	Day17
ENSMUSG00000001504	67.5113	-0.568982	0.216985	-2.62222	0.00873599	0.380558	Irx2	Day17
ENSMUSG00000002325	372.983	0.191314	0.0727715	2.62896	0.00856456	0.380558	Irf9	Day17
ENSMUSG00000021131	321.482	-0.270615	0.103044	-2.62621	0.0086342	0.380558	Erh	Day17
ENSMUSG00000031986	507.421	-0.174034	0.0663692	-2.62221	0.0087361	0.380558	Sprtn	Day17
ENSMUSG00000034842	83.2725	-0.420017	0.159929	-2.62626	0.00863277	0.380558	Art3	Day17
ENSMUSG00000037075	696.126	0.190795	0.0725897	2.62841	0.00857853	0.380558	Rnf139	Day17
ENSMUSG00000050534	40.8806	-0.73794	0.281404	-2.62235	0.00873261	0.380558	Htr5b	Day17
ENSMUSG00000050930	206.514	0.230505	0.0878925	2.62258	0.00872677	0.380558	Map10	Day17
ENSMUSG00000062683	356.965	-0.359143	0.136595	-2.62925	0.00855725	0.380558	Atp5g2	Day17
ENSMUSG00000063787	596.317	-0.320801	0.121986	-2.62981	0.00854315	0.380558	Chchd1	Day17
ENSMUSG00000071984	228.151	0.334875	0.127731	2.62172	0.00874875	0.380558	Fndc1	Day17
ENSMUSG00000025432	37.9382	-0.469309	0.179235	-2.6184	0.00883442	0.383154	Avil	Day17
ENSMUSG00000015659	527.256	0.323121	0.123553	2.61523	0.00891668	0.385446	Serac1	Day17
ENSMUSG00000032012	1203.35	-0.113287	0.043349	-2.61336	0.00896569	0.385446	Nectin1	Day17
ENSMUSG00000039105	1337.05	-0.258334	0.0988381	-2.61371	0.00895663	0.385446	Atp6v1g1	Day17
ENSMUSG00000040564	120.601	-0.534796	0.20496	-2.60927	0.00907347	0.388202	Apoc1	Day17
ENSMUSG00000063415	50.01	-0.430377	0.164963	-2.60894	0.00908245	0.388202	Cyp26b1	Day17
ENSMUSG00000114025	49.9501	0.454462	0.174291	2.60749	0.00912099	0.388723	NA	Day17
ENSMUSG00000000486	57.178	-0.566701	0.217588	-2.60446	0.0092018	0.391037	Septin1	Day17
ENSMUSG00000000486	57.178	-0.566701	0.217588	-2.60446	0.0092018	0.391037	Gm4532	Day17
ENSMUSG00000036241	2019.86	-0.171261	0.0658095	-2.60237	0.00925828	0.392306	Ube2r2	Day17
ENSMUSG00000016946	753.844	-0.157744	0.0606411	-2.60127	0.00928786	0.392432	Kctd5	Day17
ENSMUSG00000036879	1269.25	0.183873	0.0709232	2.59256	0.0095264	0.396826	Phkb	Day17
ENSMUSG00000040167	51.8367	0.729291	0.281209	2.59341	0.00950288	0.396826	Ikzf5	Day17
ENSMUSG00000061099	48.1134	0.475275	0.183317	2.59264	0.0095242	0.396826	Gapdhs	Day17
ENSMUSG00000063849	482.974	0.15591	0.0600545	2.59615	0.00942754	0.396826	Ppcdc	Day17
ENSMUSG00000098234	144.661	-0.405819	0.15646	-2.59375	0.00949341	0.396826	Snhg6	Day17
ENSMUSG00000019158	298.485	-0.588864	0.2279	-2.58388	0.00976971	0.397587	Tmem160	Day17
ENSMUSG00000023186	519.873	0.242396	0.093808	2.58396	0.00976744	0.397587	Vwa5a	Day17
ENSMUSG00000023951	2035.57	-0.143076	0.0552259	-2.59074	0.00957687	0.397587	Vegfa	Day17
ENSMUSG00000028367	1313.83	-0.296371	0.114609	-2.58594	0.00971139	0.397587	Txn1	Day17
ENSMUSG00000030782	187.977	-0.252754	0.0976088	-2.58946	0.0096126	0.397587	Tgfb1i1	Day17
ENSMUSG00000042043	903.025	-0.328772	0.127222	-2.58423	0.0097596	0.397587	Tbca	Day17
ENSMUSG00000057863	1455.86	-0.521974	0.201965	-2.58447	0.00975276	0.397587	Rpl36	Day17
ENSMUSG00000091537	756.759	-0.287198	0.110953	-2.58845	0.00964076	0.397587	Tma7	Day17
ENSMUSG00000091537	756.759	-0.287198	0.110953	-2.58845	0.00964076	0.397587	Tma7-ps	Day17
ENSMUSG00000095742	65.6145	-0.858273	0.332245	-2.58325	0.00978734	0.397587	NA	Day17
ENSMUSG00000027185	1139.39	0.104421	0.0404388	2.5822	0.00981737	0.397711	Nat10	Day17
ENSMUSG00000004040	2019.41	0.106021	0.041121	2.57827	0.00992977	0.399029	Stat3	Day17
ENSMUSG00000064373	8783.17	0.188752	0.07321	2.57822	0.00993107	0.399029	Selenop	Day17
ENSMUSG00000074939	150.461	0.470993	0.182666	2.57844	0.00992486	0.399029	Chrm5	Day17
ENSMUSG00000028234	2357.76	-0.32896	0.127861	-2.57279	0.0100883	0.40206	Rps20	Day17
ENSMUSG00000029546	63.1417	-0.455828	0.177113	-2.57365	0.0100632	0.40206	Uncx	Day17
ENSMUSG00000084786	1595.94	-0.3206	0.124559	-2.57388	0.0100565	0.40206	Ubl5	Day17
ENSMUSG00000038225	161.09	0.253683	0.0986711	2.57099	0.0101408	0.403061	Primpol	Day17
ENSMUSG00000000202	343.882	-0.406771	0.158354	-2.56875	0.0102067	0.403506	Btbd17	Day17
ENSMUSG00000031734	63.2511	-0.503689	0.196018	-2.56961	0.0101814	0.403506	Irx3	Day17
ENSMUSG00000028164	533.495	0.132132	0.0515168	2.56483	0.0103225	0.406111	Manba	Day17
ENSMUSG00000037697	2534.5	0.16409	0.0639811	2.56466	0.0103277	0.406111	Ddhd1	Day17
ENSMUSG00000030882	193.866	0.363159	0.141699	2.56289	0.0103804	0.407101	Dnhd1	Day17
ENSMUSG00000104156	161.822	0.308204	0.120341	2.56109	0.0104345	0.408137	NA	Day17
ENSMUSG00000107859	62.7895	0.399057	0.155909	2.55955	0.0104808	0.408862	Gm30731	Day17
ENSMUSG00000021905	804.062	-0.133585	0.0522324	-2.55752	0.0105422	0.410171	Dph3	Day17
ENSMUSG00000019856	923.095	0.192545	0.0753243	2.55621	0.010582	0.410638	Fam184a	Day17
ENSMUSG00000093803	514.197	-0.308157	0.120694	-2.55321	0.0106737	0.413107	Ppp2r3d	Day17
ENSMUSG00000093803	514.197	-0.308157	0.120694	-2.55321	0.0106737	0.413107	LOC108167320	Day17
ENSMUSG00000093803	514.197	-0.308157	0.120694	-2.55321	0.0106737	0.413107	LOC108167694	Day17
ENSMUSG00000005980	316.701	0.268458	0.105194	2.55203	0.0107096	0.413415	Dnase1	Day17
ENSMUSG00000021645	315.299	-0.201523	0.0790663	-2.54878	0.0108101	0.416201	Smn1	Day17
ENSMUSG00000060739	495.087	-0.21914	0.0860643	-2.54623	0.0108893	0.418161	Nsa2	Day17
ENSMUSG00000071644	4909.93	-0.234266	0.0920693	-2.54445	0.010945	0.419208	Eef1g	Day17
ENSMUSG00000022370	770.743	-0.221731	0.0872136	-2.54239	0.0110096	0.419502	Mrpl13	Day17
ENSMUSG00000024208	1133.41	-0.420444	0.165324	-2.54315	0.0109857	0.419502	Uqcc2	Day17
ENSMUSG00000034227	440.503	-0.243661	0.0960324	-2.53728	0.0111718	0.423494	Foxj1	Day17
ENSMUSG00000059923	3162.29	-0.0919402	0.0362354	-2.5373	0.011171	0.423494	Grb2	Day17
ENSMUSG00000035048	414.445	-0.359058	0.141673	-2.53442	0.0112635	0.424988	Anapc13	Day17
ENSMUSG00000044285	51.7268	0.650091	0.256528	2.53419	0.0112708	0.424988	NA	Day17
ENSMUSG00000046865	433.259	-0.253537	0.10008	-2.53335	0.0112977	0.424988	Fbl	Day17
ENSMUSG00000016252	1574.48	-0.425129	0.167983	-2.53078	0.0113808	0.426876	Atp5e	Day17
ENSMUSG00000059534	1575.58	-0.322552	0.12749	-2.53002	0.0114057	0.426876	Uqcr10	Day17
ENSMUSG00000025139	4283.62	-0.06388	0.0252714	-2.52776	0.0114792	0.428536	Tollip	Day17
ENSMUSG00000027301	2306.6	-0.721702	0.286325	-2.52057	0.0117165	0.436293	Oxt	Day17
ENSMUSG00000045193	2725.17	-0.269532	0.107025	-2.5184	0.011789	0.437885	Cirbp	Day17
ENSMUSG00000012535	2115.95	0.104037	0.041334	2.51699	0.0118361	0.438487	Tnpo3	Day17
ENSMUSG00000026822	82.2968	2.09679	0.83349	2.51567	0.0118806	0.438487	Lcn2	Day17
ENSMUSG00000079593	1028	-0.279789	0.111237	-2.51526	0.0118944	0.438487	4933416I08Rik	Day17
ENSMUSG00000006333	4322.84	-0.318015	0.126598	-2.51201	0.0120046	0.441447	Rps9	Day17
ENSMUSG00000024038	1563.71	-0.309391	0.123483	-2.50553	0.0122269	0.442733	Ndufv3	Day17
ENSMUSG00000025784	78.5644	-0.639171	0.254919	-2.50735	0.0121639	0.442733	Clec3b	Day17
ENSMUSG00000026365	498.539	0.409874	0.163597	2.50539	0.0122316	0.442733	Cfh	Day17
ENSMUSG00000026650	55.2908	-0.453404	0.181072	-2.504	0.0122798	0.442733	Meig1	Day17
ENSMUSG00000042870	316.795	-0.183493	0.0732187	-2.50609	0.0122074	0.442733	Tom1	Day17
ENSMUSG00000046731	79.1582	0.304602	0.121582	2.50531	0.0122343	0.442733	Kctd11	Day17
ENSMUSG00000052419	596.266	-0.172716	0.0688141	-2.5099	0.0120766	0.442733	2610001J05Rik	Day17
ENSMUSG00000067071	381.716	-0.311851	0.124512	-2.50459	0.0122594	0.442733	Hes6	Day17
ENSMUSG00000063457	5398.8	-0.378589	0.151312	-2.50205	0.0123476	0.443271	Rps15	Day17
ENSMUSG00000103749	100.32	0.395223	0.157973	2.50184	0.0123548	0.443271	Pcdhgb5	Day17
ENSMUSG00000023031	41.194	-0.673738	0.26973	-2.49783	0.0124958	0.44535	Cela1	Day17
ENSMUSG00000036372	462.019	-0.287367	0.115052	-2.49771	0.0124997	0.44535	Tmem258	Day17
ENSMUSG00000091498	121.917	-0.335046	0.134147	-2.49761	0.0125034	0.44535	NA	Day17
ENSMUSG00000091421	143.467	0.26177	0.104848	2.49665	0.0125374	0.445486	Gm4202	Day17
ENSMUSG00000004263	323.831	-0.390433	0.156763	-2.4906	0.0127529	0.445523	Atn1	Day17
ENSMUSG00000021306	333.541	0.186805	0.0749784	2.49145	0.0127222	0.445523	Gpr137b	Day17
ENSMUSG00000021591	504.886	-0.198647	0.0798226	-2.48861	0.0128244	0.445523	Glrx	Day17
ENSMUSG00000022696	720.308	0.125148	0.0502934	2.48837	0.0128331	0.445523	Sidt1	Day17
ENSMUSG00000029614	4274.4	-0.278699	0.112108	-2.48599	0.0129193	0.445523	Rpl6	Day17
ENSMUSG00000030406	63.2209	-0.395777	0.158947	-2.49	0.0127744	0.445523	Gipr	Day17
ENSMUSG00000032042	2268.47	0.0842357	0.0338552	2.48812	0.0128421	0.445523	Srpr	Day17
ENSMUSG00000032301	1619.13	-0.183121	0.0736024	-2.48798	0.012847	0.445523	Psma4	Day17
ENSMUSG00000034681	1999.38	-0.135449	0.0543293	-2.49312	0.0126628	0.445523	Rnps1	Day17
ENSMUSG00000038453	5323.65	-0.150587	0.060568	-2.48624	0.0129101	0.445523	Srcin1	Day17
ENSMUSG00000040084	106.787	0.690578	0.276728	2.49551	0.0125775	0.445523	Bub1b	Day17
ENSMUSG00000069917	53.8774	-1.31191	0.526015	-2.49405	0.0126293	0.445523	Hba-a2	Day17
ENSMUSG00000086779	42.8432	0.522341	0.210142	2.48566	0.0129312	0.445523	NA	Day17
ENSMUSG00000021963	1184.42	-0.184549	0.0743173	-2.48326	0.0130184	0.447203	Sap18	Day17
ENSMUSG00000089847	353.246	-0.233108	0.0938944	-2.48266	0.0130407	0.447203	Timm10b	Day17
ENSMUSG00000026568	1157.68	-0.337077	0.135909	-2.48016	0.0131323	0.449302	Mpc2	Day17
ENSMUSG00000000594	1802.22	-0.136424	0.0550768	-2.47698	0.0132498	0.449786	Gm2a	Day17
ENSMUSG00000040850	1327.01	0.195733	0.0790103	2.47731	0.0132377	0.449786	Psme4	Day17
ENSMUSG00000051444	140.443	0.297393	0.120115	2.4759	0.01329	0.449786	Bbs12	Day17
ENSMUSG00000071176	1642.49	0.148995	0.0602238	2.47403	0.01336	0.449786	Arhgef10	Day17
ENSMUSG00000071398	204.02	-0.253059	0.102258	-2.4747	0.0133347	0.449786	2410004P03Rik	Day17
ENSMUSG00000071451	88.859	-0.408466	0.165057	-2.4747	0.013335	0.449786	Psmg4	Day17
ENSMUSG00000074576	146.768	-0.324639	0.131084	-2.47658	0.0132647	0.449786	Mocs3	Day17
ENSMUSG00000058076	2226.23	-0.212324	0.0859037	-2.47165	0.0134493	0.451761	Sdhc	Day17
ENSMUSG00000001105	889.635	-0.231307	0.0937975	-2.46602	0.0136623	0.456834	Ift20	Day17
ENSMUSG00000021713	210.938	0.284331	0.115272	2.4666	0.0136403	0.456834	Ppwd1	Day17
ENSMUSG00000000563	4496.49	-0.192706	0.0782794	-2.46177	0.0138254	0.457132	Atp5pb	Day17
ENSMUSG00000005882	2232.48	-0.118901	0.0484849	-2.45233	0.0141936	0.457132	Uqcc1	Day17
ENSMUSG00000017858	1060.82	0.14378	0.0585482	2.45575	0.0140591	0.457132	Ift52	Day17
ENSMUSG00000018217	694.739	-0.25385	0.103456	-2.45369	0.0141398	0.457132	Pmp22	Day17
ENSMUSG00000020264	51.169	-0.837628	0.341581	-2.45221	0.0141982	0.457132	Slc36a2	Day17
ENSMUSG00000021508	1055.93	-0.225269	0.0917082	-2.45637	0.0140351	0.457132	Cxcl14	Day17
ENSMUSG00000022992	532.138	-0.187207	0.0761412	-2.45868	0.0139448	0.457132	Kansl2	Day17
ENSMUSG00000023050	2856.32	0.116616	0.0473543	2.46264	0.013792	0.457132	Map3k12	Day17
ENSMUSG00000028957	1452.79	0.180541	0.0735674	2.45409	0.0141243	0.457132	Per3	Day17
ENSMUSG00000029050	1719.56	-0.109644	0.04452	-2.46281	0.0137853	0.457132	Ski	Day17
ENSMUSG00000030111	303.787	0.313759	0.127824	2.45461	0.0141036	0.457132	A2m	Day17
ENSMUSG00000031167	1305.11	-0.271185	0.110551	-2.45304	0.0141656	0.457132	Rbm3	Day17
ENSMUSG00000031508	1926.84	0.184594	0.0751252	2.45715	0.0140044	0.457132	Ankrd10	Day17
ENSMUSG00000045251	230.563	-0.243812	0.0991113	-2.45998	0.0138944	0.457132	Zfp688	Day17
ENSMUSG00000060938	3487.46	-0.329455	0.133713	-2.46389	0.013744	0.457132	Rpl26	Day17
ENSMUSG00000064377	68.9407	0.485535	0.197868	2.45383	0.0141343	0.457132	NA	Day17
ENSMUSG00000102215	54.6011	-0.385233	0.156633	-2.45946	0.0139146	0.457132	Gm2464	Day17
ENSMUSG00000028229	284.292	0.244879	0.100018	2.44837	0.0143506	0.461032	Rmdn1	Day17
ENSMUSG00000046364	2161.11	-0.297275	0.121542	-2.44586	0.0144508	0.461331	Rpl27a	Day17
ENSMUSG00000051234	1277.28	-0.217152	0.0887383	-2.44711	0.0144007	0.461331	Rnf7	Day17
ENSMUSG00000062488	156.921	0.264099	0.107981	2.44578	0.0144537	0.461331	Ifit3b	Day17
ENSMUSG00000029027	249.946	-0.210632	0.0861783	-2.44414	0.0145197	0.462435	Dffb	Day17
ENSMUSG00000035673	562.325	0.208481	0.0853466	2.44276	0.0145755	0.463213	Sbno2	Day17
ENSMUSG00000049233	52.2617	0.527454	0.216214	2.43949	0.0147078	0.463751	Apoo-ps	Day17
ENSMUSG00000055240	281.629	0.196652	0.080577	2.44055	0.0146651	0.463751	Zfp101	Day17
ENSMUSG00000115007	42.9996	-0.492557	0.201809	-2.44071	0.0146583	0.463751	NA	Day17
ENSMUSG00000116718	164.626	0.283486	0.116219	2.43924	0.0147183	0.463751	NA	Day17
ENSMUSG00000114278	43.9026	0.44232	0.181432	2.43794	0.014771	0.464422	NA	Day17
ENSMUSG00000021222	572.671	-0.157613	0.0647143	-2.43552	0.0148704	0.46556	Dcaf4	Day17
ENSMUSG00000034595	207.018	-0.241634	0.0991845	-2.43621	0.0148422	0.46556	Ppp1r18	Day17
ENSMUSG00000020178	47.6543	-0.677872	0.27876	-2.43174	0.0150265	0.468215	Adora2a	Day17
ENSMUSG00000041765	766.007	-0.145977	0.0600339	-2.43157	0.0150335	0.468215	Ubac2	Day17
ENSMUSG00000062713	39.675	0.461254	0.189726	2.43116	0.0150504	0.468215	Sim2	Day17
ENSMUSG00000001774	1925.87	0.354251	0.146041	2.42569	0.0152792	0.470561	Chordc1	Day17
ENSMUSG00000033790	892.748	0.194838	0.0802518	2.42784	0.0151891	0.470561	Tubgcp5	Day17
ENSMUSG00000044147	615.475	-0.152922	0.0630156	-2.42673	0.0152358	0.470561	Arf6	Day17
ENSMUSG00000047033	84.1852	0.330474	0.136247	2.42555	0.0152854	0.470561	Pcdhb15	Day17
ENSMUSG00000109367	57.8266	0.408613	0.168453	2.42569	0.0152795	0.470561	Gm18782	Day17
ENSMUSG00000027397	3612.24	0.0916383	0.0378007	2.42425	0.0153401	0.470922	Slc20a1	Day17
ENSMUSG00000058173	91.6529	-0.31448	0.129749	-2.42375	0.015361	0.470922	Smco4	Day17
ENSMUSG00000031827	1770.36	-0.198476	0.0819187	-2.42285	0.0153994	0.471074	Cotl1	Day17
ENSMUSG00000070372	646.547	0.176192	0.0727427	2.42213	0.0154299	0.471074	Capza1	Day17
ENSMUSG00000001289	3075.84	-0.288652	0.119378	-2.41798	0.0156071	0.472572	Pfdn5	Day17
ENSMUSG00000019971	621.214	0.30016	0.124134	2.41804	0.0156041	0.472572	Cep290	Day17
ENSMUSG00000039065	313.845	0.275627	0.113967	2.41848	0.0155857	0.472572	Atpsckmt	Day17
ENSMUSG00000044937	85.9092	0.298624	0.123498	2.41805	0.0156038	0.472572	Ttc41	Day17
ENSMUSG00000028104	630.835	-0.170017	0.0703722	-2.41597	0.0156935	0.473618	Polr3gl	Day17
ENSMUSG00000030678	2993.38	-0.212757	0.0880734	-2.41568	0.0157059	0.473618	Maz	Day17
ENSMUSG00000009549	1855.06	-0.258869	0.107295	-2.41268	0.0158359	0.475393	Srp14	Day17
ENSMUSG00000035356	95.6407	0.297491	0.123333	2.41209	0.0158615	0.475393	Nfkbiz	Day17
ENSMUSG00000097961	44.7634	0.720386	0.298586	2.41266	0.0158368	0.475393	NA	Day17
ENSMUSG00000082978	38.3098	0.59446	0.246592	2.4107	0.0159218	0.476234	Rpsa-ps11	Day17
ENSMUSG00000052726	287.681	0.339527	0.141013	2.40777	0.0160505	0.479109	Kcnt2	Day17
ENSMUSG00000047153	914.111	0.120663	0.0501388	2.40658	0.0161028	0.479701	Khnyn	Day17
ENSMUSG00000005262	2088.41	-0.0873017	0.0363684	-2.40048	0.0163734	0.480005	Ufd1	Day17
ENSMUSG00000021643	112.955	-0.377557	0.156968	-2.40531	0.0161588	0.480005	Serf1	Day17
ENSMUSG00000024843	2027.99	0.118805	0.0494048	2.40472	0.016185	0.480005	Chka	Day17
ENSMUSG00000032398	313.352	-0.305915	0.127428	-2.40069	0.0163642	0.480005	Snapc5	Day17
ENSMUSG00000040424	1019.57	0.16261	0.0677132	2.40145	0.0163303	0.480005	Hipk4	Day17
ENSMUSG00000045294	2226.82	-0.201352	0.0838523	-2.40127	0.0163381	0.480005	Insig1	Day17
ENSMUSG00000045689	49.9623	0.516316	0.214799	2.40372	0.0162294	0.480005	Pcdhb4	Day17
ENSMUSG00000108601	110.388	-0.283051	0.11778	-2.40322	0.0162515	0.480005	NA	Day17
ENSMUSG00000020477	336.477	-0.323518	0.135097	-2.39471	0.0166336	0.481885	Mrps24	Day17
ENSMUSG00000021911	902.732	0.157087	0.0655496	2.39646	0.0165542	0.481885	Parg	Day17
ENSMUSG00000023947	56.3644	-0.413346	0.172503	-2.39617	0.0165675	0.481885	Nfkbie	Day17
ENSMUSG00000041837	670.595	0.14314	0.0596921	2.39798	0.0164858	0.481885	Pdcd7	Day17
ENSMUSG00000074782	235.796	0.247882	0.103457	2.396	0.0165752	0.481885	4833422C13Rik	Day17
ENSMUSG00000116305	72.7262	-0.430818	0.179903	-2.39472	0.016633	0.481885	NA	Day17
ENSMUSG00000062762	2296.16	-0.0853771	0.0356741	-2.39325	0.0166998	0.482855	Ei24	Day17
ENSMUSG00000004100	386.324	-0.2751	0.115094	-2.39023	0.0168379	0.484443	Ppan	Day17
ENSMUSG00000025794	3728.61	-0.301875	0.12631	-2.38995	0.0168506	0.484443	Rpl14	Day17
ENSMUSG00000070493	2276.98	-0.334025	0.139779	-2.38966	0.016864	0.484443	Chchd2	Day17
ENSMUSG00000090553	471.389	-0.28428	0.118987	-2.38918	0.0168862	0.484443	Snrpe	Day17
ENSMUSG00000022427	1292.66	-0.206561	0.0864877	-2.38833	0.0169252	0.484619	Tomm22	Day17
ENSMUSG00000054716	204.248	-0.661649	0.277154	-2.3873	0.0169728	0.48504	Zfp771	Day17
ENSMUSG00000046275	54.6313	-1.49386	0.626234	-2.38547	0.0170575	0.486519	Trarg1	Day17
ENSMUSG00000006395	412.243	-0.22774	0.0956878	-2.38003	0.0173113	0.489398	Hyi	Day17
ENSMUSG00000028578	147.694	0.325974	0.136873	2.38158	0.0172384	0.489398	Caap1	Day17
ENSMUSG00000030264	677.648	0.127878	0.0537227	2.38034	0.0172967	0.489398	Thumpd3	Day17
ENSMUSG00000035126	502.726	0.216235	0.0908432	2.38031	0.017298	0.489398	Wdr78	Day17
ENSMUSG00000046818	107.6	-0.296653	0.124657	-2.37975	0.0173244	0.489398	Ddit4l	Day17
ENSMUSG00000028295	211.369	-0.266295	0.112022	-2.37718	0.0174456	0.490995	Smim8	Day17
ENSMUSG00000038690	2573.52	-0.294839	0.124031	-2.37714	0.0174475	0.490995	Atp5j2	Day17
ENSMUSG00000054676	1143.5	-0.0984211	0.0414318	-2.37549	0.0175255	0.491314	1600014C10Rik	Day17
ENSMUSG00000059325	220.023	-0.295053	0.124177	-2.37606	0.0174984	0.491314	Hopx	Day17
ENSMUSG00000022940	500.098	-0.1884	0.0793339	-2.37477	0.01756	0.491348	Pigp	Day17
ENSMUSG00000018537	747.806	-0.162168	0.0683406	-2.37294	0.017647	0.491357	Pcgf2	Day17
ENSMUSG00000024842	47.4024	-0.371415	0.156539	-2.37266	0.0176603	0.491357	Cabp4	Day17
ENSMUSG00000046962	522.406	0.16178	0.0681619	2.37347	0.0176218	0.491357	Zbtb21	Day17
ENSMUSG00000035150	512.516	-0.16179	0.0682898	-2.36917	0.0178281	0.494161	Eif2s3x	Day17
ENSMUSG00000053080	622.905	-0.167595	0.070727	-2.36961	0.0178068	0.494161	2700081O15Rik	Day17
ENSMUSG00000018900	400.542	0.155526	0.0656981	2.36728	0.0179195	0.495387	Slc22a5	Day17
ENSMUSG00000033061	8532.05	-0.216516	0.0914781	-2.36686	0.0179395	0.495387	Resp18	Day17
ENSMUSG00000022687	219.42	-0.191163	0.0808309	-2.36498	0.018031	0.496055	Boc	Day17
ENSMUSG00000028010	243.3	-0.352258	0.14893	-2.36525	0.0180177	0.496055	Gar1	Day17
ENSMUSG00000018362	326.296	-0.199548	0.0844232	-2.36367	0.0180951	0.496891	Kpna2	Day17
ENSMUSG00000039633	524.096	-0.168156	0.071284	-2.35896	0.0183261	0.502299	Lonrf1	Day17
ENSMUSG00000029623	1545.39	-0.228815	0.0970422	-2.35789	0.0183792	0.502818	Pdap1	Day17
ENSMUSG00000038349	1180.09	0.269092	0.114165	2.35705	0.0184209	0.503027	Plcl1	Day17
ENSMUSG00000015852	405.243	0.245967	0.104385	2.35635	0.0184554	0.503037	Fcrls	Day17
ENSMUSG00000032766	381.458	-0.320567	0.136126	-2.35493	0.0185262	0.503108	Gng11	Day17
ENSMUSG00000101523	68.0743	0.305318	0.129617	2.35555	0.0184954	0.503108	Csnk2a3	Day17
ENSMUSG00000029066	946.958	-0.257118	0.109365	-2.351	0.0187229	0.505655	Mrpl20	Day17
ENSMUSG00000042647	98.1115	-0.283045	0.120384	-2.35118	0.0187142	0.505655	Acad12	Day17
ENSMUSG00000048001	268.812	-0.322867	0.137263	-2.35218	0.018664	0.505655	Hes5	Day17
ENSMUSG00000032322	69.3355	-0.460658	0.196017	-2.3501	0.0187685	0.505962	Pstpip1	Day17
ENSMUSG00000057722	104.019	0.487239	0.207569	2.34735	0.0189073	0.508771	Lepr	Day17
ENSMUSG00000099689	587.787	0.151233	0.064464	2.34601	0.0189755	0.509676	Zfp383	Day17
ENSMUSG00000020814	392.202	-0.177357	0.0758237	-2.33907	0.0193317	0.510046	Mxra7	Day17
ENSMUSG00000021255	62.844	-0.422718	0.180703	-2.33929	0.0193203	0.510046	Esrrb	Day17
ENSMUSG00000025400	774.67	-0.278935	0.119288	-2.33834	0.0193697	0.510046	Tac2	Day17
ENSMUSG00000039629	575.644	0.261723	0.111687	2.34337	0.0191103	0.510046	Strip2	Day17
ENSMUSG00000045636	1554.5	0.142788	0.0610367	2.33938	0.0193159	0.510046	Mtus1	Day17
ENSMUSG00000049775	7757.07	-0.217404	0.0928122	-2.34241	0.0191597	0.510046	Tmsb4x	Day17
ENSMUSG00000067199	342.736	-0.244363	0.104387	-2.34093	0.0192359	0.510046	Frat1	Day17
ENSMUSG00000072941	197.39	-0.387851	0.165613	-2.34191	0.0191855	0.510046	Sod3	Day17
ENSMUSG00000074060	82.683	0.37361	0.159526	2.342	0.0191807	0.510046	Fbxw15	Day17
ENSMUSG00000076435	360.056	-0.169046	0.0722356	-2.34021	0.019273	0.510046	Acsf2	Day17
ENSMUSG00000090236	53.4169	0.401547	0.171722	2.33835	0.0193689	0.510046	Car15	Day17
ENSMUSG00000003038	914.241	-0.233578	0.0999986	-2.33581	0.019501	0.510984	Hmgn2	Day17
ENSMUSG00000004356	766.894	0.165459	0.0708762	2.33447	0.0195709	0.510984	Utp20	Day17
ENSMUSG00000013736	1194.37	0.20058	0.0859471	2.33376	0.0196084	0.510984	Trnt1	Day17
ENSMUSG00000042903	525.339	-0.128273	0.0549414	-2.33472	0.0195583	0.510984	Foxo4	Day17
ENSMUSG00000081272	712.715	0.131232	0.0562344	2.33367	0.0196132	0.510984	NA	Day17
ENSMUSG00000087331	57.2955	-0.350816	0.150161	-2.33627	0.0194773	0.510984	1810021B22Rik	Day17
ENSMUSG00000051255	54.4421	0.404837	0.173544	2.33277	0.0196604	0.511309	NA	Day17
ENSMUSG00000032305	740.792	-0.146306	0.0627437	-2.33181	0.0197109	0.511719	Fam219b	Day17
ENSMUSG00000014294	1378.39	-0.412095	0.176853	-2.33015	0.0197981	0.512604	Ndufa2	Day17
ENSMUSG00000062006	1670.88	-0.337528	0.144871	-2.32984	0.0198145	0.512604	Rpl34	Day17
ENSMUSG00000062006	1670.88	-0.337528	0.144871	-2.32984	0.0198145	0.512604	Rpl34-ps1	Day17
ENSMUSG00000035933	808.389	0.247557	0.106295	2.32897	0.0198605	0.512894	Cog5	Day17
ENSMUSG00000002458	476.409	-0.154584	0.0664381	-2.32674	0.0199791	0.514213	Rgs19	Day17
ENSMUSG00000002985	36828.7	-0.335453	0.144175	-2.3267	0.0199813	0.514213	Apoe	Day17
ENSMUSG00000002699	89.9221	0.319095	0.137196	2.32584	0.020027	0.514492	Lcp2	Day17
ENSMUSG00000038539	364.96	-0.304495	0.130971	-2.3249	0.0200774	0.514888	Atf5	Day17
ENSMUSG00000111942	40.6307	0.543721	0.234054	2.32306	0.0201761	0.516523	NA	Day17
ENSMUSG00000004897	3750.83	-0.145405	0.0627367	-2.3177	0.0204656	0.517414	Hdgf	Day17
ENSMUSG00000018661	1262.55	0.143307	0.0618175	2.31823	0.0204368	0.517414	Cog1	Day17
ENSMUSG00000029561	193.233	0.258571	0.111587	2.31722	0.0204916	0.517414	Oasl2	Day17
ENSMUSG00000033307	1694.65	-0.392887	0.169531	-2.3175	0.0204767	0.517414	Mif	Day17
ENSMUSG00000038622	336.587	-0.246436	0.106297	-2.31837	0.020429	0.517414	Med30	Day17
ENSMUSG00000045467	37.0162	-0.452242	0.195013	-2.31903	0.0203934	0.517414	Ttll13	Day17
ENSMUSG00000050628	91.207	-0.39752	0.171318	-2.32035	0.0203217	0.517414	Ubald2	Day17
ENSMUSG00000060512	62.791	-0.374535	0.161324	-2.32164	0.0202525	0.517414	0610040J01Rik	Day17
ENSMUSG00000032718	96.5085	-0.326593	0.141105	-2.31453	0.0206384	0.519342	Mansc1	Day17
ENSMUSG00000107201	100.991	0.278049	0.120108	2.31498	0.0206138	0.519342	NA	Day17
ENSMUSG00000020774	662.918	-0.181485	0.078445	-2.31353	0.0206933	0.519835	Aspa	Day17
ENSMUSG00000032303	151.974	-0.41573	0.179864	-2.31135	0.0208133	0.52196	Chrna3	Day17
ENSMUSG00000097322	47.0327	0.450794	0.195116	2.31039	0.0208665	0.522406	NA	Day17
ENSMUSG00000038507	373.929	0.202788	0.0878005	2.30965	0.0209078	0.522554	Parp12	Day17
ENSMUSG00000036403	378.608	0.283303	0.122714	2.30864	0.0209636	0.52306	Cep135	Day17
ENSMUSG00000007050	144.36	-0.350911	0.152273	-2.30449	0.021195	0.52493	Lsm2	Day17
ENSMUSG00000021556	246.673	0.215756	0.0936383	2.30414	0.0212147	0.52493	Golm1	Day17
ENSMUSG00000032135	893.145	-0.203458	0.0882714	-2.30491	0.0211715	0.52493	Mcam	Day17
ENSMUSG00000039678	1235.11	-0.119739	0.0519784	-2.30364	0.0212431	0.52493	Tbc1d13	Day17
ENSMUSG00000044550	2352.1	-0.222089	0.0964149	-2.30348	0.0212521	0.52493	Tceal3	Day17
ENSMUSG00000112096	97.4572	-0.250529	0.108757	-2.30357	0.021247	0.52493	NA	Day17
ENSMUSG00000027597	425.987	-0.184894	0.0803024	-2.30248	0.0213083	0.525439	Ahcy	Day17
ENSMUSG00000058174	252.451	0.224094	0.097362	2.30165	0.0213548	0.525705	Gm5148	Day17
ENSMUSG00000016194	324.466	-0.230062	0.100004	-2.30053	0.0214179	0.526272	Hsd11b1	Day17
ENSMUSG00000043065	370.091	0.171389	0.074538	2.29935	0.0214849	0.526272	Spice1	Day17
ENSMUSG00000044258	70.5343	0.457076	0.198736	2.29991	0.0214534	0.526272	Ctla2a	Day17
ENSMUSG00000020519	356.073	-0.174316	0.0758951	-2.2968	0.0216302	0.528954	Sap30l	Day17
ENSMUSG00000039745	261.067	-0.202013	0.0879843	-2.29601	0.0216755	0.529183	Htatip2	Day17
ENSMUSG00000024014	87.4458	-0.299213	0.130388	-2.29479	0.0217453	0.53001	Pim1	Day17
ENSMUSG00000029676	479.893	0.173416	0.0756077	2.29363	0.021812	0.530759	Pot1a	Day17
ENSMUSG00000024331	79.9195	0.346132	0.15105	2.29151	0.0219342	0.531398	Dsc2	Day17
ENSMUSG00000039349	384.824	-0.234325	0.10223	-2.29213	0.0218979	0.531398	C130074G19Rik	Day17
ENSMUSG00000092300	48.7853	0.379252	0.165519	2.29129	0.0219464	0.531398	Cdk3	Day17
ENSMUSG00000020024	615.895	0.134064	0.0585566	2.28948	0.0220513	0.533064	Cep83	Day17
ENSMUSG00000024833	184.981	-0.223808	0.0978214	-2.28793	0.0221417	0.534372	Pola2	Day17
ENSMUSG00000026829	41.3509	0.472546	0.206621	2.28702	0.0221948	0.534778	Gbgt1	Day17
ENSMUSG00000031765	2923.07	-0.316454	0.138507	-2.28475	0.0223277	0.5355	Mt1	Day17
ENSMUSG00000032011	11977.6	-0.238895	0.104565	-2.28464	0.0223337	0.5355	Thy1	Day17
ENSMUSG00000061315	3466.94	-0.209027	0.091491	-2.28467	0.0223322	0.5355	Naca	Day17
ENSMUSG00000112160	64.4933	0.473532	0.207339	2.28385	0.0223805	0.53575	BC024063	Day17
ENSMUSG00000020955	786.187	-0.203498	0.089182	-2.28183	0.0224996	0.537729	Ap4s1	Day17
ENSMUSG00000037960	169.487	-0.344192	0.15092	-2.28063	0.0225704	0.537851	Card19	Day17
ENSMUSG00000117037	40.9396	0.438168	0.192136	2.28051	0.0225776	0.537851	NA	Day17
ENSMUSG00000034563	84.1669	0.387442	0.170029	2.27868	0.0226862	0.539566	Ccpg1	Day17
ENSMUSG00000042514	81.8681	-0.333657	0.146622	-2.27562	0.0228686	0.543029	Klhl14	Day17
ENSMUSG00000078713	446.437	-0.277691	0.122108	-2.27414	0.0229579	0.544271	Tomm5	Day17
ENSMUSG00000010021	203.221	-0.234201	0.103016	-2.27345	0.0229992	0.544375	Kif19a	Day17
ENSMUSG00000043631	162.934	0.251703	0.110798	2.27172	0.0231033	0.545962	Ecm2	Day17
ENSMUSG00000061477	2576.6	-0.26275	0.115718	-2.27061	0.0231704	0.546674	Rps7	Day17
ENSMUSG00000020728	92.9358	-0.255467	0.112778	-2.26522	0.0234993	0.548999	Cep112	Day17
ENSMUSG00000024921	6357.54	0.0872349	0.0384925	2.26628	0.0234342	0.548999	Smarca2	Day17
ENSMUSG00000036949	1911.87	0.0956791	0.0422534	2.26441	0.0235487	0.548999	Slc39a12	Day17
ENSMUSG00000037894	1108.69	-0.239945	0.105941	-2.26488	0.0235198	0.548999	H2az1	Day17
ENSMUSG00000050505	808.494	0.289498	0.127634	2.2682	0.0233172	0.548999	Pcdh20	Day17
ENSMUSG00000053510	4169.23	0.100865	0.0445151	2.26587	0.0234596	0.548999	Nrd1	Day17
ENSMUSG00000087368	88.0722	0.39272	0.173199	2.26745	0.0233626	0.548999	BC065397	Day17
ENSMUSG00000087390	42.1814	0.430863	0.190351	2.26352	0.0236037	0.548999	NA	Day17
ENSMUSG00000087590	96.3795	-0.456385	0.201627	-2.26351	0.023604	0.548999	Epb41l4aos	Day17
ENSMUSG00000031950	2033.54	-0.176836	0.0782205	-2.26074	0.0237753	0.549623	Gabarapl2	Day17
ENSMUSG00000033918	675.49	-0.229602	0.101547	-2.26105	0.0237561	0.549623	Parl	Day17
ENSMUSG00000036199	2682.52	-0.375907	0.166282	-2.26067	0.02378	0.549623	Ndufa13	Day17
ENSMUSG00000096199	161.892	-0.281426	0.124459	-2.26119	0.0237474	0.549623	Ptrhd1	Day17
ENSMUSG00000030304	907.55	0.123204	0.0545996	2.2565	0.0240394	0.552156	Ergic2	Day17
ENSMUSG00000031983	4933.03	-0.12303	0.054484	-2.25809	0.0239399	0.552156	2310022B05Rik	Day17
ENSMUSG00000040651	1042.18	0.338661	0.150004	2.25768	0.0239656	0.552156	Tasor	Day17
ENSMUSG00000040699	636.87	-0.23759	0.105266	-2.25705	0.0240052	0.552156	Limd2	Day17
ENSMUSG00000029469	1158.78	0.134888	0.0598102	2.25526	0.0241167	0.552573	Ift81	Day17
ENSMUSG00000048647	55.4787	-0.378704	0.167939	-2.25501	0.0241324	0.552573	Exd1	Day17
ENSMUSG00000003824	76.2223	-0.278141	0.123729	-2.24798	0.0245773	0.553495	Syce2	Day17
ENSMUSG00000018566	71.2224	-0.387409	0.17241	-2.24703	0.0246383	0.553495	Slc2a4	Day17
ENSMUSG00000020212	237.194	0.201191	0.0894907	2.24818	0.024565	0.553495	Mdm1	Day17
ENSMUSG00000020402	9836.69	-0.136289	0.0606626	-2.24668	0.0246607	0.553495	Vdac1	Day17
ENSMUSG00000021186	448.22	0.255965	0.113921	2.24687	0.0246485	0.553495	Fbln5	Day17
ENSMUSG00000024986	41.4201	0.446696	0.198361	2.25194	0.0243263	0.553495	Hhex	Day17
ENSMUSG00000029802	441.265	0.162988	0.0723365	2.25319	0.0242473	0.553495	Abcg2	Day17
ENSMUSG00000056895	165.479	-0.4949	0.220192	-2.24758	0.0246029	0.553495	H2bu2	Day17
ENSMUSG00000058997	1788.25	0.15241	0.0678046	2.24778	0.0245904	0.553495	Vwa8	Day17
ENSMUSG00000082274	39.1845	0.466812	0.207616	2.24844	0.024548	0.553495	NA	Day17
ENSMUSG00000089762	86.7481	-0.571813	0.254345	-2.24817	0.0245651	0.553495	Ier5l	Day17
ENSMUSG00000109814	163.95	0.209007	0.0929526	2.24853	0.0245426	0.553495	NA	Day17
ENSMUSG00000112110	49.2523	0.411363	0.182758	2.25086	0.0243946	0.553495	NA	Day17
ENSMUSG00000034303	63.6095	0.515223	0.229417	2.24579	0.0247176	0.553929	Ccdc15	Day17
ENSMUSG00000103585	125.912	0.388091	0.172857	2.24515	0.0247582	0.553998	Pcdhgb4	Day17
ENSMUSG00000005553	55.7895	-0.421135	0.187867	-2.24166	0.0249834	0.554609	Atp4a	Day17
ENSMUSG00000007589	329.394	-0.187643	0.0837102	-2.24158	0.0249883	0.554609	Tinf2	Day17
ENSMUSG00000028838	713.825	-0.108968	0.0485867	-2.24275	0.0249127	0.554609	Extl1	Day17
ENSMUSG00000031772	1483.57	0.203865	0.0908613	2.24369	0.0248524	0.554609	Cntnap4	Day17
ENSMUSG00000038838	808.177	0.132387	0.059071	2.24116	0.0250157	0.554609	Vars2	Day17
ENSMUSG00000039234	541.146	0.189588	0.084607	2.24081	0.0250382	0.554609	Sec24d	Day17
ENSMUSG00000086587	33.4812	-0.490778	0.219034	-2.24065	0.0250488	0.554609	Gm11837	Day17
ENSMUSG00000028936	1703.57	-0.198362	0.0886043	-2.23875	0.0251725	0.556512	Rpl22	Day17
ENSMUSG00000020738	146.224	-0.239593	0.107167	-2.2357	0.0253715	0.557568	Sumo2	Day17
ENSMUSG00000029695	118.143	0.35143	0.157164	2.23607	0.0253471	0.557568	Aass	Day17
ENSMUSG00000034152	3279.05	0.0704661	0.0315037	2.23676	0.0253022	0.557568	Exoc3	Day17
ENSMUSG00000034685	987.514	-0.220975	0.0987934	-2.23674	0.0253032	0.557568	Fam171a2	Day17
ENSMUSG00000027709	973.844	0.166359	0.0744705	2.23389	0.0254903	0.557934	Mccc1	Day17
ENSMUSG00000032187	3485.95	0.136429	0.0610465	2.23484	0.0254281	0.557934	Smarca4	Day17
ENSMUSG00000055850	1640.41	-0.159655	0.0714752	-2.23372	0.0255017	0.557934	Rnf181	Day17
ENSMUSG00000022490	649.715	-0.259071	0.116042	-2.23256	0.0255779	0.558774	Ppp1r1a	Day17
ENSMUSG00000034566	3306.92	-0.273631	0.122616	-2.2316	0.0256412	0.559327	Atp5h	Day17
ENSMUSG00000054766	2922.12	-0.156484	0.0701587	-2.23043	0.0257186	0.560188	Set	Day17
ENSMUSG00000020180	1527.16	-0.145529	0.0652925	-2.22887	0.0258224	0.561617	Snrpd3	Day17
ENSMUSG00000039108	1685.98	-0.0981071	0.0440288	-2.22825	0.0258639	0.561693	Lsm14b	Day17
ENSMUSG00000024346	1189.77	-0.26208	0.117654	-2.22754	0.0259111	0.561889	Pfdn1	Day17
ENSMUSG00000040269	188.846	-0.351799	0.158023	-2.22624	0.0259978	0.562943	Mrps28	Day17
ENSMUSG00000078866	201.342	0.258985	0.116389	2.22516	0.0260705	0.563689	Zfp970	Day17
ENSMUSG00000012405	2431.32	-0.141126	0.0634647	-2.22369	0.0261692	0.564994	Rpl15	Day17
ENSMUSG00000078684	148.62	0.267112	0.120215	2.22195	0.0262865	0.566696	NA	Day17
ENSMUSG00000025962	605.421	0.169161	0.0761739	2.22072	0.0263696	0.567659	Fastkd2	Day17
ENSMUSG00000045268	110.629	-0.243999	0.109929	-2.21961	0.0264451	0.568361	Zfp691	Day17
ENSMUSG00000055239	1312.52	-0.101276	0.0456381	-2.21911	0.0264793	0.568361	Kcmf1	Day17
ENSMUSG00000020297	15795	-0.115742	0.0522012	-2.21723	0.0266073	0.570277	Nsg2	Day17
ENSMUSG00000002308	361.468	-0.205835	0.0929302	-2.21494	0.0267641	0.571975	Cd320	Day17
ENSMUSG00000091636	138.079	-0.251729	0.113626	-2.21543	0.0267308	0.571975	Akain1	Day17
ENSMUSG00000026727	415.7	-0.141284	0.0638251	-2.2136	0.026856	0.57311	Rsu1	Day17
ENSMUSG00000029433	249.687	0.203863	0.0921233	2.21294	0.026902	0.573262	Diablo	Day17
ENSMUSG00000043510	129.15	-0.235215	0.106323	-2.21226	0.0269484	0.573422	Hscb	Day17
ENSMUSG00000087159	68.8686	0.380759	0.172173	2.21149	0.027002	0.573735	Gm15246	Day17
ENSMUSG00000007440	59.7906	0.426475	0.193003	2.20968	0.0271275	0.574165	Pcdha10	Day17
ENSMUSG00000031320	5209.8	-0.235462	0.106527	-2.21034	0.0270813	0.574165	Rps4x	Day17
ENSMUSG00000032330	2686.7	-0.260438	0.11789	-2.20916	0.0271633	0.574165	Cox7a2	Day17
ENSMUSG00000034673	1227.71	-0.115312	0.0522152	-2.20839	0.0272168	0.574165	Pbx2	Day17
ENSMUSG00000040952	2762.41	-0.309476	0.140136	-2.20839	0.027217	0.574165	Rps19	Day17
ENSMUSG00000044734	345.329	-0.275892	0.124978	-2.20752	0.0272778	0.574627	Serpinb1a	Day17
ENSMUSG00000025872	940.513	-0.131692	0.0597061	-2.20567	0.0274074	0.574871	Thoc3	Day17
ENSMUSG00000026426	3953.76	-0.135636	0.0614897	-2.20584	0.0273952	0.574871	Arl8a	Day17
ENSMUSG00000035086	1870.61	0.112165	0.0508658	2.20512	0.0274454	0.574871	Becn1	Day17
ENSMUSG00000040414	1128.64	-0.136656	0.0619536	-2.20579	0.027399	0.574871	Slc25a28	Day17
ENSMUSG00000001473	229.601	0.211493	0.0960379	2.20219	0.0276521	0.575643	Tubb6	Day17
ENSMUSG00000008958	706.383	-0.193229	0.0878658	-2.19914	0.027868	0.575643	Vps72	Day17
ENSMUSG00000026276	61.2108	0.434796	0.197479	2.20173	0.0276843	0.575643	Septin2	Day17
ENSMUSG00000027510	103.317	-0.371606	0.16894	-2.19963	0.0278334	0.575643	Rbm38	Day17
ENSMUSG00000028559	2268.23	0.0917378	0.0416377	2.20324	0.0275778	0.575643	Osbpl9	Day17
ENSMUSG00000035885	3437.04	-0.388363	0.176498	-2.20038	0.0277802	0.575643	Cox8a	Day17
ENSMUSG00000054000	54.1053	-0.415552	0.18865	-2.20276	0.0276117	0.575643	Tusc1	Day17
ENSMUSG00000085566	126.267	0.311404	0.14154	2.20012	0.0277984	0.575643	NA	Day17
ENSMUSG00000091512	708.151	-0.159494	0.0725217	-2.19925	0.0278598	0.575643	Lamtor3	Day17
ENSMUSG00000114251	89.3724	0.262961	0.119578	2.19907	0.0278726	0.575643	NA	Day17
ENSMUSG00000018727	103.968	0.37994	0.172865	2.1979	0.027956	0.576559	Cpsf4l	Day17
ENSMUSG00000031059	1666.29	-0.289637	0.131919	-2.19557	0.0281225	0.578374	Ndufb11	Day17
ENSMUSG00000075467	623.801	-0.216442	0.0985603	-2.19603	0.0280897	0.578374	Dnlz	Day17
ENSMUSG00000006522	10223.7	0.110475	0.0504982	2.18771	0.0286908	0.582173	Itih3	Day17
ENSMUSG00000024542	377.014	0.32412	0.148	2.19	0.0285239	0.582173	Cep192	Day17
ENSMUSG00000025902	118.177	-0.268386	0.122704	-2.18726	0.0287233	0.582173	Sox17	Day17
ENSMUSG00000029642	577.917	-0.248409	0.113366	-2.19121	0.0284366	0.582173	Polr1d	Day17
ENSMUSG00000031848	455.685	-0.374753	0.170963	-2.19201	0.028379	0.582173	Lsm4	Day17
ENSMUSG00000033276	302.872	0.229258	0.104595	2.19187	0.0283887	0.582173	Stk36	Day17
ENSMUSG00000047604	88.6369	-0.334217	0.152819	-2.18701	0.0287415	0.582173	Frat2	Day17
ENSMUSG00000060216	1489.72	-0.148895	0.0680305	-2.18864	0.0286228	0.582173	Arrb2	Day17
ENSMUSG00000066551	1238.7	-0.151907	0.069415	-2.1884	0.0286408	0.582173	Hmgb1	Day17
ENSMUSG00000067786	13489.3	-0.199887	0.0913237	-2.18878	0.028613	0.582173	Nnat	Day17
ENSMUSG00000082319	39.8611	0.433251	0.197799	2.19035	0.0284986	0.582173	Actr3-ps	Day17
ENSMUSG00000006412	2270.03	-0.192247	0.0879383	-2.18616	0.0288037	0.582634	Pfdn2	Day17
ENSMUSG00000067148	624.557	-0.209158	0.0957227	-2.18503	0.0288863	0.583503	Polr1c	Day17
ENSMUSG00000028243	877.514	0.22065	0.101018	2.18426	0.028943	0.583848	Ubxn2b	Day17
ENSMUSG00000024968	170.425	-0.233127	0.106768	-2.18348	0.0290003	0.584206	Rcor2	Day17
ENSMUSG00000001942	712.165	0.144665	0.0665869	2.17258	0.0298121	0.585001	Siae	Day17
ENSMUSG00000005469	6711.99	-0.100896	0.0463496	-2.17684	0.0294926	0.585001	Prkaca	Day17
ENSMUSG00000013629	776.798	0.168741	0.077808	2.16868	0.0301072	0.585001	Cad	Day17
ENSMUSG00000015149	3572.75	-0.140099	0.0644597	-2.17343	0.0297478	0.585001	Sirt2	Day17
ENSMUSG00000022361	1923.75	0.162275	0.0748167	2.16897	0.0300853	0.585001	Zhx1	Day17
ENSMUSG00000024099	3271.91	-0.202956	0.0932492	-2.17649	0.0295189	0.585001	Ndufv2	Day17
ENSMUSG00000024188	3742.24	0.143417	0.0658821	2.17687	0.0294899	0.585001	Luc7l	Day17
ENSMUSG00000024459	55.8157	0.359498	0.165335	2.17436	0.0296778	0.585001	H2-M5	Day17
ENSMUSG00000024772	824.773	-0.16747	0.0769387	-2.17666	0.0295056	0.585001	Ehd1	Day17
ENSMUSG00000025202	139.468	-0.243671	0.112177	-2.17219	0.0298413	0.585001	Scd3	Day17
ENSMUSG00000025739	128.643	-0.452693	0.208675	-2.16937	0.030055	0.585001	Gng13	Day17
ENSMUSG00000026584	526.699	0.158756	0.0731471	2.17036	0.0299794	0.585001	Scyl3	Day17
ENSMUSG00000029817	2569.56	0.240707	0.110689	2.17463	0.029658	0.585001	Tra2a	Day17
ENSMUSG00000030417	393.796	-0.331694	0.15247	-2.17547	0.0295949	0.585001	Pdcd5	Day17
ENSMUSG00000036510	1332.55	0.145156	0.0667302	2.17527	0.0296097	0.585001	Cdh8	Day17
ENSMUSG00000038564	1881.98	0.122104	0.056157	2.17434	0.0296797	0.585001	Ift172	Day17
ENSMUSG00000038930	314.414	-0.151169	0.0695786	-2.17264	0.0298074	0.585001	Rccd1	Day17
ENSMUSG00000039178	834.424	0.144857	0.0667985	2.16857	0.0301152	0.585001	Tbc1d19	Day17
ENSMUSG00000044627	2657.24	-0.172939	0.0796874	-2.17021	0.0299907	0.585001	Swi5	Day17
ENSMUSG00000048578	5716.29	0.114459	0.0528049	2.16758	0.0301903	0.585001	Mlec	Day17
ENSMUSG00000051495	641.413	-0.140089	0.0644357	-2.17409	0.0296982	0.585001	Irf2bp2	Day17
ENSMUSG00000052544	273.161	0.157487	0.0723219	2.17758	0.0294373	0.585001	St6galnac3	Day17
ENSMUSG00000054715	303.916	0.196078	0.0902536	2.17252	0.0298166	0.585001	Zscan22	Day17
ENSMUSG00000058351	119.688	-0.368882	0.170152	-2.16795	0.0301625	0.585001	Smim4	Day17
ENSMUSG00000064368	25078	-0.220534	0.101446	-2.17392	0.0297115	0.585001	ND6	Day17
ENSMUSG00000066880	397.692	0.199994	0.0917639	2.17944	0.0292992	0.585001	Zfp617	Day17
ENSMUSG00000074800	47.6869	0.636566	0.292171	2.17874	0.0293506	0.585001	NA	Day17
ENSMUSG00000079057	204.395	0.215251	0.0992259	2.1693	0.03006	0.585001	Cyp4v3	Day17
ENSMUSG00000101599	133.388	0.297341	0.136494	2.17842	0.0293751	0.585001	NA	Day17
ENSMUSG00000027086	607.406	0.134469	0.0620732	2.1663	0.0302882	0.586128	Fastkd1	Day17
ENSMUSG00000021090	160.001	0.434783	0.200762	2.16567	0.0303365	0.586293	Lrrc9	Day17
ENSMUSG00000077450	2404.03	-0.174388	0.0805588	-2.16473	0.0304086	0.586918	Rab11b	Day17
ENSMUSG00000006717	1009.02	-0.276046	0.127618	-2.16307	0.030536	0.587867	Acot13	Day17
ENSMUSG00000061130	1536.51	-0.109703	0.0507262	-2.16266	0.0305675	0.587867	Ppm1b	Day17
ENSMUSG00000095681	60.0906	0.382225	0.176752	2.1625	0.0305798	0.587867	Gm8281	Day17
ENSMUSG00000097623	257.527	0.265317	0.122717	2.16201	0.0306172	0.587867	B230323A14Rik	Day17
ENSMUSG00000073421	92.9188	-1.19966	0.555244	-2.1606	0.0307266	0.588434	H2-Ab1	Day17
ENSMUSG00000083899	136.32	0.44949	0.208022	2.16078	0.0307121	0.588434	NA	Day17
ENSMUSG00000082454	64.8027	0.377751	0.174886	2.15999	0.0307733	0.588565	Gm12183	Day17
ENSMUSG00000024926	1593.92	0.117308	0.0543244	2.15939	0.0308196	0.588686	Kat5	Day17
ENSMUSG00000036513	249.002	-0.170653	0.0790759	-2.1581	0.0309204	0.589848	Commd2	Day17
ENSMUSG00000037361	1024.95	-0.156035	0.0723594	-2.15639	0.0310534	0.590855	Sf3b6	Day17
ENSMUSG00000052837	156.385	-0.41589	0.192852	-2.15653	0.0310423	0.590855	Junb	Day17
ENSMUSG00000030435	3086.06	-0.115989	0.0538147	-2.15533	0.0311357	0.591658	U2af2	Day17
ENSMUSG00000019763	492.994	0.16756	0.0777796	2.15429	0.0312173	0.591684	Rmnd1	Day17
ENSMUSG00000078566	1183.53	0.094428	0.0438226	2.15478	0.0311792	0.591684	Bnip3	Day17
ENSMUSG00000089665	42.4607	-0.519752	0.241372	-2.15332	0.0312932	0.592361	Fcor	Day17
ENSMUSG00000009013	2795.45	-0.201117	0.0934392	-2.15239	0.0313667	0.592538	Dynll1	Day17
ENSMUSG00000021180	658.696	0.221617	0.102973	2.15218	0.0313829	0.592538	Rps6ka5	Day17
ENSMUSG00000019883	298.796	0.228183	0.106069	2.15128	0.0314542	0.593124	Echdc1	Day17
ENSMUSG00000029474	1340.67	-0.0939681	0.0436941	-2.15059	0.0315086	0.593391	Rnf34	Day17
ENSMUSG00000036459	159.493	-0.22821	0.106195	-2.14898	0.0316358	0.595028	Wtip	Day17
ENSMUSG00000008822	259.286	-0.276438	0.128797	-2.1463	0.0318487	0.595061	Acyp1	Day17
ENSMUSG00000014245	257.952	0.188025	0.0876342	2.14556	0.0319078	0.595061	Pigl	Day17
ENSMUSG00000022340	2422.96	0.0816434	0.0380519	2.14558	0.0319066	0.595061	Sybu	Day17
ENSMUSG00000027777	157.445	0.194813	0.0907459	2.1468	0.0318096	0.595061	Schip1	Day17
ENSMUSG00000056763	810.112	0.218135	0.101675	2.14541	0.0319201	0.595061	Cspp1	Day17
ENSMUSG00000079104	277.906	0.192157	0.0895482	2.14585	0.0318853	0.595061	Prps1l3	Day17
ENSMUSG00000105368	77.5638	0.29935	0.139398	2.14745	0.0317575	0.595061	NA	Day17
ENSMUSG00000019373	1716.62	0.091406	0.0426599	2.14267	0.0321397	0.597073	Cops3	Day17
ENSMUSG00000022505	581.736	-0.130574	0.0609383	-2.14273	0.0321346	0.597073	Emp2	Day17
ENSMUSG00000027655	589.731	0.120783	0.0564006	2.14151	0.0322328	0.597073	Dhx35	Day17
ENSMUSG00000042606	672.379	-0.172307	0.0804274	-2.14239	0.032162	0.597073	Hirip3	Day17
ENSMUSG00000052748	240.225	0.228173	0.106551	2.14145	0.0322381	0.597073	Swt1	Day17
ENSMUSG00000063801	2278.32	-0.0827525	0.0386506	-2.14104	0.0322709	0.597073	Ap3s2	Day17
ENSMUSG00000022323	879.007	-0.186866	0.0873073	-2.14033	0.0323282	0.597384	Rida	Day17
ENSMUSG00000058655	6253.25	-0.0734493	0.0343383	-2.13899	0.0324364	0.598623	Eif4b	Day17
ENSMUSG00000074754	275.345	-0.319107	0.14922	-2.1385	0.0324765	0.598623	Smim26	Day17
ENSMUSG00000010122	80.2759	0.680407	0.318561	2.13587	0.0326897	0.599845	Slc47a1	Day17
ENSMUSG00000020335	121.262	0.221464	0.103788	2.13381	0.0328587	0.599845	Zfp354b	Day17
ENSMUSG00000026896	127.806	0.220365	0.103295	2.13335	0.0328964	0.599845	Ifih1	Day17
ENSMUSG00000027710	1059.67	0.100577	0.0471516	2.13305	0.0329207	0.599845	Acad9	Day17
ENSMUSG00000030890	86.126	0.387557	0.181371	2.13682	0.0326127	0.599845	Ilk	Day17
ENSMUSG00000034041	49.3738	-0.481814	0.2259	-2.13286	0.0329359	0.599845	Lyl1	Day17
ENSMUSG00000045160	342.034	-0.221827	0.103964	-2.13368	0.0328686	0.599845	Bola3	Day17
ENSMUSG00000060860	430.825	-0.315814	0.148019	-2.13361	0.0328749	0.599845	Ube2s	Day17
ENSMUSG00000065979	758.933	-0.098941	0.0464032	-2.1322	0.0329903	0.599845	Cpped1	Day17
ENSMUSG00000067594	258.599	-0.196207	0.0920022	-2.13263	0.0329551	0.599845	Krt77	Day17
ENSMUSG00000070729	40.3552	0.365174	0.171077	2.13456	0.0327972	0.599845	NA	Day17
ENSMUSG00000021514	645.26	0.194602	0.0913103	2.13122	0.033071	0.599872	Zfp369	Day17
ENSMUSG00000045690	72.2549	0.33258	0.156053	2.13119	0.0330731	0.599872	Wdr89	Day17
ENSMUSG00000030647	1770.04	-0.212201	0.0996369	-2.12975	0.0331926	0.601298	Ndufc2	Day17
ENSMUSG00000097467	45.6413	-0.362407	0.170204	-2.12925	0.0332333	0.601298	NA	Day17
ENSMUSG00000008206	3216.79	0.165191	0.077614	2.12837	0.0333065	0.601885	Cers4	Day17
ENSMUSG00000006241	313.221	0.207491	0.0975696	2.1266	0.0334536	0.602669	Ccdc159	Day17
ENSMUSG00000022194	1942.29	0.104632	0.0491868	2.12723	0.0334011	0.602669	Bcl2l2	Day17
ENSMUSG00000022194	1942.29	0.104632	0.0491868	2.12723	0.0334011	0.602669	Pabpn1	Day17
ENSMUSG00000030051	103.019	-0.237163	0.111534	-2.12637	0.0334725	0.602669	Aplf	Day17
ENSMUSG00000007415	1391.95	-0.106642	0.0501965	-2.1245	0.0336281	0.602832	Gatad1	Day17
ENSMUSG00000035642	459.725	-0.202086	0.0951172	-2.1246	0.0336202	0.602832	Aamdc	Day17
ENSMUSG00000035845	368.896	0.145103	0.0682769	2.12521	0.0335687	0.602832	Alg12	Day17
ENSMUSG00000040824	624.511	-0.288081	0.135621	-2.12416	0.0336564	0.602832	Snrpd2	Day17
ENSMUSG00000042743	2018.3	0.133715	0.0629598	2.12381	0.033686	0.602832	Sgtb	Day17
ENSMUSG00000089809	694.943	-0.189178	0.0891633	-2.1217	0.0338633	0.60527	A930011G23Rik	Day17
ENSMUSG00000089809	694.943	-0.189178	0.0891633	-2.1217	0.0338633	0.60527	Rasgef1b	Day17
ENSMUSG00000004360	1951.71	0.197385	0.0930639	2.12097	0.0339247	0.605633	9330159F19Rik	Day17
ENSMUSG00000010517	1493.44	0.0978899	0.0462897	2.11472	0.0344535	0.607754	Faf1	Day17
ENSMUSG00000015671	2718.26	-0.145532	0.0687058	-2.11819	0.0341587	0.607754	Psma2	Day17
ENSMUSG00000021102	744.577	-0.290664	0.137352	-2.1162	0.0343282	0.607754	Glrx5	Day17
ENSMUSG00000026740	490.045	0.197689	0.0934943	2.11445	0.0344771	0.607754	Dnajc1	Day17
ENSMUSG00000027270	460.865	0.168774	0.0796563	2.11878	0.0341092	0.607754	Lamp5	Day17
ENSMUSG00000032372	87.5206	0.331969	0.156991	2.11457	0.0344666	0.607754	Plscr2	Day17
ENSMUSG00000041203	799.62	-0.330814	0.156392	-2.11529	0.034405	0.607754	Trir	Day17
ENSMUSG00000044847	833.865	0.123652	0.058417	2.11672	0.0342839	0.607754	Lsm11	Day17
ENSMUSG00000059974	4101.4	-0.0707937	0.0334846	-2.11422	0.0344968	0.607754	Ntm	Day17
ENSMUSG00000062646	331.314	0.180799	0.0855091	2.11439	0.0344822	0.607754	Ganc	Day17
ENSMUSG00000071324	230.817	0.204038	0.0963872	2.11686	0.0342721	0.607754	Armc2	Day17
ENSMUSG00000020250	2028.89	0.070376	0.0334814	2.10194	0.0355582	0.612194	Txnrd1	Day17
ENSMUSG00000022538	565.755	-0.136701	0.0650866	-2.10029	0.0357037	0.612194	Lsg1	Day17
ENSMUSG00000022629	7095	0.171554	0.0816373	2.10142	0.035604	0.612194	Kif21a	Day17
ENSMUSG00000027765	212.706	0.280202	0.133241	2.10297	0.0354688	0.612194	P2ry1	Day17
ENSMUSG00000029714	2472.89	-0.106184	0.0505206	-2.10179	0.0355716	0.612194	Gigyf1	Day17
ENSMUSG00000031232	546.136	0.201164	0.0953867	2.10893	0.0349504	0.612194	Magt1	Day17
ENSMUSG00000031887	105.188	-0.297921	0.141823	-2.10066	0.035671	0.612194	Tradd	Day17
ENSMUSG00000033016	141.828	0.218253	0.103594	2.10681	0.035134	0.612194	Nfatc1	Day17
ENSMUSG00000034059	1678.51	-0.135942	0.0646679	-2.10216	0.0355391	0.612194	Ypel4	Day17
ENSMUSG00000039016	1262.34	-0.26272	0.124942	-2.10274	0.0354889	0.612194	Timm8b	Day17
ENSMUSG00000041697	3047.06	-0.404287	0.191981	-2.10586	0.0352162	0.612194	Cox6a1	Day17
ENSMUSG00000044155	261.33	-0.229577	0.109297	-2.10049	0.0356855	0.612194	Lsm8	Day17
ENSMUSG00000047710	1244.67	0.0755779	0.035948	2.10242	0.0355164	0.612194	Champ1	Day17
ENSMUSG00000047867	82.7929	-0.386661	0.183375	-2.10858	0.0349807	0.612194	Gimap6	Day17
ENSMUSG00000049659	2423.18	0.119859	0.0570588	2.10061	0.0356748	0.612194	Aftph	Day17
ENSMUSG00000050994	135.96	0.329997	0.156668	2.10635	0.0351738	0.612194	Adgb	Day17
ENSMUSG00000052629	61.351	-0.349206	0.166215	-2.10093	0.0356469	0.612194	NA	Day17
ENSMUSG00000057378	1843.15	0.295385	0.140494	2.10247	0.0355117	0.612194	Ryr3	Day17
ENSMUSG00000059796	3364.25	-0.145993	0.0694738	-2.10142	0.0356044	0.612194	Eif4a1	Day17
ENSMUSG00000060288	177.026	-0.215352	0.102492	-2.10115	0.0356275	0.612194	Ppih	Day17
ENSMUSG00000089911	1119.48	0.144572	0.0687359	2.1033	0.0354394	0.612194	Mfsd14a	Day17
ENSMUSG00000097336	33.0679	-0.462452	0.219182	-2.10989	0.0348674	0.612194	Fendrr	Day17
ENSMUSG00000106746	50.225	0.541256	0.257366	2.10306	0.0354604	0.612194	NA	Day17
ENSMUSG00000000805	334.102	-0.310186	0.147773	-2.09906	0.0358114	0.613327	Car4	Day17
ENSMUSG00000021565	52.4005	0.333708	0.159072	2.09784	0.0359188	0.614454	Slc6a19	Day17
ENSMUSG00000021520	1354.26	-0.20295	0.0967686	-2.09727	0.0359699	0.614615	Uqcrb	Day17
ENSMUSG00000020691	396.832	0.141237	0.0673994	2.09553	0.0361243	0.61484	Mettl2	Day17
ENSMUSG00000022306	282.145	0.278021	0.132678	2.09546	0.0361301	0.61484	Zfpm2	Day17
ENSMUSG00000035576	539.327	0.271079	0.1293	2.09651	0.0360368	0.61484	L3mbtl1	Day17
ENSMUSG00000039771	397.471	-0.240507	0.114787	-2.09524	0.0361499	0.61484	Polr2j	Day17
ENSMUSG00000033720	5072.78	-0.110214	0.0526151	-2.09473	0.0361952	0.614902	Sfxn5	Day17
ENSMUSG00000007836	2185.54	-0.200999	0.0960522	-2.0926	0.0363848	0.615047	Hnrnpa0	Day17
ENSMUSG00000019738	280.818	-0.348325	0.16648	-2.09229	0.0364123	0.615047	Polr2i	Day17
ENSMUSG00000021759	480.171	0.135679	0.0648079	2.09356	0.0362989	0.615047	Plpp1	Day17
ENSMUSG00000024234	570.692	0.149248	0.0713139	2.09283	0.0363641	0.615047	Mtpap	Day17
ENSMUSG00000053550	2690.85	0.220775	0.105516	2.09233	0.0364086	0.615047	Shisa7	Day17
ENSMUSG00000044080	1024.12	-0.237122	0.113383	-2.09135	0.0364968	0.615769	S100a1	Day17
ENSMUSG00000001143	1573.29	0.133668	0.0643602	2.07687	0.0378131	0.616797	Lman2l	Day17
ENSMUSG00000001521	620.101	-0.0979124	0.0472145	-2.07378	0.0380998	0.616797	Tulp3	Day17
ENSMUSG00000005575	2653.74	-0.204343	0.0993459	-2.05689	0.0396973	0.616797	Ube2m	Day17
ENSMUSG00000006585	64.3918	-0.295092	0.143646	-2.05429	0.0399475	0.616797	Cdt1	Day17
ENSMUSG00000006678	124.871	0.259346	0.12514	2.07245	0.0382236	0.616797	Pola1	Day17
ENSMUSG00000010097	2774.26	0.0944488	0.0457234	2.06566	0.0388608	0.616797	Nxf1	Day17
ENSMUSG00000015224	1273.92	0.14184	0.0687691	2.06256	0.0391547	0.616797	Cyp2j9	Day17
ENSMUSG00000016319	3816.44	-0.201576	0.0970729	-2.07654	0.0378436	0.616797	Slc25a5	Day17
ENSMUSG00000016933	2865.37	0.0930547	0.0451651	2.06032	0.0393677	0.616797	Plcg1	Day17
ENSMUSG00000018819	113.202	-0.455779	0.221273	-2.05981	0.039417	0.616797	Lsp1	Day17
ENSMUSG00000019437	757.232	-0.150887	0.0733047	-2.05835	0.0395564	0.616797	Tlcd1	Day17
ENSMUSG00000019823	364.584	-0.178198	0.0868301	-2.05225	0.0401449	0.616797	Mical1	Day17
ENSMUSG00000020064	771.409	0.180037	0.0877592	2.05149	0.0402194	0.616797	Herc4	Day17
ENSMUSG00000020546	606.409	0.217093	0.104153	2.08436	0.0371273	0.616797	Stxbp4	Day17
ENSMUSG00000020810	2427.52	-0.132585	0.0642443	-2.06377	0.0390399	0.616797	Cygb	Day17
ENSMUSG00000020940	96.7774	-0.424921	0.205561	-2.06713	0.0387219	0.616797	Efcab15	Day17
ENSMUSG00000021109	2161.87	0.199859	0.0964721	2.07168	0.0382953	0.616797	Hif1a	Day17
ENSMUSG00000021226	94.4994	-0.256233	0.124207	-2.06296	0.0391162	0.616797	Acot2	Day17
ENSMUSG00000021549	1144.04	0.229331	0.111748	2.05222	0.040148	0.616797	Rasa1	Day17
ENSMUSG00000021621	314.771	0.174102	0.0838675	2.07592	0.0379017	0.616797	Zcchc9	Day17
ENSMUSG00000021639	711.333	0.113479	0.055019	2.06254	0.0391563	0.616797	Gtf2h2	Day17
ENSMUSG00000022146	122.937	0.563159	0.275387	2.04498	0.0408573	0.616797	Osmr	Day17
ENSMUSG00000022601	1575.34	0.220835	0.106308	2.07731	0.037773	0.616797	Zbtb11	Day17
ENSMUSG00000022805	122.435	0.226561	0.110317	2.05372	0.0400033	0.616797	Maats1	Day17
ENSMUSG00000022947	79.9388	-0.368701	0.178493	-2.06563	0.038863	0.616797	Cbr3	Day17
ENSMUSG00000023391	210.272	-0.253135	0.123179	-2.05502	0.0398768	0.616797	Dlx2	Day17
ENSMUSG00000024976	1529.42	0.167027	0.0799107	2.09018	0.036602	0.616797	Shoc2	Day17
ENSMUSG00000025199	1164.39	0.230158	0.110381	2.08513	0.0370573	0.616797	Chuk	Day17
ENSMUSG00000026058	313.931	0.170049	0.0828173	2.0533	0.0400431	0.616797	Khdrbs2	Day17
ENSMUSG00000026939	374.139	-0.226915	0.110302	-2.05722	0.0396648	0.616797	Tmem141	Day17
ENSMUSG00000027184	6175.28	0.165393	0.0804923	2.05477	0.0399008	0.616797	Caprin1	Day17
ENSMUSG00000027274	248.125	0.227296	0.109346	2.07868	0.0376464	0.616797	Mkks	Day17
ENSMUSG00000027531	1457.69	0.102375	0.0497602	2.05738	0.03965	0.616797	Impa1	Day17
ENSMUSG00000027582	1654.9	0.157088	0.0766518	2.04936	0.0404265	0.616797	Zgpat	Day17
ENSMUSG00000028015	1178.1	0.110756	0.0534098	2.0737	0.0381071	0.616797	Ctso	Day17
ENSMUSG00000028176	634.569	0.275848	0.132328	2.08457	0.037108	0.616797	Lrrc7	Day17
ENSMUSG00000028402	1894.63	0.231594	0.111275	2.08127	0.0374093	0.616797	Mpdz	Day17
ENSMUSG00000028609	376.136	-0.21586	0.104385	-2.06792	0.0386478	0.616797	Magoh	Day17
ENSMUSG00000028691	3440.48	-0.151349	0.0737933	-2.05099	0.040268	0.616797	Prdx1	Day17
ENSMUSG00000029126	8302.12	-0.109027	0.052336	-2.08321	0.0372322	0.616797	Nsg1	Day17
ENSMUSG00000029206	439.012	0.161004	0.0774103	2.07988	0.0375369	0.616797	Nsun7	Day17
ENSMUSG00000029701	1339.87	0.133738	0.0647507	2.06543	0.0388827	0.616797	Rbm28	Day17
ENSMUSG00000030616	1095.74	-0.146372	0.0709461	-2.06314	0.0390992	0.616797	Sytl2	Day17
ENSMUSG00000031224	586.914	0.151568	0.0740225	2.04759	0.0405998	0.616797	Magee2	Day17
ENSMUSG00000031488	110.003	0.229521	0.111722	2.05439	0.0399376	0.616797	Rab11fip1	Day17
ENSMUSG00000031590	493.249	-0.13429	0.0645722	-2.07969	0.0375541	0.616797	Frg1	Day17
ENSMUSG00000031616	90.2976	-0.247469	0.119658	-2.06815	0.0386263	0.616797	Ednra	Day17
ENSMUSG00000032705	1846.83	0.173025	0.0845337	2.04681	0.0406766	0.616797	Exd2	Day17
ENSMUSG00000032839	748.322	0.142178	0.068715	2.06909	0.0385374	0.616797	Trpc1	Day17
ENSMUSG00000033902	1515.41	0.177661	0.085118	2.08723	0.0368672	0.616797	Mapkbp1	Day17
ENSMUSG00000034845	303.889	-0.305263	0.14699	-2.07676	0.0378241	0.616797	Plvap	Day17
ENSMUSG00000035914	235.229	-0.190383	0.0911834	-2.08791	0.0368056	0.616797	Cd276	Day17
ENSMUSG00000036478	506.519	-0.142513	0.0695398	-2.04937	0.0404256	0.616797	Btg1	Day17
ENSMUSG00000037730	429.279	0.181256	0.0879268	2.06144	0.0392614	0.616797	Mynn	Day17
ENSMUSG00000038102	2172.84	0.114409	0.0559233	2.04582	0.0407738	0.616797	Trappc11	Day17
ENSMUSG00000038685	940.007	0.129063	0.0624261	2.06745	0.0386916	0.616797	Rtel1	Day17
ENSMUSG00000039041	1087.28	-0.236039	0.114732	-2.05731	0.0396567	0.616797	Adrm1	Day17
ENSMUSG00000039601	8559.94	0.0690988	0.0333722	2.07055	0.0384009	0.616797	Rcan2	Day17
ENSMUSG00000040183	2030.26	0.115881	0.05668	2.04447	0.0409069	0.616797	Ankrd6	Day17
ENSMUSG00000040365	1278.48	-0.113118	0.0550999	-2.05296	0.0400762	0.616797	Trim41	Day17
ENSMUSG00000040548	3193.29	0.0878362	0.0423676	2.07319	0.0381542	0.616797	Tex2	Day17
ENSMUSG00000042726	1312.46	-0.101179	0.0488417	-2.07156	0.0383061	0.616797	Trafd1	Day17
ENSMUSG00000043165	140.87	-0.414786	0.199074	-2.08358	0.0371988	0.616797	Lor	Day17
ENSMUSG00000043909	5815.49	0.177252	0.0860746	2.05929	0.0394668	0.616797	Trp53bp1	Day17
ENSMUSG00000044576	475.038	-0.138628	0.0663548	-2.0892	0.0366897	0.616797	Garem2	Day17
ENSMUSG00000045318	177.005	-0.261988	0.125863	-2.08153	0.0373854	0.616797	Adra2c	Day17
ENSMUSG00000045867	184.277	-0.207036	0.101081	-2.04822	0.0405386	0.616797	Cradd	Day17
ENSMUSG00000046159	917.922	0.103341	0.0503744	2.05147	0.0402213	0.616797	Chrm3	Day17
ENSMUSG00000046711	679.892	-0.171807	0.0834486	-2.05884	0.0395098	0.616797	Hmga1	Day17
ENSMUSG00000046753	381.031	0.221492	0.108088	2.04918	0.0404446	0.616797	Ccdc66	Day17
ENSMUSG00000047454	1731.34	0.102515	0.0493127	2.07888	0.0376287	0.616797	Gphn	Day17
ENSMUSG00000049606	1314.37	0.200994	0.0971998	2.06784	0.0386551	0.616797	Zfp644	Day17
ENSMUSG00000049866	2735.46	-0.0754884	0.0364721	-2.06976	0.0384749	0.616797	Arl4c	Day17
ENSMUSG00000050854	291.925	-0.281125	0.137122	-2.05019	0.0403461	0.616797	Tmem125	Day17
ENSMUSG00000055923	493.038	0.197564	0.0965029	2.04723	0.0406354	0.616797	Aasdh	Day17
ENSMUSG00000056755	1618.14	0.148824	0.0712937	2.08748	0.0368452	0.616797	Grm7	Day17
ENSMUSG00000057506	351.916	-0.218767	0.105898	-2.06582	0.0388459	0.616797	Bloc1s2	Day17
ENSMUSG00000057836	68.9084	0.660784	0.322497	2.04896	0.0404656	0.616797	Xlr3a	Day17
ENSMUSG00000058454	1130.2	-0.141241	0.0690852	-2.04445	0.0409091	0.616797	Dhcr7	Day17
ENSMUSG00000059278	392.404	-0.332737	0.162094	-2.05274	0.0400981	0.616797	Naa38	Day17
ENSMUSG00000060438	49.5332	-0.416794	0.203059	-2.05258	0.0401135	0.616797	Rps10-ps1	Day17
ENSMUSG00000060675	1133.4	-0.13799	0.0675086	-2.04404	0.0409497	0.616797	Plaat3	Day17
ENSMUSG00000062169	766.12	-0.118674	0.0570429	-2.08044	0.0374855	0.616797	Cnih4	Day17
ENSMUSG00000063564	597.686	0.201348	0.0968823	2.07827	0.0376842	0.616797	Col23a1	Day17
ENSMUSG00000063882	3775.55	-0.269686	0.130102	-2.07288	0.0381832	0.616797	Uqcrh	Day17
ENSMUSG00000064127	1604.85	0.20568	0.0990729	2.07604	0.0378898	0.616797	Med14	Day17
ENSMUSG00000064337	45630.4	-0.232091	0.113083	-2.05239	0.0401318	0.616797	NA	Day17
ENSMUSG00000067274	3418.59	-0.232984	0.112248	-2.07563	0.0379283	0.616797	Rplp0	Day17
ENSMUSG00000070953	528.823	-0.154889	0.0749862	-2.06557	0.0388694	0.616797	Rabepk	Day17
ENSMUSG00000078137	38.9946	-0.727218	0.350471	-2.07497	0.0379889	0.616797	Ankrd63	Day17
ENSMUSG00000082100	43.6009	0.533858	0.260552	2.04895	0.0404673	0.616797	Glns-ps1	Day17
ENSMUSG00000085030	64.2924	-0.311679	0.151172	-2.06175	0.0392319	0.616797	NA	Day17
ENSMUSG00000087165	101.224	-0.286759	0.139319	-2.0583	0.0395616	0.616797	2010001A14Rik	Day17
ENSMUSG00000087373	42.251	-0.37746	0.182985	-2.06279	0.0391328	0.616797	NA	Day17
ENSMUSG00000087466	62.2067	0.381211	0.186379	2.04536	0.0408194	0.616797	A330041J22Rik	Day17
ENSMUSG00000089997	50.6569	-0.424283	0.203692	-2.08297	0.0372541	0.616797	NA	Day17
ENSMUSG00000090071	2069.52	-0.289471	0.138553	-2.08924	0.0366861	0.616797	Cdk5r2	Day17
ENSMUSG00000096401	163.89	0.191915	0.0932727	2.05757	0.0396316	0.616797	Gm21811	Day17
ENSMUSG00000097379	54.0572	0.466808	0.22835	2.04426	0.0409275	0.616797	NA	Day17
ENSMUSG00000100455	223.608	0.19123	0.0933531	2.04845	0.0405155	0.616797	NA	Day17
ENSMUSG00000100789	47.601	-0.394293	0.192471	-2.04859	0.0405024	0.616797	Gm29508	Day17
ENSMUSG00000103567	247.496	0.286428	0.138957	2.06127	0.0392774	0.616797	Pcdhga5	Day17
ENSMUSG00000109274	166.838	-0.33299	0.15994	-2.08197	0.0373455	0.616797	NA	Day17
ENSMUSG00000109975	56.2409	-0.290055	0.1402	-2.06886	0.038559	0.616797	Gm19196	Day17
ENSMUSG00000116138	403.955	-0.225378	0.110049	-2.04799	0.0405613	0.616797	C030006K11Rik	Day17
ENSMUSG00000035868	531.191	0.205915	0.100831	2.04219	0.0411332	0.617353	Zfp983	Day17
ENSMUSG00000092564	88.4219	-0.353528	0.173131	-2.04197	0.0411541	0.617353	BC051226	Day17
ENSMUSG00000111837	49.6577	-0.373042	0.182668	-2.04219	0.0411327	0.617353	NA	Day17
ENSMUSG00000115813	43.6816	0.407508	0.199467	2.04299	0.0410536	0.617353	NA	Day17
ENSMUSG00000037972	3926.63	-0.0831026	0.0407224	-2.04071	0.0412798	0.617355	Snn	Day17
ENSMUSG00000042156	2479.79	0.163607	0.0801471	2.04133	0.0412176	0.617355	Dzip1	Day17
ENSMUSG00000060143	150.28	0.543065	0.266109	2.04076	0.0412745	0.617355	Gm10076	Day17
ENSMUSG00000022216	1333.84	-0.173902	0.0853271	-2.03806	0.0415438	0.618161	Psme1	Day17
ENSMUSG00000025050	655.276	0.220074	0.107926	2.03911	0.0414387	0.618161	Pcgf6	Day17
ENSMUSG00000032624	947.225	0.151286	0.0742288	2.03811	0.0415389	0.618161	Eml4	Day17
ENSMUSG00000045100	311.107	-0.15817	0.0776238	-2.03765	0.0415852	0.618161	Slc25a26	Day17
ENSMUSG00000051351	558.686	-0.13101	0.0642813	-2.03807	0.041543	0.618161	Zfp46	Day17
ENSMUSG00000090291	97.6023	-0.312961	0.153523	-2.03852	0.0414977	0.618161	Lrrc10b	Day17
ENSMUSG00000027602	3143.23	-0.26129	0.128265	-2.0371	0.0416395	0.618345	Map1lc3a	Day17
ENSMUSG00000028030	711.743	0.145738	0.0715797	2.03602	0.0417483	0.619061	Tbck	Day17
ENSMUSG00000097006	111.408	0.21491	0.105566	2.03579	0.0417717	0.619061	9530082P21Rik	Day17
ENSMUSG00000031399	512.929	-0.136412	0.0670218	-2.03534	0.0418167	0.619105	Fam3a	Day17
ENSMUSG00000008892	2056.68	-0.13431	0.0660431	-2.03367	0.0419853	0.620647	Vdac3	Day17
ENSMUSG00000010406	408.643	-0.394321	0.193966	-2.03294	0.0420584	0.620647	Mrpl52	Day17
ENSMUSG00000020267	3026.38	-0.246287	0.121121	-2.03339	0.0420127	0.620647	Hint1	Day17
ENSMUSG00000060176	114.53	0.349746	0.172065	2.03264	0.0420891	0.620647	Kif27	Day17
ENSMUSG00000029390	605.113	-0.142216	0.0699909	-2.03192	0.0421613	0.62109	Tmed2	Day17
ENSMUSG00000001930	549.783	0.566092	0.279387	2.02619	0.042745	0.621746	Vwf	Day17
ENSMUSG00000021079	1003.85	-0.125342	0.0618696	-2.02591	0.042774	0.621746	Timm9	Day17
ENSMUSG00000025289	516.225	-0.22222	0.109635	-2.02691	0.042672	0.621746	Prdx4	Day17
ENSMUSG00000032540	314.786	-0.128905	0.0635657	-2.02789	0.042571	0.621746	Abhd5	Day17
ENSMUSG00000033282	737.633	0.230823	0.113947	2.02569	0.0427961	0.621746	Rpgrip1l	Day17
ENSMUSG00000038546	2042.5	0.111969	0.0552133	2.02793	0.0425671	0.621746	Ranbp9	Day17
ENSMUSG00000042138	492.272	0.185777	0.0915527	2.02918	0.0424396	0.621746	Msantd2	Day17
ENSMUSG00000042216	6331.71	0.0958475	0.0472828	2.02711	0.0426511	0.621746	Sgsm1	Day17
ENSMUSG00000046230	1354.6	0.288341	0.142254	2.02695	0.0426679	0.621746	Vps13a	Day17
ENSMUSG00000048960	1105.14	0.348568	0.171926	2.02743	0.0426186	0.621746	Prex2	Day17
ENSMUSG00000059201	112.252	-2.2384	1.10289	-2.02958	0.042399	0.621746	Lep	Day17
ENSMUSG00000060969	62.3768	-0.500071	0.24673	-2.02679	0.0426834	0.621746	Irx1	Day17
ENSMUSG00000061186	252.935	0.318456	0.156911	2.02954	0.0424037	0.621746	Sfmbt2	Day17
ENSMUSG00000069835	337.326	-0.151752	0.0747702	-2.02957	0.0424001	0.621746	Sat2	Day17
ENSMUSG00000005682	834.661	0.142951	0.0706134	2.02442	0.0429272	0.622775	Pan2	Day17
ENSMUSG00000026662	615.742	-0.105718	0.0522303	-2.02408	0.0429623	0.622775	Sephs1	Day17
ENSMUSG00000027751	1283.69	0.185701	0.0917917	2.02307	0.0430661	0.622775	Supt20	Day17
ENSMUSG00000033039	1384.83	0.133582	0.0660259	2.02318	0.0430546	0.622775	Micall1	Day17
ENSMUSG00000043633	80.5783	0.275591	0.136232	2.02295	0.0430781	0.622775	Fam221b	Day17
ENSMUSG00000010376	1908.14	-0.252267	0.124938	-2.01914	0.0434723	0.623516	Nedd8	Day17
ENSMUSG00000014361	436.341	0.230788	0.114264	2.01979	0.0434055	0.623516	Mertk	Day17
ENSMUSG00000022704	507.115	0.138853	0.0687737	2.01899	0.0434885	0.623516	Qtrt2	Day17
ENSMUSG00000028099	567.753	-0.147367	0.0729641	-2.01972	0.0434128	0.623516	Polr3c	Day17
ENSMUSG00000029536	786.469	0.105985	0.0525207	2.01797	0.0435945	0.623516	Gatc	Day17
ENSMUSG00000031813	491.655	-0.274329	0.135796	-2.02016	0.0433666	0.623516	Mvb12a	Day17
ENSMUSG00000041324	51.1294	0.403898	0.1999	2.0205	0.0433318	0.623516	Inhba	Day17
ENSMUSG00000041378	853.557	-0.312267	0.154559	-2.02038	0.0433437	0.623516	Cldn5	Day17
ENSMUSG00000044783	3422.79	0.128483	0.0636622	2.01819	0.0435711	0.623516	A730008H23Rik	Day17
ENSMUSG00000044783	3422.79	0.128483	0.0636622	2.01819	0.0435711	0.623516	Hjurp	Day17
ENSMUSG00000044894	1450.09	-0.337422	0.166941	-2.02121	0.0432585	0.623516	Uqcrq	Day17
ENSMUSG00000067928	310.378	0.21489	0.106455	2.01859	0.0435301	0.623516	Zfp760	Day17
ENSMUSG00000019362	1139.3	-0.25999	0.12892	-2.01667	0.0437304	0.624723	D8Ertd738e	Day17
ENSMUSG00000023832	1029.35	-0.147475	0.0731398	-2.01635	0.0437637	0.624723	Acat2	Day17
ENSMUSG00000025903	408.646	0.382993	0.189982	2.01594	0.043806	0.624723	Lypla1	Day17
ENSMUSG00000056201	12678.8	-0.18781	0.0931901	-2.01535	0.0438682	0.625005	Cfl1	Day17
ENSMUSG00000005873	11243.1	-0.0841541	0.0417892	-2.01377	0.0440332	0.626635	Reep5	Day17
ENSMUSG00000015672	368.971	-0.162594	0.0808606	-2.0108	0.0443465	0.626635	Mrpl32	Day17
ENSMUSG00000024054	1084.65	0.184287	0.0916808	2.01009	0.0444213	0.626635	Smchd1	Day17
ENSMUSG00000025371	590.591	-0.243127	0.120835	-2.01206	0.044214	0.626635	Chmp6	Day17
ENSMUSG00000026072	119.416	0.47806	0.237862	2.00982	0.04445	0.626635	Il1r1	Day17
ENSMUSG00000032966	5716.53	-0.144729	0.0719019	-2.01287	0.0441281	0.626635	Fkbp1a	Day17
ENSMUSG00000035621	867.332	-0.176134	0.0875852	-2.011	0.0443251	0.626635	Midn	Day17
ENSMUSG00000038175	330.303	0.14993	0.0745579	2.01091	0.0443345	0.626635	Mylip	Day17
ENSMUSG00000038374	1270.42	-0.139015	0.0691554	-2.01019	0.0444113	0.626635	Rbm8a	Day17
ENSMUSG00000044477	1559.69	-0.110331	0.0548263	-2.01237	0.0441811	0.626635	Zfand3	Day17
ENSMUSG00000054612	46.3955	-0.33987	0.168881	-2.01248	0.0441689	0.626635	Mgmt	Day17
ENSMUSG00000033769	3022.24	0.129419	0.0644089	2.00933	0.0445023	0.626772	Exoc6b	Day17
ENSMUSG00000038451	134.119	-0.257149	0.128039	-2.00836	0.0446047	0.627615	Spsb2	Day17
ENSMUSG00000040389	3398.14	0.105801	0.0527022	2.00753	0.0446936	0.628267	Wdr47	Day17
ENSMUSG00000074918	665.621	-0.154274	0.0768666	-2.00703	0.0447465	0.628411	Inafm2	Day17
ENSMUSG00000004054	607.556	-0.207088	0.103326	-2.00421	0.0450476	0.632038	Map3k11	Day17
ENSMUSG00000021196	6632.66	0.0734119	0.0366412	2.00353	0.0451201	0.632187	Pfkp	Day17
ENSMUSG00000034164	87.3411	-0.274646	0.137111	-2.00309	0.0451681	0.632187	Emid1	Day17
ENSMUSG00000040044	1247.93	0.168306	0.0840308	2.00291	0.0451869	0.632187	Orc3	Day17
ENSMUSG00000005982	1727.32	0.108978	0.0548012	1.98861	0.0467445	0.632778	Naa60	Day17
ENSMUSG00000007833	203.423	-0.232133	0.116726	-1.9887	0.0467342	0.632778	Aldh16a1	Day17
ENSMUSG00000019843	2676.86	-0.110283	0.0552179	-1.99724	0.0457991	0.632778	Fyn	Day17
ENSMUSG00000021748	2730.66	-0.115884	0.0579788	-1.99873	0.0456378	0.632778	Pdhb	Day17
ENSMUSG00000022111	518.84	-0.153183	0.0766695	-1.99796	0.0457207	0.632778	Uchl3	Day17
ENSMUSG00000024845	510.449	-0.1827	0.0915573	-1.99547	0.0459914	0.632778	Tmem134	Day17
ENSMUSG00000025094	1002.61	0.313414	0.157095	1.99506	0.0460363	0.632778	Slc18a2	Day17
ENSMUSG00000025290	4518.87	-0.240372	0.120599	-1.99314	0.0462457	0.632778	Rps24	Day17
ENSMUSG00000027381	134.722	0.244016	0.122664	1.9893	0.0466676	0.632778	Bcl2l11	Day17
ENSMUSG00000027439	1169.64	0.0798794	0.0401896	1.98757	0.0468597	0.632778	Gzf1	Day17
ENSMUSG00000027534	600.688	0.236353	0.118518	1.99424	0.046126	0.632778	Snx16	Day17
ENSMUSG00000027845	193.687	0.195637	0.0983171	1.98985	0.046607	0.632778	Dclre1b	Day17
ENSMUSG00000028207	1953.21	0.124542	0.0624958	1.99281	0.0462827	0.632778	Asph	Day17
ENSMUSG00000028274	767.621	0.206821	0.104052	1.98768	0.0468471	0.632778	Rngtt	Day17
ENSMUSG00000028545	238.97	-0.199755	0.100198	-1.99361	0.0461949	0.632778	Bend5	Day17
ENSMUSG00000028847	1602.36	-0.150506	0.0752105	-2.00113	0.0453784	0.632778	Trappc3	Day17
ENSMUSG00000029675	381.935	-0.200854	0.100678	-1.99502	0.0460408	0.632778	Eln	Day17
ENSMUSG00000030342	937.458	-0.125932	0.0630497	-1.99735	0.045787	0.632778	Cd9	Day17
ENSMUSG00000032902	1238.96	0.132695	0.0666221	1.99176	0.0463976	0.632778	Slc16a1	Day17
ENSMUSG00000034520	161.101	-0.331129	0.165839	-1.99669	0.0458589	0.632778	Gjc1	Day17
ENSMUSG00000036278	238.29	-0.301833	0.150849	-2.0009	0.0454036	0.632778	Macrod1	Day17
ENSMUSG00000038146	746.914	-0.179036	0.0895051	-2.00029	0.0454687	0.632778	Notch3	Day17
ENSMUSG00000038612	1603.08	-0.102522	0.0514067	-1.99433	0.0461159	0.632778	Mcl1	Day17
ENSMUSG00000039167	498.799	0.234677	0.118045	1.98803	0.0468083	0.632778	Adgrl4	Day17
ENSMUSG00000046447	8933.19	-0.232967	0.116488	-1.99992	0.0455093	0.632778	Camk2n1	Day17
ENSMUSG00000046886	51.2648	-0.323252	0.162605	-1.98796	0.0468165	0.632778	Zfp474	Day17
ENSMUSG00000047248	956.98	0.200771	0.100907	1.98966	0.046628	0.632778	C2cd3	Day17
ENSMUSG00000047669	318.832	-0.178892	0.0897301	-1.99367	0.0461884	0.632778	Msl3l2	Day17
ENSMUSG00000050244	776.117	0.185026	0.0928942	1.9918	0.0463933	0.632778	Heatr1	Day17
ENSMUSG00000071266	528.977	0.272164	0.136349	1.99608	0.0459249	0.632778	Zfp946	Day17
ENSMUSG00000071753	1444.13	0.486006	0.2429	2.00084	0.0454092	0.632778	Cdr1os	Day17
ENSMUSG00000074500	85.4851	0.241736	0.121622	1.98761	0.0468552	0.632778	Zfp558	Day17
ENSMUSG00000075271	131.754	0.224823	0.112727	1.9944	0.0461086	0.632778	Ttc30a1	Day17
ENSMUSG00000075334	753.621	-0.248164	0.124756	-1.9892	0.0466793	0.632778	Rprm	Day17
ENSMUSG00000082536	180.892	0.337405	0.168968	1.99687	0.0458398	0.632778	NA	Day17
ENSMUSG00000085873	196.493	0.272783	0.137103	1.98961	0.0466334	0.632778	NA	Day17
ENSMUSG00000097080	71.7974	-0.349357	0.17534	-1.99245	0.0463216	0.632778	1700086O06Rik	Day17
ENSMUSG00000103677	235.12	0.289034	0.144673	1.99785	0.0457334	0.632778	Pcdhga4	Day17
ENSMUSG00000032422	1427.49	0.10428	0.0525358	1.98494	0.0471515	0.635446	Snx14	Day17
ENSMUSG00000050666	134.075	-0.211653	0.106628	-1.98496	0.047149	0.635446	Vstm4	Day17
ENSMUSG00000070462	497.421	-0.245476	0.123689	-1.98462	0.0471866	0.635446	Tlnrd1	Day17
ENSMUSG00000004366	2550.92	-0.289377	0.146058	-1.98125	0.0475632	0.636552	Sst	Day17
ENSMUSG00000021252	758.183	-0.130236	0.065692	-1.98252	0.0474207	0.636552	Erg28	Day17
ENSMUSG00000026955	56.4066	-0.349416	0.176334	-1.98156	0.047529	0.636552	Sapcd2	Day17
ENSMUSG00000038072	979.266	0.0822623	0.0415101	1.98174	0.047508	0.636552	Galnt11	Day17
ENSMUSG00000043252	1046.24	0.174819	0.0881529	1.98313	0.0473527	0.636552	Tmem64	Day17
ENSMUSG00000044952	436.794	0.143989	0.0726783	1.98118	0.0475709	0.636552	Kctd21	Day17
ENSMUSG00000102644	119.932	0.207377	0.104631	1.982	0.0474795	0.636552	Thap6	Day17
ENSMUSG00000036180	949.404	-0.0989747	0.0499678	-1.98077	0.0476172	0.636594	Gatad2a	Day17
ENSMUSG00000028639	1667.37	-0.0949774	0.0479938	-1.97895	0.0478214	0.637609	Ybx1	Day17
ENSMUSG00000031349	758.546	-0.0992085	0.0501613	-1.97779	0.0479526	0.637609	Nsdhl	Day17
ENSMUSG00000036430	324.606	-0.305724	0.154565	-1.97796	0.0479331	0.637609	Tbcc	Day17
ENSMUSG00000037373	4682.5	-0.127861	0.0646222	-1.97859	0.047862	0.637609	Ctbp1	Day17
ENSMUSG00000087408	1197.8	0.130983	0.0662099	1.9783	0.0478946	0.637609	Gdf1	Day17
ENSMUSG00000087408	1197.8	0.130983	0.0662099	1.9783	0.0478946	0.637609	Cers1	Day17
ENSMUSG00000104950	113.542	0.269699	0.136293	1.97882	0.0478363	0.637609	NA	Day17
ENSMUSG00000028088	143.781	0.194988	0.098624	1.97708	0.0480323	0.637852	Fmo5	Day17
ENSMUSG00000029581	2435.19	-0.271335	0.137256	-1.97686	0.0480573	0.637852	Fscn1	Day17
ENSMUSG00000026116	2370.32	0.172627	0.0874145	1.97481	0.0482898	0.639127	Tmem131	Day17
ENSMUSG00000030556	440.723	-0.128134	0.0648948	-1.97448	0.0483268	0.639127	Lrrc28	Day17
ENSMUSG00000033763	7815.68	-0.0918896	0.0465139	-1.97553	0.0482082	0.639127	Mtss2	Day17
ENSMUSG00000051502	402.671	-0.248936	0.126031	-1.97519	0.0482461	0.639127	Ufsp1	Day17
ENSMUSG00000024063	2325.04	-0.106104	0.0537771	-1.97304	0.0484911	0.639254	Lbh	Day17
ENSMUSG00000026553	8046.8	0.0751977	0.0381623	1.97047	0.0487846	0.639254	Copa	Day17
ENSMUSG00000028800	561.361	-0.123289	0.0627201	-1.9657	0.0493334	0.639254	Hdac1	Day17
ENSMUSG00000028822	1735.49	-0.125061	0.0635478	-1.96798	0.04907	0.639254	Tmem50a	Day17
ENSMUSG00000029472	6646.83	0.0663636	0.0337533	1.96614	0.0492826	0.639254	Anapc5	Day17
ENSMUSG00000031077	85.7475	-0.251959	0.127763	-1.97208	0.0486006	0.639254	Fadd	Day17
ENSMUSG00000032641	341.432	-0.164567	0.0836103	-1.96826	0.0490385	0.639254	Gpr19	Day17
ENSMUSG00000034467	99.9203	-0.307554	0.156372	-1.96681	0.0492049	0.639254	Dynlrb2	Day17
ENSMUSG00000037369	710.902	0.186609	0.0949159	1.96605	0.0492931	0.639254	Kdm6a	Day17
ENSMUSG00000039480	72.3918	0.281243	0.143021	1.96644	0.0492477	0.639254	Nt5dc1	Day17
ENSMUSG00000039850	1039.92	-0.08768	0.044522	-1.96936	0.0489114	0.639254	Endov	Day17
ENSMUSG00000040035	23980.3	0.113461	0.0576481	1.96817	0.0490483	0.639254	Disp2	Day17
ENSMUSG00000040123	1404.46	0.152409	0.0774281	1.96839	0.0490233	0.639254	Zmym5	Day17
ENSMUSG00000041298	2443.63	0.131402	0.0666728	1.97084	0.0487419	0.639254	Katnal1	Day17
ENSMUSG00000043629	221.254	-0.229129	0.116527	-1.96631	0.0492629	0.639254	1700019D03Rik	Day17
ENSMUSG00000054793	6233.49	-0.217815	0.110551	-1.97027	0.0488072	0.639254	Cadm4	Day17
ENSMUSG00000058392	595.556	0.153735	0.0781922	1.96612	0.0492847	0.639254	Rrp1b	Day17
ENSMUSG00000059839	265.025	0.166375	0.0844607	1.96985	0.0488555	0.639254	Zfp874b	Day17
ENSMUSG00000063446	267.314	0.196208	0.0996818	1.96834	0.049029	0.639254	Plppr1	Day17
ENSMUSG00000093979	101.02	0.225551	0.114382	1.97191	0.0486198	0.639254	Gm2237	Day17
ENSMUSG00000093979	101.02	0.225551	0.114382	1.97191	0.0486198	0.639254	Gm3667	Day17
ENSMUSG00000097195	179.649	-0.204586	0.103907	-1.96893	0.0489608	0.639254	Snhg5	Day17
ENSMUSG00000109097	70.9675	0.291856	0.147911	1.97319	0.0484744	0.639254	Gm29683	Day17
ENSMUSG00000111293	41.3872	-0.36757	0.186775	-1.96798	0.0490702	0.639254	NA	Day17
ENSMUSG00000094936	99.0028	0.249614	0.127065	1.96446	0.0494773	0.640555	Rbm4	Day17
ENSMUSG00000025358	94.2505	-0.251853	0.128257	-1.96365	0.0495702	0.641195	Cdk2	Day17
ENSMUSG00000028266	791.354	-0.121703	0.0619924	-1.96319	0.0496245	0.641288	Lmo4	Day17
ENSMUSG00000043614	486.317	-0.288584	0.147024	-1.96284	0.0496644	0.641288	Vps37d	Day17
ENSMUSG00000045975	527.321	0.115616	0.0589238	1.96213	0.0497478	0.641803	C2cd2	Day17
ENSMUSG00000006519	121.255	-0.355303	0.181208	-1.96075	0.0499087	0.642217	Cyba	Day17
ENSMUSG00000044033	651.727	0.206526	0.105315	1.96102	0.0498761	0.642217	Ccdc141	Day17
ENSMUSG00000074405	632.348	-0.170072	0.0867389	-1.96073	0.0499105	0.642217	Zfp865	Day17
ENSMUSG00000038774	667.366	0.194238	0.099173	1.95858	0.050162	0.644891	Ascc3	Day17
ENSMUSG00000011096	690.912	-0.245137	0.125267	-1.95692	0.0503573	0.645193	Akt1s1	Day17
ENSMUSG00000016763	216.588	-0.481252	0.24624	-1.9544	0.0506537	0.645193	Scube1	Day17
ENSMUSG00000021007	566.489	-0.115815	0.0592596	-1.95436	0.0506587	0.645193	Spata7	Day17
ENSMUSG00000023034	370.634	-0.253201	0.129506	-1.95513	0.0505683	0.645193	Nr4a1	Day17
ENSMUSG00000027193	1944.12	0.134559	0.068806	1.95563	0.0505092	0.645193	Api5	Day17
ENSMUSG00000027646	2680.33	-0.166167	0.0849218	-1.95671	0.050382	0.645193	Src	Day17
ENSMUSG00000031530	141.541	-0.241001	0.123134	-1.95722	0.0503212	0.645193	Dusp4	Day17
ENSMUSG00000033730	59.3407	-0.412316	0.21098	-1.95429	0.0506669	0.645193	Egr3	Day17
ENSMUSG00000039873	64.6845	-0.342939	0.17532	-1.95608	0.0504557	0.645193	Neurl2	Day17
ENSMUSG00000048240	1503.64	-0.13062	0.0668004	-1.95538	0.0505382	0.645193	Gng7	Day17
ENSMUSG00000050663	444.005	0.273301	0.139844	1.95433	0.0506624	0.645193	Trhde	Day17
ENSMUSG00000020219	870.738	-0.331495	0.169802	-1.95224	0.05091	0.646614	Timm13	Day17
ENSMUSG00000024914	2384.33	-0.27024	0.138405	-1.95253	0.0508751	0.646614	Drap1	Day17
ENSMUSG00000039194	251.511	-0.173007	0.0885968	-1.95274	0.05085	0.646614	Rlbp1	Day17
ENSMUSG00000037904	217.92	-0.302311	0.154957	-1.95093	0.0510653	0.648028	Ankrd9	Day17
ENSMUSG00000027668	2972.84	0.0768007	0.0393799	1.95025	0.0511463	0.648267	Mfn1	Day17
ENSMUSG00000028668	760.071	0.097452	0.0499745	1.95003	0.051172	0.648267	Eloa	Day17
ENSMUSG00000056673	1053.8	0.205419	0.105377	1.94937	0.051251	0.648458	Kdm5d	Day17
ENSMUSG00000061894	177.312	0.202273	0.103774	1.94917	0.0512751	0.648458	Zscan20	Day17
ENSMUSG00000024135	300.792	0.161452	0.0828484	1.94876	0.0513239	0.64852	Srbd1	Day17
ENSMUSG00000037579	88.6461	-0.408816	0.209841	-1.94822	0.0513883	0.648777	Kcnh3	Day17
ENSMUSG00000021125	98.0437	0.217296	0.111669	1.9459	0.0516667	0.648792	Arg2	Day17
ENSMUSG00000031023	89.0539	-0.241208	0.124003	-1.94517	0.0517541	0.648792	Akip1	Day17
ENSMUSG00000038759	1191.85	0.177588	0.0912801	1.94553	0.051711	0.648792	Nup205	Day17
ENSMUSG00000040857	409.479	-0.214827	0.110389	-1.94609	0.0516437	0.648792	Erf	Day17
ENSMUSG00000054160	59.632	-0.334089	0.171638	-1.94648	0.0515973	0.648792	Nkx2-4	Day17
ENSMUSG00000057101	826.037	0.128543	0.0660741	1.94544	0.0517215	0.648792	Zfp180	Day17
ENSMUSG00000066278	151.56	-0.214156	0.110091	-1.94526	0.0517439	0.648792	Vps37b	Day17
ENSMUSG00000073982	768.849	-0.26024	0.133805	-1.94491	0.0517854	0.648792	Rhog	Day17
ENSMUSG00000075389	207.504	-0.249146	0.12804	-1.94585	0.0516728	0.648792	NA	Day17
ENSMUSG00000029510	40.3492	0.363901	0.187246	1.94344	0.0519632	0.649915	Gpc2	Day17
ENSMUSG00000039367	2340.44	0.101243	0.0520917	1.94355	0.0519498	0.649915	Sec24c	Day17
ENSMUSG00000057789	236.88	-0.197535	0.101683	-1.94265	0.0520588	0.650559	Bak1	Day17
ENSMUSG00000020173	1469.74	0.143686	0.0740076	1.9415	0.0521975	0.651188	Cobl	Day17
ENSMUSG00000037531	418.406	-0.145745	0.0750648	-1.94159	0.0521866	0.651188	Mrpl47	Day17
ENSMUSG00000018585	618.13	-0.303179	0.156212	-1.94081	0.0522812	0.651681	Atox1	Day17
ENSMUSG00000102555	100.021	0.35577	0.183354	1.94035	0.052337	0.651825	NA	Day17
ENSMUSG00000068267	2486.34	-0.21741	0.112081	-1.93975	0.0524095	0.652178	Cenpb	Day17
ENSMUSG00000040410	701.209	0.107215	0.0553331	1.93763	0.0526684	0.654847	Fbxl4	Day17
ENSMUSG00000008384	88.1875	-0.409574	0.211501	-1.93651	0.052805	0.65544	Sertad1	Day17
ENSMUSG00000075592	1930.39	0.144144	0.0744338	1.93654	0.0528012	0.65544	Nynrin	Day17
ENSMUSG00000006281	321.341	0.222439	0.115042	1.93354	0.0531699	0.655547	Tep1	Day17
ENSMUSG00000026577	408.611	0.120132	0.06206	1.93574	0.0528993	0.655547	Blzf1	Day17
ENSMUSG00000031666	1325.95	0.137365	0.0710512	1.93333	0.053196	0.655547	Rbl2	Day17
ENSMUSG00000038058	192.487	0.18369	0.094922	1.93517	0.0529691	0.655547	Nod1	Day17
ENSMUSG00000040466	152.838	-0.305195	0.157707	-1.93521	0.052965	0.655547	Blvrb	Day17
ENSMUSG00000047371	363.768	-0.210254	0.108761	-1.93318	0.0532137	0.655547	Zfp768	Day17
ENSMUSG00000048280	678.798	0.246775	0.127544	1.93482	0.0530119	0.655547	Zfp738	Day17
ENSMUSG00000051341	159.804	0.228911	0.118379	1.93371	0.0531492	0.655547	Zfp52	Day17
ENSMUSG00000091415	39.6909	-0.459664	0.237775	-1.93319	0.0532134	0.655547	Ak9	Day17
ENSMUSG00000021629	1128.31	0.0866851	0.044868	1.932	0.0533591	0.655847	Slc30a5	Day17
ENSMUSG00000055541	222.854	0.193895	0.100384	1.93154	0.053416	0.655847	Lair1	Day17
ENSMUSG00000084883	1704.85	-0.105303	0.0545101	-1.9318	0.0533838	0.655847	Ccdc85c	Day17
ENSMUSG00000108880	43.7861	0.76071	0.393653	1.93244	0.0533055	0.655847	NA	Day17
ENSMUSG00000007944	465.198	-0.307487	0.159301	-1.93022	0.0535795	0.657307	Ttc9b	Day17
ENSMUSG00000001034	558.019	-0.134145	0.0695348	-1.92918	0.0537081	0.658337	Mapk7	Day17
ENSMUSG00000032366	2778.91	-0.108758	0.0564112	-1.92796	0.0538604	0.659568	Tpm1	Day17
ENSMUSG00000049649	75.5132	-0.306258	0.158876	-1.92766	0.0538979	0.659568	Gpr3	Day17
ENSMUSG00000032489	208.077	0.174633	0.0906439	1.92658	0.0540317	0.660109	Kif9	Day17
ENSMUSG00000039168	224.328	-0.223114	0.115802	-1.92669	0.0540185	0.660109	Dap	Day17
ENSMUSG00000058402	481.754	0.199058	0.103394	1.92523	0.0542002	0.661619	Zfp420	Day17
ENSMUSG00000030254	146.518	0.228714	0.118879	1.92391	0.0543656	0.662542	Rad18	Day17
ENSMUSG00000052676	880.605	0.196524	0.102134	1.92418	0.054332	0.662542	Zmat1	Day17
ENSMUSG00000015501	2244.55	0.18138	0.0943347	1.92273	0.0545146	0.662695	Hivep2	Day17
ENSMUSG00000026399	169.157	0.235685	0.122601	1.92238	0.0545579	0.662695	Cd55	Day17
ENSMUSG00000047228	169.439	-0.236547	0.123011	-1.92297	0.0544841	0.662695	A2ml1	Day17
ENSMUSG00000094002	1189.3	-0.0885674	0.0460601	-1.92287	0.0544967	0.662695	Gm9866	Day17
ENSMUSG00000094002	1189.3	-0.0885674	0.0460601	-1.92287	0.0544967	0.662695	Gm20187	Day17
ENSMUSG00000029993	856.812	-0.16486	0.0859124	-1.91893	0.0549936	0.665246	Nfu1	Day17
ENSMUSG00000038048	171.742	0.511116	0.266255	1.91965	0.0549024	0.665246	Cntnap5c	Day17
ENSMUSG00000038467	4596.17	-0.170052	0.0886178	-1.91894	0.0549923	0.665246	Chmp4b	Day17
ENSMUSG00000039960	1019.14	-0.145526	0.0758288	-1.91914	0.0549662	0.665246	Rhou	Day17
ENSMUSG00000106990	220.75	0.372534	0.194039	1.9199	0.0548711	0.665246	NA	Day17
ENSMUSG00000001227	2271.89	-0.182791	0.0953419	-1.91721	0.0552107	0.666619	Sema6b	Day17
ENSMUSG00000014504	751.236	-0.144605	0.0754308	-1.91706	0.0552302	0.666619	Srp19	Day17
ENSMUSG00000020364	214.761	0.227892	0.118903	1.91663	0.0552855	0.666619	Zfp354a	Day17
ENSMUSG00000033722	329.22	0.150105	0.0783325	1.91625	0.0553331	0.666619	BC034090	Day17
ENSMUSG00000038859	44.1228	0.400943	0.209207	1.91649	0.0553027	0.666619	Baiap2l1	Day17
ENSMUSG00000016382	3493.62	0.0681816	0.0356324	1.91347	0.0556878	0.666943	Pls3	Day17
ENSMUSG00000018470	693.311	-0.223735	0.116851	-1.9147	0.055531	0.666943	Kcnab3	Day17
ENSMUSG00000020029	3589.75	-0.094098	0.0492304	-1.91138	0.0559555	0.666943	Nudt4	Day17
ENSMUSG00000025420	278.107	0.162032	0.0848132	1.91045	0.0560748	0.666943	Katnal2	Day17
ENSMUSG00000029465	1592.52	-0.182298	0.0952317	-1.91426	0.0555866	0.666943	Arpc3	Day17
ENSMUSG00000029570	725.274	-0.14506	0.0759324	-1.91039	0.0560836	0.666943	Lfng	Day17
ENSMUSG00000034007	1295.95	0.148909	0.0778066	1.91384	0.0556409	0.666943	Scaper	Day17
ENSMUSG00000034333	78.3672	-0.242957	0.126998	-1.91308	0.0557379	0.666943	Zbed4	Day17
ENSMUSG00000038805	547.324	-0.180449	0.0944305	-1.91092	0.0560145	0.666943	Six3	Day17
ENSMUSG00000041696	94.3568	-0.245942	0.128531	-1.91348	0.0556864	0.666943	Rasl12	Day17
ENSMUSG00000051401	148.531	0.317018	0.165506	1.91544	0.0554359	0.666943	Kctd16	Day17
ENSMUSG00000052584	1185.23	-0.222658	0.116439	-1.91223	0.0558465	0.666943	Serp2	Day17
ENSMUSG00000056209	110.366	-0.266686	0.139534	-1.91126	0.0559711	0.666943	Npm3	Day17
ENSMUSG00000059195	140.194	0.354111	0.185228	1.91175	0.0559077	0.666943	NA	Day17
ENSMUSG00000060985	95.9082	0.252403	0.131912	1.91343	0.0556936	0.666943	Tdrd5	Day17
ENSMUSG00000076439	1894.83	-0.155676	0.0814014	-1.91244	0.0558193	0.666943	Mog	Day17
ENSMUSG00000111977	570.636	-0.159546	0.0835594	-1.90937	0.056214	0.667955	NA	Day17
ENSMUSG00000018446	1304.15	-0.152549	0.0799982	-1.9069	0.0565332	0.669098	C1qbp	Day17
ENSMUSG00000027679	348.57	-0.19702	0.103378	-1.90582	0.0566732	0.669098	Dnajc19	Day17
ENSMUSG00000028820	3335.03	0.181799	0.0953093	1.90746	0.0564606	0.669098	Sfpq	Day17
ENSMUSG00000032409	493.574	0.239792	0.125721	1.90733	0.0564773	0.669098	Atr	Day17
ENSMUSG00000036097	1535.43	0.236374	0.123988	1.90642	0.0565956	0.669098	Slf2	Day17
ENSMUSG00000037001	219.684	0.274468	0.144007	1.90593	0.0566591	0.669098	Zfp39	Day17
ENSMUSG00000037393	53.1375	0.34408	0.180319	1.90818	0.056368	0.669098	Nmur2	Day17
ENSMUSG00000066306	4045.31	0.108362	0.0568443	1.9063	0.0566119	0.669098	Numa1	Day17
ENSMUSG00000026494	941.442	0.210138	0.110308	1.90501	0.0567794	0.669402	Kif26b	Day17
ENSMUSG00000028034	2956.8	0.219024	0.114985	1.9048	0.0568055	0.669402	Fubp1	Day17
ENSMUSG00000063765	359.996	-0.269589	0.141548	-1.90458	0.0568352	0.669402	Chadl	Day17
ENSMUSG00000025221	839.418	0.129253	0.0678812	1.90411	0.0568955	0.669472	Kcnip2	Day17
ENSMUSG00000048668	296.871	0.140045	0.0735597	1.90383	0.0569319	0.669472	Rhno1	Day17
ENSMUSG00000048602	47.7757	0.333841	0.175408	1.90323	0.0570107	0.669865	Morc2b	Day17
ENSMUSG00000020485	593.666	-0.211102	0.111027	-1.90135	0.0572559	0.670076	Supt4a	Day17
ENSMUSG00000022711	503.798	-0.128774	0.0677151	-1.9017	0.0572102	0.670076	Pmm2	Day17
ENSMUSG00000046058	644.643	-0.204907	0.107756	-1.90158	0.0572267	0.670076	Eid2	Day17
ENSMUSG00000067279	1111.42	-0.145853	0.0767052	-1.90147	0.0572402	0.670076	Ppp1r3c	Day17
ENSMUSG00000098979	116.388	0.249413	0.131163	1.90154	0.0572307	0.670076	NA	Day17
ENSMUSG00000030016	3103.44	0.147667	0.0777129	1.90015	0.057413	0.671034	Zfp638	Day17
ENSMUSG00000031156	741.271	-0.142431	0.0749623	-1.90003	0.0574288	0.671034	Slc35a2	Day17
ENSMUSG00000002428	828.523	0.178735	0.0941844	1.89771	0.0577342	0.671115	Hltf	Day17
ENSMUSG00000006360	125.232	-0.525255	0.277508	-1.89275	0.058391	0.671115	Crip1	Day17
ENSMUSG00000006740	6220.67	0.206833	0.109296	1.89241	0.058437	0.671115	Kif5b	Day17
ENSMUSG00000026021	1265.82	-0.138356	0.0730458	-1.8941	0.0582123	0.671115	Sumo1	Day17
ENSMUSG00000026482	1919.69	0.125181	0.0660174	1.89619	0.057935	0.671115	Rgl1	Day17
ENSMUSG00000026778	446.091	-0.230329	0.121568	-1.89465	0.0581381	0.671115	Prkcq	Day17
ENSMUSG00000028710	733.458	-0.128454	0.0677454	-1.89614	0.0579422	0.671115	Atpaf1	Day17
ENSMUSG00000031697	576.436	-0.112471	0.0594137	-1.89301	0.0583559	0.671115	Orc6	Day17
ENSMUSG00000035266	417.737	0.132464	0.0698074	1.89757	0.057753	0.671115	Helq	Day17
ENSMUSG00000035759	182.112	0.190938	0.100635	1.89733	0.0577846	0.671115	Bbs10	Day17
ENSMUSG00000041731	68.6177	-0.297935	0.157423	-1.89257	0.0584148	0.671115	Pgm5	Day17
ENSMUSG00000041926	993.214	0.136963	0.0723688	1.89257	0.0584154	0.671115	Rnpep	Day17
ENSMUSG00000044122	194.321	-0.19744	0.104059	-1.89738	0.0577775	0.671115	Proca1	Day17
ENSMUSG00000045498	145.527	0.209046	0.110218	1.89667	0.0578715	0.671115	Pcdhb3	Day17
ENSMUSG00000046152	253.277	0.141202	0.0745482	1.89411	0.0582105	0.671115	Fut10	Day17
ENSMUSG00000052920	390.708	0.31243	0.164508	1.89917	0.057542	0.671115	Prkg1	Day17
ENSMUSG00000054364	4722.34	-0.177206	0.0934439	-1.89638	0.0579092	0.671115	Rhob	Day17
ENSMUSG00000054499	601.648	-0.125018	0.0660504	-1.89276	0.0583893	0.671115	Dedd2	Day17
ENSMUSG00000097287	509.785	0.152661	0.0805866	1.89437	0.0581757	0.671115	NA	Day17
ENSMUSG00000102101	65.4217	-0.43993	0.232282	-1.89395	0.0582321	0.671115	Zbtb11os1	Day17
ENSMUSG00000102742	165.183	0.270686	0.142705	1.89682	0.0578515	0.671115	Pcdhga11	Day17
ENSMUSG00000103839	139.415	0.224867	0.118432	1.89869	0.0576052	0.671115	NA	Day17
ENSMUSG00000059149	653.646	-0.120565	0.0637665	-1.89073	0.0586608	0.672638	Mfsd4a	Day17
ENSMUSG00000074272	78.7431	0.349332	0.184758	1.89076	0.0586569	0.672638	Ceacam1	Day17
ENSMUSG00000015189	2090.34	0.154913	0.0820019	1.88913	0.0588738	0.674032	Casd1	Day17
ENSMUSG00000021608	1303.65	0.0807929	0.042762	1.88936	0.0588432	0.674032	Lpcat1	Day17
ENSMUSG00000003526	707.842	0.153532	0.0813613	1.88704	0.0591554	0.674116	Prodh	Day17
ENSMUSG00000024327	272.48	-0.232231	0.123006	-1.88796	0.0590312	0.674116	Slc39a7	Day17
ENSMUSG00000040260	2607.63	0.156776	0.0830556	1.88761	0.0590786	0.674116	Daam2	Day17
ENSMUSG00000047193	1915.87	0.267459	0.141608	1.88873	0.0589284	0.674116	Dync2h1	Day17
ENSMUSG00000062044	4975.6	-0.184704	0.0978646	-1.88734	0.0591142	0.674116	Lmtk3	Day17
ENSMUSG00000117499	150.378	0.265627	0.140673	1.88826	0.0589916	0.674116	NA	Day17
ENSMUSG00000004328	123.803	0.38947	0.207787	1.87437	0.0608794	0.674461	Hif3a	Day17
ENSMUSG00000009555	1733.1	-0.148893	0.0790523	-1.88348	0.0596356	0.674461	Cdk9	Day17
ENSMUSG00000015053	98.7568	-0.27972	0.148685	-1.88129	0.0599319	0.674461	Gata2	Day17
ENSMUSG00000015335	104.715	-0.27307	0.145839	-1.8724	0.0611508	0.674461	Zdhhc12	Day17
ENSMUSG00000017548	1061.84	0.1888	0.100183	1.88454	0.0594918	0.674461	Suz12	Day17
ENSMUSG00000019797	394.531	-0.187701	0.100065	-1.87578	0.060685	0.674461	Mtres1	Day17
ENSMUSG00000021238	2217.48	0.17664	0.0940236	1.87868	0.0602888	0.674461	Aldh6a1	Day17
ENSMUSG00000021536	2866.73	0.0890026	0.0472933	1.88193	0.059846	0.674461	Adcy2	Day17
ENSMUSG00000022193	1164.33	-0.241442	0.12864	-1.87689	0.0605337	0.674461	Psmb5	Day17
ENSMUSG00000024782	2107.52	0.121151	0.064695	1.87265	0.0611169	0.674461	Ak3	Day17
ENSMUSG00000025608	1096	0.36814	0.195538	1.88271	0.0597398	0.674461	Podxl	Day17
ENSMUSG00000026831	118.023	-0.209109	0.111484	-1.87569	0.0606983	0.674461	1700007K13Rik	Day17
ENSMUSG00000028441	98.2955	-0.284361	0.151806	-1.87318	0.0610428	0.674461	1110017D15Rik	Day17
ENSMUSG00000028792	550.046	-0.158161	0.0841253	-1.88007	0.0600992	0.674461	Ak2	Day17
ENSMUSG00000029090	609.372	0.137091	0.0730838	1.8758	0.0606826	0.674461	Adgra3	Day17
ENSMUSG00000030019	552.776	-0.168859	0.0897011	-1.88246	0.0597737	0.674461	Fbxl14	Day17
ENSMUSG00000030079	488.262	-0.151847	0.0806725	-1.88226	0.0598	0.674461	Ruvbl1	Day17
ENSMUSG00000030319	264.613	0.153314	0.0814973	1.88121	0.059943	0.674461	Cand2	Day17
ENSMUSG00000031398	2033.88	0.181326	0.096229	1.88432	0.0595222	0.674461	Plxna3	Day17
ENSMUSG00000031613	120.107	-0.230004	0.122877	-1.87182	0.061231	0.674461	Hpgd	Day17
ENSMUSG00000031930	1478.08	0.0876569	0.0467731	1.87409	0.0609186	0.674461	Wwp2	Day17
ENSMUSG00000032077	297.154	-0.130304	0.0695455	-1.87365	0.0609788	0.674461	Bud13	Day17
ENSMUSG00000034538	90.2553	0.272214	0.144956	1.87791	0.0603931	0.674461	Zfp418	Day17
ENSMUSG00000035183	104.779	0.264254	0.140671	1.87853	0.0603088	0.674461	Slc24a5	Day17
ENSMUSG00000037845	114.862	0.22223	0.117921	1.88457	0.0594877	0.674461	Fdxacb1	Day17
ENSMUSG00000039191	556.672	0.167389	0.0889993	1.88079	0.0600002	0.674461	Rbpj	Day17
ENSMUSG00000040767	255.283	-0.249409	0.132953	-1.87592	0.0606668	0.674461	Snrnp25	Day17
ENSMUSG00000041623	279.682	0.151755	0.0808809	1.87627	0.0606181	0.674461	D11Wsu47e	Day17
ENSMUSG00000042772	2144.62	0.123579	0.0660086	1.87217	0.0611838	0.674461	Smg7	Day17
ENSMUSG00000042846	995.088	0.0905561	0.0481624	1.88022	0.0600775	0.674461	Lrrtm3	Day17
ENSMUSG00000048186	221.566	0.162136	0.086086	1.88342	0.0596439	0.674461	Bend7	Day17
ENSMUSG00000050050	41.9711	0.344531	0.184035	1.8721	0.0611927	0.674461	Ccdc158	Day17
ENSMUSG00000052298	2532.69	-0.0546055	0.0290873	-1.8773	0.060477	0.674461	Cdc42se2	Day17
ENSMUSG00000052302	1446.35	0.0948296	0.0506538	1.87211	0.061191	0.674461	Tbc1d30	Day17
ENSMUSG00000054733	399.134	-0.206167	0.109937	-1.87532	0.0607484	0.674461	Msra	Day17
ENSMUSG00000055452	52.6311	0.371098	0.197398	1.87995	0.060115	0.674461	NA	Day17
ENSMUSG00000055945	1378.04	-0.151777	0.0805225	-1.8849	0.0594438	0.674461	Prr18	Day17
ENSMUSG00000058594	2253.91	0.0670058	0.0355603	1.88428	0.0595267	0.674461	Fbh1	Day17
ENSMUSG00000058833	548.2	-0.340845	0.181729	-1.87556	0.0607153	0.674461	Rex1bd	Day17
ENSMUSG00000059288	177.585	-0.215932	0.114521	-1.88552	0.0593602	0.674461	Cdyl	Day17
ENSMUSG00000064145	1389.74	-0.0666595	0.0354343	-1.88122	0.0599427	0.674461	Arih2	Day17
ENSMUSG00000084845	664.351	-0.235253	0.124859	-1.88415	0.0595441	0.674461	Tmem240	Day17
ENSMUSG00000104154	52.6484	0.614073	0.327285	1.87626	0.0606195	0.674461	NA	Day17
ENSMUSG00000110105	81.6576	0.267513	0.142448	1.87797	0.0603857	0.674461	Vmn2r29	Day17
ENSMUSG00000117003	45.4656	-0.318273	0.170042	-1.87173	0.0612439	0.674461	NA	Day17
ENSMUSG00000091735	385.43	-0.251341	0.13436	-1.87066	0.0613928	0.675596	Gpr62	Day17
ENSMUSG00000021223	108.745	0.373657	0.199832	1.86986	0.0615034	0.675804	Papln	Day17
ENSMUSG00000045503	767.259	-0.140928	0.0753643	-1.86996	0.0614892	0.675804	Sys1	Day17
ENSMUSG00000028655	498.615	-0.172088	0.0920573	-1.86936	0.061573	0.676065	Mfsd2a	Day17
ENSMUSG00000032400	69.2981	0.23602	0.126283	1.86898	0.0616256	0.676139	Zwilch	Day17
ENSMUSG00000037411	78.5211	-0.293941	0.157315	-1.86849	0.0616939	0.676385	Serpine1	Day17
ENSMUSG00000004996	380.662	-0.144183	0.0771822	-1.86808	0.0617509	0.676507	Mri1	Day17
ENSMUSG00000003154	778.57	0.119626	0.0641083	1.86599	0.0620423	0.678189	Foxj2	Day17
ENSMUSG00000046410	98.7331	0.199161	0.106717	1.86625	0.0620066	0.678189	Kcnk6	Day17
ENSMUSG00000049577	246.721	-0.255736	0.137044	-1.86609	0.0620283	0.678189	Zfpm1	Day17
ENSMUSG00000041959	382.782	-0.232274	0.124524	-1.8653	0.0621396	0.678528	S100a10	Day17
ENSMUSG00000057265	167.187	0.224011	0.120106	1.86511	0.0621654	0.678528	Bbof1	Day17
ENSMUSG00000034101	273.101	-0.125982	0.0675838	-1.86409	0.0623093	0.67918	Ctnnd1	Day17
ENSMUSG00000078794	1628.99	-0.184304	0.0988738	-1.86403	0.0623173	0.67918	Dact3	Day17
ENSMUSG00000020893	1471.24	-0.171775	0.092199	-1.86309	0.0624499	0.680123	Per1	Day17
ENSMUSG00000074896	271.77	0.231161	0.124109	1.86256	0.0625244	0.680431	Ifit3	Day17
ENSMUSG00000005907	745.187	0.159489	0.085655	1.86199	0.0626042	0.680798	Pex1	Day17
ENSMUSG00000000693	148.173	0.167179	0.0898145	1.86138	0.062691	0.680837	Loxl3	Day17
ENSMUSG00000001642	571.005	-0.177251	0.0955071	-1.85589	0.063469	0.680837	Akr1b3	Day17
ENSMUSG00000024067	516.781	-0.169309	0.0910984	-1.85853	0.0630933	0.680837	Dpy30	Day17
ENSMUSG00000024169	1022.16	0.108968	0.0585923	1.85978	0.0629174	0.680837	Ift140	Day17
ENSMUSG00000024211	437.197	0.137377	0.0739866	1.85678	0.063342	0.680837	Grm8	Day17
ENSMUSG00000024516	1695.54	-0.164955	0.0887849	-1.85792	0.0631802	0.680837	Sec11c	Day17
ENSMUSG00000026837	194.656	-0.42362	0.227632	-1.86099	0.0627459	0.680837	Col5a1	Day17
ENSMUSG00000027130	2303.69	0.157957	0.0850512	1.8572	0.0632828	0.680837	Slc12a6	Day17
ENSMUSG00000028470	408.12	-0.308761	0.165953	-1.86053	0.0628108	0.680837	Hint2	Day17
ENSMUSG00000033540	749.225	0.137682	0.074031	1.85979	0.0629156	0.680837	Idua	Day17
ENSMUSG00000034560	1309.29	0.243954	0.131372	1.85696	0.0633167	0.680837	Washc4	Day17
ENSMUSG00000039682	1575.78	-0.10469	0.0564229	-1.85546	0.0635312	0.680837	Lap3	Day17
ENSMUSG00000040569	40.8065	0.575857	0.309654	1.85968	0.0629314	0.680837	Slc26a7	Day17
ENSMUSG00000047658	400.211	-0.139507	0.07515	-1.85638	0.0633989	0.680837	Gal3st3	Day17
ENSMUSG00000049504	482.328	0.108775	0.0586106	1.8559	0.0634682	0.680837	Proser1	Day17
ENSMUSG00000050608	1970.88	-0.178333	0.0960603	-1.85647	0.0633872	0.680837	Micos10	Day17
ENSMUSG00000056144	42.9181	0.32651	0.175842	1.85684	0.0633341	0.680837	Trim34a	Day17
ENSMUSG00000063480	992.03	-0.13718	0.0739273	-1.8556	0.0635101	0.680837	Snu13	Day17
ENSMUSG00000063480	992.03	-0.13718	0.0739273	-1.8556	0.0635101	0.680837	LOC100862468	Day17
ENSMUSG00000097789	252.008	-0.145102	0.0780049	-1.86016	0.0628629	0.680837	NA	Day17
ENSMUSG00000097971	449.455	-0.526068	0.283348	-1.85662	0.0633659	0.680837	NA	Day17
ENSMUSG00000027330	329.206	-0.155532	0.0838842	-1.85413	0.0637204	0.680933	Cdc25b	Day17
ENSMUSG00000030629	1062.76	0.138724	0.0748204	1.8541	0.0637249	0.680933	Zfand6	Day17
ENSMUSG00000031997	99.1808	0.23097	0.124567	1.85419	0.0637123	0.680933	Trpc6	Day17
ENSMUSG00000032434	713.564	-0.0971593	0.052395	-1.85436	0.0636872	0.680933	Cmtm6	Day17
ENSMUSG00000052861	264.381	0.262789	0.141775	1.85356	0.0638028	0.681271	Dnah6	Day17
ENSMUSG00000004951	102.779	-0.409457	0.221399	-1.84941	0.0643993	0.682455	Hspb1	Day17
ENSMUSG00000006435	2004.51	-0.0661471	0.035742	-1.85068	0.0642153	0.682455	Neurl1a	Day17
ENSMUSG00000006782	10346.8	-0.167777	0.0906271	-1.85129	0.0641278	0.682455	Cnp	Day17
ENSMUSG00000018770	5650.56	-0.190133	0.102831	-1.84898	0.0644607	0.682455	Atp5g3	Day17
ENSMUSG00000021171	1390.5	0.159988	0.0865073	1.84941	0.0643979	0.682455	Esyt2	Day17
ENSMUSG00000021496	157.988	-0.262299	0.141774	-1.85012	0.0642967	0.682455	Pcbd2	Day17
ENSMUSG00000021752	534.672	-0.131768	0.0712	-1.85067	0.0642165	0.682455	Kctd6	Day17
ENSMUSG00000024957	172.042	-0.223833	0.121061	-1.84892	0.064469	0.682455	Kcnk4	Day17
ENSMUSG00000027465	1527.7	-0.0800684	0.0432722	-1.85034	0.0642641	0.682455	Tbc1d20	Day17
ENSMUSG00000028911	454.173	0.137813	0.0744792	1.85036	0.0642619	0.682455	Srsf4	Day17
ENSMUSG00000033965	555.454	0.239095	0.129138	1.85147	0.064102	0.682455	Slc16a2	Day17
ENSMUSG00000063600	194.662	-0.171921	0.0929161	-1.85029	0.0642724	0.682455	Egfem1	Day17
ENSMUSG00000023795	124.974	0.21496	0.116323	1.84796	0.0646084	0.682461	NA	Day17
ENSMUSG00000035051	1317.84	0.0809753	0.0438121	1.84824	0.0645674	0.682461	Dhx57	Day17
ENSMUSG00000057134	1140.64	-0.129902	0.0702849	-1.84823	0.0645697	0.682461	Ado	Day17
ENSMUSG00000073755	2139.59	-0.152883	0.0827485	-1.84756	0.0646656	0.682576	5730409E04Rik	Day17
ENSMUSG00000021750	5746.4	0.165087	0.089383	1.84697	0.0647521	0.683001	Fam107a	Day17
ENSMUSG00000001119	399.448	-0.374747	0.204593	-1.83167	0.067	0.683501	Col6a1	Day17
ENSMUSG00000006057	2040.72	-0.221004	0.120727	-1.83061	0.067159	0.683501	Atp5g1	Day17
ENSMUSG00000009075	933.28	0.138422	0.0753321	1.8375	0.0661367	0.683501	Cabp7	Day17
ENSMUSG00000012819	279.02	0.23295	0.127014	1.83405	0.0666462	0.683501	Cdh23	Day17
ENSMUSG00000016179	1092.29	0.108826	0.0593555	1.83346	0.0667337	0.683501	Camk1g	Day17
ENSMUSG00000017677	4476.86	0.165057	0.0898141	1.83776	0.066098	0.683501	Wsb1	Day17
ENSMUSG00000019256	133.461	0.227692	0.123383	1.84541	0.064978	0.683501	Ahr	Day17
ENSMUSG00000020640	1595.45	0.178594	0.0970784	1.83969	0.0658142	0.683501	Itsn2	Day17
ENSMUSG00000022283	2197.07	-0.0720233	0.0392943	-1.83292	0.0668145	0.683501	Pabpc1	Day17
ENSMUSG00000022914	3188.5	0.147518	0.0800284	1.84332	0.0652816	0.683501	Brwd1	Day17
ENSMUSG00000024846	54.9059	-0.397813	0.21763	-1.82794	0.0675591	0.683501	Cst6	Day17
ENSMUSG00000025135	1001.66	-0.235657	0.128945	-1.82758	0.0676128	0.683501	Anapc11	Day17
ENSMUSG00000025731	827.119	-0.209086	0.114332	-1.82876	0.067435	0.683501	Mettl26	Day17
ENSMUSG00000026199	805.302	0.0993897	0.0540935	1.83737	0.0661557	0.683501	Ankzf1	Day17
ENSMUSG00000026950	59.753	0.325219	0.177372	1.83355	0.0667213	0.683501	Neb	Day17
ENSMUSG00000027248	6835.64	0.116988	0.0640062	1.82775	0.0675864	0.683501	Pdia3	Day17
ENSMUSG00000027965	1206.81	0.289325	0.157872	1.83265	0.0668551	0.683501	Olfm3	Day17
ENSMUSG00000028426	4016.29	-0.0966892	0.0528791	-1.8285	0.0674752	0.683501	Rad23b	Day17
ENSMUSG00000029233	337.385	-0.148254	0.0808601	-1.83346	0.0667348	0.683501	Srd5a3	Day17
ENSMUSG00000029622	315.898	-0.235315	0.127923	-1.8395	0.0658411	0.683501	Arpc1b	Day17
ENSMUSG00000030279	1999.71	0.127638	0.0694326	1.8383	0.0660185	0.683501	C2cd5	Day17
ENSMUSG00000030747	1069.73	-0.322124	0.175154	-1.83908	0.065903	0.683501	Dgat2	Day17
ENSMUSG00000031467	1671	0.102934	0.0561161	1.83431	0.0666086	0.683501	Agpat5	Day17
ENSMUSG00000031644	1556.96	0.204956	0.111471	1.83866	0.0659656	0.683501	Nek1	Day17
ENSMUSG00000033174	1966.92	-0.234363	0.128055	-1.83017	0.0672243	0.683501	Mgll	Day17
ENSMUSG00000033732	2573.45	0.0886158	0.0484053	1.8307	0.0671448	0.683501	Sf3b3	Day17
ENSMUSG00000034880	266.513	-0.386279	0.210621	-1.83401	0.0666531	0.683501	Mrpl34	Day17
ENSMUSG00000035898	741.488	0.318008	0.172375	1.84486	0.065058	0.683501	Uba6	Day17
ENSMUSG00000036437	447.356	0.195298	0.106355	1.83628	0.0663169	0.683501	Npy1r	Day17
ENSMUSG00000036822	654.945	0.123366	0.067117	1.83807	0.0660526	0.683501	Topors	Day17
ENSMUSG00000037278	281.603	-0.208966	0.113929	-1.83418	0.0666273	0.683501	Tmem97	Day17
ENSMUSG00000037362	274.796	0.275699	0.149512	1.84399	0.0651843	0.683501	Ccn3	Day17
ENSMUSG00000039208	168.067	-0.240712	0.130943	-1.8383	0.0660186	0.683501	Metrnl	Day17
ENSMUSG00000040738	849.29	0.212834	0.115942	1.83569	0.0664034	0.683501	Ints8	Day17
ENSMUSG00000041703	130.673	-0.289479	0.157574	-1.8371	0.0661954	0.683501	Zic5	Day17
ENSMUSG00000042167	486.577	0.164674	0.0897666	1.83447	0.0665837	0.683501	Tent2	Day17
ENSMUSG00000043789	42.9483	0.357932	0.195838	1.8277	0.0675951	0.683501	Vwce	Day17
ENSMUSG00000045573	2497.23	-0.146824	0.0802943	-1.82857	0.0674634	0.683501	Penk	Day17
ENSMUSG00000046519	625.173	0.158169	0.0857147	1.84529	0.0649952	0.683501	Golph3l	Day17
ENSMUSG00000047216	249.614	0.272309	0.148279	1.83646	0.066289	0.683501	Cdh19	Day17
ENSMUSG00000049511	401.903	0.289822	0.157374	1.84161	0.0655325	0.683501	Htr1b	Day17
ENSMUSG00000050157	61.1349	-0.322505	0.175519	-1.83744	0.0661453	0.683501	Gm867	Day17
ENSMUSG00000054381	130.866	0.175557	0.0958103	1.83234	0.0669011	0.683501	Zfp747	Day17
ENSMUSG00000056220	101.097	0.272752	0.147733	1.84625	0.0648561	0.683501	Pla2g4a	Day17
ENSMUSG00000057715	740.833	0.183345	0.099634	1.84018	0.0657416	0.683501	A830018L16Rik	Day17
ENSMUSG00000058239	868.6	-0.207432	0.112545	-1.8431	0.0653143	0.683501	Usf2	Day17
ENSMUSG00000060862	358.976	0.242632	0.132681	1.82869	0.0674453	0.683501	Zbtb40	Day17
ENSMUSG00000067872	53.0299	0.300452	0.163208	1.84091	0.0656343	0.683501	Ccdc87	Day17
ENSMUSG00000070643	404.169	-0.195113	0.106182	-1.83754	0.0661306	0.683501	Sox13	Day17
ENSMUSG00000075296	131.724	-0.220466	0.119619	-1.84307	0.0653187	0.683501	Aldh3b2	Day17
ENSMUSG00000078451	104.679	0.22774	0.123869	1.83856	0.0659798	0.683501	Ppil6	Day17
ENSMUSG00000078572	138.131	-0.383081	0.209296	-1.83033	0.0672004	0.683501	Ndufaf8	Day17
ENSMUSG00000081683	99.3644	-0.43087	0.233517	-1.84513	0.065018	0.683501	Fzd10	Day17
ENSMUSG00000086043	40.1814	-0.425771	0.232469	-1.83152	0.0670233	0.683501	NA	Day17
ENSMUSG00000089736	139.38	0.244296	0.133675	1.82753	0.06762	0.683501	Tgfbr3l	Day17
ENSMUSG00000090063	132.624	0.354621	0.193821	1.82964	0.0673045	0.683501	Dlx6os1	Day17
ENSMUSG00000090125	113.8	-0.29269	0.16016	-1.82748	0.067627	0.683501	Pou3f1	Day17
ENSMUSG00000109321	294.546	0.395291	0.216109	1.82913	0.0673808	0.683501	A330076H08Rik	Day17
ENSMUSG00000109378	156.963	0.209207	0.114201	1.83192	0.066963	0.683501	NA	Day17
ENSMUSG00000113204	411.172	0.187397	0.101765	1.84147	0.065553	0.683501	Gm46430	Day17
ENSMUSG00000113949	34.7773	-0.43708	0.238661	-1.83139	0.0670424	0.683501	Scamp4	Day17
ENSMUSG00000026956	432.047	-0.196614	0.107645	-1.8265	0.0677756	0.684534	Uap1l1	Day17
ENSMUSG00000027620	5644.23	0.144665	0.0792634	1.82511	0.0679838	0.685754	Rbm39	Day17
ENSMUSG00000095432	328.649	0.254003	0.139174	1.82508	0.0679894	0.685754	Zfp748	Day17
ENSMUSG00000024130	2892.67	0.165335	0.0906108	1.82468	0.06805	0.685896	Abca3	Day17
ENSMUSG00000042064	65.2517	0.276299	0.151494	1.82382	0.0681786	0.686723	Myo3b	Day17
ENSMUSG00000027434	174.406	-0.246521	0.135257	-1.82262	0.0683612	0.688092	Nkx2-2	Day17
ENSMUSG00000040840	109.575	-0.327531	0.17978	-1.82185	0.0684785	0.688802	NA	Day17
ENSMUSG00000024598	144.182	0.286239	0.15726	1.82017	0.0687336	0.689761	Fbn2	Day17
ENSMUSG00000028397	625.37	0.161511	0.0887581	1.81968	0.0688077	0.689761	Kdm4c	Day17
ENSMUSG00000037499	1346.42	-0.284174	0.156144	-1.81995	0.0687668	0.689761	Nenf	Day17
ENSMUSG00000056536	578.872	0.235245	0.12925	1.82008	0.0687474	0.689761	Pign	Day17
ENSMUSG00000110156	69.8997	-0.381327	0.209432	-1.82077	0.068642	0.689761	NA	Day17
ENSMUSG00000006288	980.008	-0.0840594	0.0462537	-1.81736	0.0691628	0.689826	Ttc5	Day17
ENSMUSG00000018541	358.062	-0.128196	0.070515	-1.818	0.0690636	0.689826	Cwc25	Day17
ENSMUSG00000020562	77.0053	-0.273471	0.150482	-1.81731	0.0691701	0.689826	Efcab10	Day17
ENSMUSG00000033467	224.45	-0.304322	0.167355	-1.81842	0.0689997	0.689826	Crlf2	Day17
ENSMUSG00000033576	67.3722	-0.940996	0.517512	-1.81831	0.0690172	0.689826	Apol6	Day17
ENSMUSG00000050121	849.727	-0.267666	0.147297	-1.81719	0.0691884	0.689826	Opalin	Day17
ENSMUSG00000067430	448.415	0.169506	0.0932228	1.81829	0.0690204	0.689826	Zfp763	Day17
ENSMUSG00000068762	642.098	0.11837	0.0650911	1.81852	0.0689842	0.689826	Gstm6	Day17
ENSMUSG00000045827	303.165	0.178892	0.0985009	1.81615	0.0693477	0.690276	Serpinb9	Day17
ENSMUSG00000057335	2503.06	0.281784	0.15517	1.81598	0.069374	0.690276	Cep170	Day17
ENSMUSG00000062393	1511.47	0.257646	0.141862	1.81618	0.0693431	0.690276	Dgkk	Day17
ENSMUSG00000024446	302.002	-0.284116	0.156623	-1.81401	0.0696755	0.69141	Rpp21	Day17
ENSMUSG00000026288	246.567	0.182082	0.100371	1.81408	0.0696648	0.69141	Inpp5d	Day17
ENSMUSG00000028730	86.2051	0.22925	0.126339	1.81457	0.0695905	0.69141	Cfap57	Day17
ENSMUSG00000091754	72.9296	-0.223199	0.122989	-1.81479	0.069557	0.69141	Gm3636	Day17
ENSMUSG00000028329	235.807	-0.177896	0.0980993	-1.81342	0.0697666	0.691849	Xpa	Day17
ENSMUSG00000015757	992.197	0.10838	0.0597976	1.81245	0.0699162	0.6924	Ppil4	Day17
ENSMUSG00000110611	43.4455	0.289254	0.159583	1.81256	0.0699001	0.6924	NA	Day17
ENSMUSG00000003531	1194.74	-0.207368	0.114568	-1.80999	0.0702972	0.692713	Dgcr6	Day17
ENSMUSG00000018459	367.378	-0.188469	0.104087	-1.81068	0.0701904	0.692713	Slc13a3	Day17
ENSMUSG00000018919	51.9116	-0.311725	0.172459	-1.80754	0.0706787	0.692713	Tm4sf5	Day17
ENSMUSG00000019173	2691.57	-0.126867	0.0701839	-1.80764	0.070663	0.692713	Rab5c	Day17
ENSMUSG00000022160	527.495	0.118154	0.0653939	1.8068	0.0707933	0.692713	Mettl3	Day17
ENSMUSG00000025245	1041.51	0.195659	0.108265	1.80723	0.0707266	0.692713	Lztfl1	Day17
ENSMUSG00000025917	1909.83	-0.150592	0.0831578	-1.81092	0.0701536	0.692713	Cops5	Day17
ENSMUSG00000028245	1615.76	0.146485	0.0809685	1.80916	0.0704259	0.692713	Nsmaf	Day17
ENSMUSG00000029486	468.805	-0.110213	0.0609277	-1.80892	0.0704636	0.692713	Mrpl1	Day17
ENSMUSG00000031425	45370.2	-0.101842	0.0563417	-1.80758	0.0706712	0.692713	Plp1	Day17
ENSMUSG00000031749	2128.33	0.0841294	0.046553	1.80717	0.0707351	0.692713	St3gal2	Day17
ENSMUSG00000035877	1867.55	0.141526	0.0782781	1.808	0.0706071	0.692713	Zhx3	Day17
ENSMUSG00000045107	130.161	-0.250933	0.138871	-1.80695	0.0707703	0.692713	Saysd1	Day17
ENSMUSG00000047246	107.417	0.346951	0.191554	1.81125	0.0701026	0.692713	H2bc6	Day17
ENSMUSG00000047910	133.656	0.28398	0.156807	1.81102	0.0701381	0.692713	Pcdhb16	Day17
ENSMUSG00000052087	276.393	-0.165659	0.0915969	-1.80856	0.0705194	0.692713	Rgs14	Day17
ENSMUSG00000060240	7790.63	-0.173884	0.0959964	-1.81136	0.0700853	0.692713	Cend1	Day17
ENSMUSG00000070420	363.336	-0.131709	0.0727805	-1.80967	0.0703469	0.692713	Zscan25	Day17
ENSMUSG00000023967	1011.67	-0.184356	0.102083	-1.80594	0.0709274	0.693105	Mrps18a	Day17
ENSMUSG00000086502	89.3924	0.385258	0.213319	1.80602	0.0709159	0.693105	NA	Day17
ENSMUSG00000024104	3062.7	0.0782299	0.0433351	1.80523	0.0710386	0.693273	Washc2	Day17
ENSMUSG00000079037	20298.3	-0.0832309	0.0461012	-1.8054	0.0710128	0.693273	Prnp	Day17
ENSMUSG00000036777	970.437	0.194378	0.107735	1.80422	0.0711968	0.694358	Anln	Day17
ENSMUSG00000027204	561.602	-0.392936	0.21785	-1.8037	0.0712788	0.694612	Fbn1	Day17
ENSMUSG00000079465	40.7365	0.376698	0.208876	1.80345	0.0713172	0.694612	Col4a3	Day17
ENSMUSG00000030929	222.282	0.176287	0.0978326	1.80193	0.071557	0.695569	Eri2	Day17
ENSMUSG00000036882	1986.56	0.120194	0.0666925	1.80221	0.0715124	0.695569	Arhgap33	Day17
ENSMUSG00000075704	435.02	-0.182609	0.101323	-1.80226	0.0715052	0.695569	Txnrd2	Day17
ENSMUSG00000026632	717.849	0.117096	0.0650321	1.80058	0.071769	0.696749	Tatdn3	Day17
ENSMUSG00000039860	947.337	-0.143037	0.0794405	-1.80056	0.0717728	0.696749	Srrm3	Day17
ENSMUSG00000042770	526.733	-0.1733	0.0962704	-1.80014	0.0718386	0.696929	Hebp1	Day17
ENSMUSG00000001761	693.493	0.11479	0.0637967	1.79931	0.0719698	0.697284	Smo	Day17
ENSMUSG00000027896	134.875	0.283445	0.157512	1.79952	0.0719365	0.697284	Slc16a4	Day17
ENSMUSG00000004626	801.563	-0.0939756	0.0522706	-1.79787	0.072198	0.698577	Stxbp2	Day17
ENSMUSG00000056962	668.611	-0.15013	0.0834973	-1.79802	0.0721731	0.698577	Jmjd6	Day17
ENSMUSG00000097428	362.873	-0.197159	0.109725	-1.79684	0.072361	0.699695	NA	Day17
ENSMUSG00000049571	760.465	0.227285	0.126513	1.79653	0.0724098	0.699708	Cfap46	Day17
ENSMUSG00000021038	1656.92	0.0729439	0.04061	1.7962	0.0724622	0.699757	Vipas39	Day17
ENSMUSG00000020171	558.289	-0.193246	0.10767	-1.7948	0.0726853	0.700531	Yeats4	Day17
ENSMUSG00000025217	2339.81	0.12177	0.0678526	1.79463	0.0727127	0.700531	Btrc	Day17
ENSMUSG00000027007	1371.74	0.106892	0.0595665	1.79449	0.0727344	0.700531	Itprid2	Day17
ENSMUSG00000044250	250.126	-0.18858	0.105063	-1.79493	0.0726652	0.700531	Pced1b	Day17
ENSMUSG00000045382	39.8102	-0.322894	0.179965	-1.79421	0.07278	0.700531	Cxcr4	Day17
ENSMUSG00000020921	496.184	-0.20057	0.111857	-1.79309	0.0729588	0.700799	Tmem101	Day17
ENSMUSG00000037490	181.466	0.302325	0.168621	1.79293	0.0729838	0.700799	Slc2a12	Day17
ENSMUSG00000039959	1364.72	0.200872	0.112041	1.79284	0.0729979	0.700799	Hip1	Day17
ENSMUSG00000103897	199.21	0.266379	0.148579	1.79285	0.0729972	0.700799	Pcdhga8	Day17
ENSMUSG00000001029	74.9475	-0.24447	0.136402	-1.79228	0.0730881	0.701208	Icam2	Day17
ENSMUSG00000050640	1354.65	-0.0803801	0.0448558	-1.79197	0.0731384	0.701234	Tmem150c	Day17
ENSMUSG00000002233	327.063	-0.187586	0.104809	-1.78979	0.073487	0.701385	Rhoc	Day17
ENSMUSG00000021010	506.631	0.150365	0.08397	1.7907	0.0733419	0.701385	Npas3	Day17
ENSMUSG00000025607	2863.81	0.0648122	0.036179	1.79143	0.0732241	0.701385	Copg2	Day17
ENSMUSG00000027357	488.561	-0.158868	0.0887419	-1.79023	0.0734169	0.701385	Crls1	Day17
ENSMUSG00000034518	521.778	0.0979638	0.0547333	1.78984	0.07348	0.701385	Hmgxb4	Day17
ENSMUSG00000037750	891.016	0.090748	0.0506666	1.79108	0.0732804	0.701385	Fam222b	Day17
ENSMUSG00000044148	785.041	0.103057	0.0575799	1.7898	0.0734857	0.701385	1810030O07Rik	Day17
ENSMUSG00000030397	1663.4	-0.176605	0.0986934	-1.78943	0.0735462	0.701496	Mark4	Day17
ENSMUSG00000021518	2482.03	0.0682435	0.0381584	1.78843	0.073707	0.70187	Ptdss1	Day17
ENSMUSG00000022983	909.212	0.148047	0.0828277	1.78741	0.0738704	0.70187	Scaf4	Day17
ENSMUSG00000025878	531.723	-0.102231	0.057163	-1.7884	0.073711	0.70187	Uimc1	Day17
ENSMUSG00000042508	1730.79	0.156421	0.0875127	1.78741	0.073871	0.70187	Dmtf1	Day17
ENSMUSG00000049744	41.3948	0.354111	0.198077	1.78774	0.0738179	0.70187	Arhgap15	Day17
ENSMUSG00000054452	9323.75	-0.21893	0.122476	-1.78753	0.0738515	0.70187	Tle5	Day17
ENSMUSG00000054256	912.036	-0.116624	0.0652733	-1.7867	0.0739859	0.702509	Msi1	Day17
ENSMUSG00000118506	144.012	0.181484	0.101618	1.78594	0.0741094	0.703229	1700094D03Rik	Day17
ENSMUSG00000001773	305.62	0.183876	0.1031	1.78346	0.0745107	0.703446	Folh1	Day17
ENSMUSG00000006931	597.944	-0.13053	0.0733025	-1.7807	0.0749607	0.703446	P3h4	Day17
ENSMUSG00000023921	1056.51	0.11587	0.0650309	1.78177	0.0747861	0.703446	Mmut	Day17
ENSMUSG00000025255	1274.64	0.337313	0.189372	1.78121	0.0748776	0.703446	Zfhx4	Day17
ENSMUSG00000026864	11092.3	0.151541	0.0851113	1.78051	0.0749927	0.703446	Hspa5	Day17
ENSMUSG00000027748	337.746	0.191684	0.107382	1.78507	0.0742505	0.703446	Trpc4	Day17
ENSMUSG00000028882	1092.66	-0.126988	0.071284	-1.78143	0.0748418	0.703446	Ppp1r8	Day17
ENSMUSG00000028894	1267.65	0.117063	0.0656616	1.78282	0.074615	0.703446	Inpp5b	Day17
ENSMUSG00000030842	1463.36	-0.168577	0.0946452	-1.78115	0.0748882	0.703446	Lamtor1	Day17
ENSMUSG00000030861	2171.26	0.13999	0.0784835	1.78368	0.0744754	0.703446	Acadsb	Day17
ENSMUSG00000035941	753.434	0.129496	0.0726034	1.7836	0.0744879	0.703446	Ibtk	Day17
ENSMUSG00000037022	865.188	0.0979961	0.0549399	1.7837	0.0744729	0.703446	Mmaa	Day17
ENSMUSG00000037890	896.803	0.121118	0.0678906	1.78402	0.0744207	0.703446	Wdr19	Day17
ENSMUSG00000047963	41.2006	0.362275	0.203337	1.78165	0.0748065	0.703446	Stbd1	Day17
ENSMUSG00000051747	93.4507	0.39509	0.221932	1.78023	0.0750387	0.703446	Ttn	Day17
ENSMUSG00000056481	81.6976	-0.492192	0.276403	-1.78071	0.0749604	0.703446	Cd248	Day17
ENSMUSG00000066441	784.438	-0.113337	0.0635855	-1.78243	0.0746796	0.703446	Rdh11	Day17
ENSMUSG00000071076	668.67	-0.394699	0.221268	-1.7838	0.074456	0.703446	Jund	Day17
ENSMUSG00000071337	2951.51	0.293508	0.164737	1.78168	0.0748015	0.703446	Tia1	Day17
ENSMUSG00000022136	1788.97	0.132283	0.0743517	1.77915	0.075215	0.70379	Dnajc3	Day17
ENSMUSG00000026811	2597.42	-0.115853	0.0651389	-1.77855	0.075314	0.70379	St6galnac6	Day17
ENSMUSG00000029462	2083.16	-0.0666278	0.0374602	-1.77863	0.0753007	0.70379	Vps29	Day17
ENSMUSG00000036208	143.067	0.206535	0.116105	1.77887	0.0752619	0.70379	Nepro	Day17
ENSMUSG00000090841	4415.68	-0.203849	0.114586	-1.77901	0.0752379	0.70379	Myl6	Day17
ENSMUSG00000024817	1351.94	0.150588	0.0847133	1.77762	0.0754661	0.704319	Uhrf2	Day17
ENSMUSG00000042408	1314.09	0.240145	0.13509	1.77767	0.075458	0.704319	Zmym6	Day17
ENSMUSG00000026229	4221.75	0.0518692	0.029193	1.77677	0.0756062	0.704734	Psmd1	Day17
ENSMUSG00000040128	739.992	-0.138536	0.0779659	-1.77688	0.0755879	0.704734	Pnrc1	Day17
ENSMUSG00000016503	158.581	-0.177751	0.100124	-1.7753	0.0758478	0.705507	Gtf3a	Day17
ENSMUSG00000027002	10322.8	0.0948841	0.0534527	1.77511	0.0758805	0.705507	Nckap1	Day17
ENSMUSG00000045471	2053.99	-0.421146	0.237178	-1.77565	0.0757905	0.705507	Hcrt	Day17
ENSMUSG00000059708	849.757	0.166344	0.0936808	1.77564	0.0757919	0.705507	Akap17b	Day17
ENSMUSG00000002580	631.506	-0.208184	0.117417	-1.77303	0.076224	0.705854	Mien1	Day17
ENSMUSG00000004098	352.432	-0.357327	0.201474	-1.77356	0.0761352	0.705854	Col5a3	Day17
ENSMUSG00000004233	159.285	0.22405	0.126481	1.77141	0.0764922	0.705854	Wars2	Day17
ENSMUSG00000017188	1568.02	-0.191019	0.107686	-1.77386	0.0760871	0.705854	Coa3	Day17
ENSMUSG00000030029	3040.73	0.0909622	0.0513374	1.77185	0.0764196	0.705854	Lrig1	Day17
ENSMUSG00000032352	469.848	0.128013	0.0721895	1.77329	0.0761812	0.705854	Lrrc1	Day17
ENSMUSG00000032763	901.536	-0.13803	0.0779168	-1.77151	0.0764763	0.705854	Ilvbl	Day17
ENSMUSG00000034765	71.1651	-0.408188	0.230336	-1.77214	0.0763714	0.705854	Dusp5	Day17
ENSMUSG00000035299	82.1397	0.808483	0.456077	1.77269	0.0762805	0.705854	Mid1	Day17
ENSMUSG00000039070	41.6	0.351068	0.198059	1.77255	0.076304	0.705854	Cpa4	Day17
ENSMUSG00000060708	143.728	-0.308912	0.174168	-1.77364	0.0761231	0.705854	Bloc1s4	Day17
ENSMUSG00000074227	1050.81	-0.19208	0.1083	-1.77359	0.0761309	0.705854	Spint2	Day17
ENSMUSG00000021725	932.424	0.147638	0.0834551	1.76908	0.0768812	0.706464	Parp8	Day17
ENSMUSG00000027951	5905.09	0.139248	0.0787156	1.769	0.0768937	0.706464	Adar	Day17
ENSMUSG00000028248	5844.77	0.188965	0.106772	1.7698	0.0767612	0.706464	Pnisr	Day17
ENSMUSG00000044197	609.19	-0.129441	0.0731547	-1.76941	0.0768258	0.706464	Gpr146	Day17
ENSMUSG00000044533	3980.92	-0.213034	0.120386	-1.7696	0.0767945	0.706464	Rps2	Day17
ENSMUSG00000044916	109.361	-0.265706	0.150112	-1.77005	0.0767189	0.706464	1700029I15Rik	Day17
ENSMUSG00000049489	361.754	-0.156794	0.0885671	-1.77034	0.076671	0.706464	Ccnq	Day17
ENSMUSG00000029047	256.231	-0.169654	0.0959361	-1.7684	0.0769937	0.706942	Pex10	Day17
ENSMUSG00000022965	726.298	-0.131363	0.0743398	-1.76706	0.0772183	0.707781	Ifngr2	Day17
ENSMUSG00000024486	327.253	-0.142416	0.0806107	-1.76671	0.077277	0.707781	Hbegf	Day17
ENSMUSG00000047832	149.887	-0.186625	0.105628	-1.76681	0.0772601	0.707781	Cdca4	Day17
ENSMUSG00000056770	3993.09	-0.0906594	0.0513082	-1.76696	0.0772354	0.707781	Setd3	Day17
ENSMUSG00000098404	50.0646	0.50437	0.285688	1.76546	0.0774867	0.709261	Mrip-ps	Day17
ENSMUSG00000004631	871.405	0.124622	0.0706539	1.76384	0.0777585	0.709506	Sgce	Day17
ENSMUSG00000020630	330.553	-0.136089	0.0771414	-1.76415	0.0777071	0.709506	Rnaseh1	Day17
ENSMUSG00000023991	1336.14	-0.17744	0.1007	-1.76206	0.0780587	0.709506	Foxp4	Day17
ENSMUSG00000024430	170.991	-0.178816	0.101456	-1.76251	0.0779838	0.709506	Cabyr	Day17
ENSMUSG00000026211	531.08	-0.117996	0.0669643	-1.76208	0.0780564	0.709506	Obsl1	Day17
ENSMUSG00000036817	2234.5	0.0863274	0.0489975	1.76187	0.0780909	0.709506	Sun1	Day17
ENSMUSG00000038370	1799.96	-0.333198	0.188831	-1.76453	0.0776421	0.709506	Pcp4l1	Day17
ENSMUSG00000045087	418.131	-0.215995	0.122466	-1.76372	0.07778	0.709506	S1pr5	Day17
ENSMUSG00000046573	543.074	-0.166494	0.0944391	-1.76298	0.0779033	0.709506	Lyrm4	Day17
ENSMUSG00000083327	106.642	0.282284	0.16014	1.76273	0.0779457	0.709506	NA	Day17
ENSMUSG00000097023	475.242	-0.192534	0.109099	-1.76476	0.0776041	0.709506	Mir9-3hg	Day17
ENSMUSG00000104318	54.7077	0.264258	0.149877	1.76316	0.0778735	0.709506	Pcdha7	Day17
ENSMUSG00000049303	464.895	0.128903	0.0731918	1.76117	0.0782098	0.710149	Syt12	Day17
ENSMUSG00000000957	625.068	-0.206993	0.117564	-1.76069	0.0782914	0.710212	Mmp14	Day17
ENSMUSG00000026723	195.821	-0.202084	0.114784	-1.76055	0.078314	0.710212	Trdmt1	Day17
ENSMUSG00000030469	486.131	0.151618	0.0861331	1.76027	0.0783613	0.710212	Zfp719	Day17
ENSMUSG00000022102	44.7347	-0.326611	0.185963	-1.75632	0.0790337	0.711496	Dok2	Day17
ENSMUSG00000028023	324.11	0.20511	0.116769	1.75655	0.0789949	0.711496	Pitx2	Day17
ENSMUSG00000029913	125.986	0.16312	0.0928516	1.75678	0.0789551	0.711496	Prdm5	Day17
ENSMUSG00000031684	168.338	0.182825	0.104094	1.75634	0.0790302	0.711496	Slc10a7	Day17
ENSMUSG00000033364	660.579	0.1632	0.0928268	1.75811	0.0787285	0.711496	Usp37	Day17
ENSMUSG00000039886	283.394	-0.232306	0.132136	-1.75808	0.0787332	0.711496	Tmem120a	Day17
ENSMUSG00000042842	52.3111	0.378457	0.215403	1.75697	0.0789229	0.711496	Serpinb6b	Day17
ENSMUSG00000049154	236.804	-0.239967	0.136588	-1.75687	0.0789395	0.711496	Fam183b	Day17
ENSMUSG00000049871	96.1006	0.233559	0.132824	1.75841	0.0786773	0.711496	Nlrc3	Day17
ENSMUSG00000096472	1102.69	-0.175498	0.0998434	-1.75773	0.0787929	0.711496	Cdkn2d	Day17
ENSMUSG00000117679	1195.69	-0.125187	0.0711834	-1.75866	0.0786361	0.711496	Apbb3	Day17
ENSMUSG00000005716	569.89	-0.479709	0.273245	-1.7556	0.0791563	0.712165	Pvalb	Day17
ENSMUSG00000038984	1319.86	0.136047	0.0775293	1.75478	0.0792962	0.712554	Tspyl5	Day17
ENSMUSG00000044068	2196.4	0.0777471	0.0443055	1.75479	0.0792945	0.712554	Zrsr1	Day17
ENSMUSG00000021327	1021.52	0.167265	0.0955517	1.75052	0.0800285	0.71403	Zkscan3	Day17
ENSMUSG00000021418	148.648	-0.154627	0.0883256	-1.75065	0.0800064	0.71403	Rpp40	Day17
ENSMUSG00000026047	253.117	0.1443	0.0823685	1.75189	0.0797932	0.71403	Poglut2	Day17
ENSMUSG00000030921	75.114	0.340852	0.194754	1.75016	0.0800899	0.71403	Trim30a	Day17
ENSMUSG00000031537	1165.7	0.10283	0.0586636	1.75287	0.0796246	0.71403	Ikbkb	Day17
ENSMUSG00000031789	351.122	0.220248	0.125785	1.75099	0.0799478	0.71403	Cngb1	Day17
ENSMUSG00000032532	594.006	-0.686859	0.392449	-1.75019	0.080086	0.71403	Cck	Day17
ENSMUSG00000032796	200.955	0.179427	0.102403	1.75216	0.0797462	0.71403	Lama1	Day17
ENSMUSG00000034957	134.269	-0.389962	0.222588	-1.75194	0.0797834	0.71403	Cebpa	Day17
ENSMUSG00000036061	335.61	-0.112527	0.0642385	-1.75171	0.0798231	0.71403	Smug1	Day17
ENSMUSG00000039910	558.861	-0.190662	0.108855	-1.75152	0.0798566	0.71403	Cited2	Day17
ENSMUSG00000066537	35.8861	0.433744	0.247442	1.75292	0.0796166	0.71403	Vmn2r57	Day17
ENSMUSG00000092035	8551.16	0.294639	0.168037	1.75342	0.0795298	0.71403	Peg10	Day17
ENSMUSG00000027598	1551.01	0.193504	0.11059	1.74974	0.0801628	0.714248	Itch	Day17
ENSMUSG00000002052	5337.64	0.0778328	0.0449003	1.73346	0.0830142	0.714345	Supt6	Day17
ENSMUSG00000004837	112.888	-0.238581	0.137534	-1.7347	0.0827938	0.714345	Grap	Day17
ENSMUSG00000009633	136.548	-0.357471	0.205466	-1.73981	0.0818925	0.714345	G0s2	Day17
ENSMUSG00000015312	89.3775	-0.30639	0.175931	-1.74153	0.0815905	0.714345	Gadd45b	Day17
ENSMUSG00000017756	261.205	0.218164	0.125004	1.74526	0.0809403	0.714345	Slc12a7	Day17
ENSMUSG00000020284	1277.97	-0.13776	0.0793228	-1.7367	0.0824394	0.714345	Cfap410	Day17
ENSMUSG00000020389	366.177	-0.135634	0.0780531	-1.73772	0.0822609	0.714345	Cdkl3	Day17
ENSMUSG00000020390	3415.17	0.0850729	0.0491673	1.73027	0.0835812	0.714345	Ube2b	Day17
ENSMUSG00000020496	6285.18	-0.151874	0.0877329	-1.73109	0.0834357	0.714345	Rnf187	Day17
ENSMUSG00000020766	265.643	-0.23063	0.132506	-1.74053	0.0817653	0.714345	Galk1	Day17
ENSMUSG00000021103	324.874	-0.142677	0.0820483	-1.73894	0.0820447	0.714345	Mnat1	Day17
ENSMUSG00000021339	1909.98	0.093998	0.0539234	1.74318	0.0813029	0.714345	Mrs2	Day17
ENSMUSG00000021983	2207.15	0.178925	0.102574	1.74436	0.0810959	0.714345	Atp8a2	Day17
ENSMUSG00000021983	2207.15	0.178925	0.102574	1.74436	0.0810959	0.714345	LOC108168164	Day17
ENSMUSG00000022090	312.3	-0.308332	0.176356	-1.74835	0.0804037	0.714345	Pdlim2	Day17
ENSMUSG00000022684	1116.5	-0.103542	0.0593474	-1.74467	0.0810422	0.714345	Bfar	Day17
ENSMUSG00000022724	206.825	0.157281	0.0907578	1.73297	0.0831002	0.714345	Riox2	Day17
ENSMUSG00000023008	425.474	-0.146048	0.0836909	-1.74509	0.0809696	0.714345	Fmnl3	Day17
ENSMUSG00000024274	101.628	0.298674	0.172657	1.72987	0.0836536	0.714345	NA	Day17
ENSMUSG00000024608	5576.02	-0.221461	0.128022	-1.72986	0.0836551	0.714345	Rps14	Day17
ENSMUSG00000025537	598.115	0.104581	0.0601564	1.73848	0.082126	0.714345	Phkg1	Day17
ENSMUSG00000026697	348.36	-0.214954	0.123335	-1.74284	0.0813607	0.714345	Myoc	Day17
ENSMUSG00000026754	1148.41	0.104771	0.0601339	1.74229	0.0814573	0.714345	Golga1	Day17
ENSMUSG00000027087	897.912	0.201721	0.11633	1.73404	0.0829107	0.714345	Itgav	Day17
ENSMUSG00000027955	42.6118	-0.398855	0.230377	-1.73131	0.0833963	0.714345	Gask1b	Day17
ENSMUSG00000028016	311.223	0.13477	0.0771347	1.74721	0.0806017	0.714345	Ints12	Day17
ENSMUSG00000028179	90.451	0.259252	0.14952	1.7339	0.0829366	0.714345	Cth	Day17
ENSMUSG00000028369	75.1276	-0.463097	0.266116	-1.74021	0.0818227	0.714345	Svep1	Day17
ENSMUSG00000029136	53.7324	-0.305044	0.176135	-1.73188	0.0832955	0.714345	Rbks	Day17
ENSMUSG00000029263	466.456	0.165907	0.0951015	1.74453	0.0810665	0.714345	Pigg	Day17
ENSMUSG00000030075	587.216	0.177596	0.101808	1.74441	0.0810872	0.714345	Cntn3	Day17
ENSMUSG00000030330	79.8388	0.240753	0.138979	1.73229	0.0832216	0.714345	Ing4	Day17
ENSMUSG00000030359	34.6826	0.390432	0.224694	1.73762	0.0822782	0.714345	Pzp	Day17
ENSMUSG00000030872	1078.6	0.100395	0.0579574	1.73222	0.0832345	0.714345	Gga2	Day17
ENSMUSG00000031642	593.566	0.148304	0.0855889	1.73275	0.0831409	0.714345	Sh3rf1	Day17
ENSMUSG00000031762	813.1	0.23631	0.135915	1.73866	0.0820938	0.714345	Mt2	Day17
ENSMUSG00000031840	12153.7	-0.15686	0.0904154	-1.73488	0.0827613	0.714345	Rab3a	Day17
ENSMUSG00000032405	1536	0.14281	0.0816473	1.74911	0.0802723	0.714345	Pias1	Day17
ENSMUSG00000032482	6132.24	-0.122463	0.0705681	-1.73539	0.0826712	0.714345	Cspg5	Day17
ENSMUSG00000033308	209.607	0.15352	0.0885676	1.73337	0.0830304	0.714345	Dpyd	Day17
ENSMUSG00000033805	128.016	-0.194353	0.112148	-1.73301	0.083094	0.714345	Ephx4	Day17
ENSMUSG00000034610	1163.16	0.200306	0.115761	1.73035	0.0835685	0.714345	Tut4	Day17
ENSMUSG00000035456	50.2924	0.289767	0.167269	1.73234	0.0832138	0.714345	Prdm8	Day17
ENSMUSG00000035776	5005.76	0.0606162	0.0349102	1.73635	0.0825022	0.714345	Cd99l2	Day17
ENSMUSG00000035934	732.581	0.103446	0.0595622	1.73678	0.0824258	0.714345	Pknox2	Day17
ENSMUSG00000037343	1095.23	0.123207	0.0709745	1.73594	0.0825751	0.714345	Taf2	Day17
ENSMUSG00000039307	834.748	-0.129191	0.0746843	-1.72982	0.0836616	0.714345	Hexdc	Day17
ENSMUSG00000039461	947.181	-0.135984	0.0782788	-1.73718	0.0823561	0.714345	Tcta	Day17
ENSMUSG00000040213	135.31	0.169354	0.0972579	1.74129	0.0816324	0.714345	Kyat3	Day17
ENSMUSG00000041236	5036.74	0.0496214	0.0286558	1.73164	0.0833381	0.714345	Vps41	Day17
ENSMUSG00000041406	42.744	-0.332268	0.190782	-1.74162	0.0815753	0.714345	BC055324	Day17
ENSMUSG00000045180	1993.82	0.142085	0.0816166	1.74088	0.0817044	0.714345	Shroom2	Day17
ENSMUSG00000045996	139.247	-0.255819	0.147496	-1.73442	0.0828441	0.714345	Polr2k	Day17
ENSMUSG00000048503	509.977	0.10683	0.0612962	1.74285	0.081359	0.714345	Tlcd5	Day17
ENSMUSG00000049288	743.062	-0.080964	0.0467759	-1.73089	0.0834712	0.714345	Lix1l	Day17
ENSMUSG00000049422	2090.64	-0.262853	0.151797	-1.73161	0.0833438	0.714345	Chchd10	Day17
ENSMUSG00000050222	159.251	-0.303793	0.174492	-1.74101	0.0816814	0.714345	Il17d	Day17
ENSMUSG00000053436	1840.43	0.0749926	0.0431075	1.73966	0.0819181	0.714345	Mapk14	Day17
ENSMUSG00000054519	355.479	0.13701	0.0787753	1.73925	0.0819905	0.714345	Zfp867	Day17
ENSMUSG00000054720	683.16	0.206968	0.118908	1.74057	0.0817591	0.714345	Lrrc8c	Day17
ENSMUSG00000054939	167.791	0.262689	0.150342	1.74728	0.0805887	0.714345	Zfp174	Day17
ENSMUSG00000058743	59.6919	-0.31475	0.180817	-1.74071	0.0817342	0.714345	Kcnj14	Day17
ENSMUSG00000060579	68.7405	-0.272119	0.157089	-1.73226	0.0832265	0.714345	Fhit	Day17
ENSMUSG00000061207	600.592	-0.127169	0.0731593	-1.73824	0.0821679	0.714345	Stk19	Day17
ENSMUSG00000063019	923.163	-0.173696	0.099868	-1.73925	0.08199	0.714345	Manbal	Day17
ENSMUSG00000069920	93.0457	-0.215627	0.124586	-1.73075	0.0834958	0.714345	B3gnt9	Day17
ENSMUSG00000074457	1452.61	-0.231888	0.133641	-1.73515	0.0827134	0.714345	S100a16	Day17
ENSMUSG00000074733	1448.7	0.191408	0.109759	1.74389	0.0811777	0.714345	Zfp950	Day17
ENSMUSG00000089945	39.3583	0.507743	0.291509	1.74177	0.0815478	0.714345	Pakap	Day17
ENSMUSG00000100826	2143.61	0.298216	0.170734	1.74667	0.0806951	0.714345	Ipw	Day17
ENSMUSG00000103046	70.1877	0.311224	0.178463	1.74392	0.0811736	0.714345	NA	Day17
ENSMUSG00000103183	539.061	0.1072	0.0615447	1.74183	0.0815384	0.714345	NA	Day17
ENSMUSG00000107560	40.597	0.344689	0.199211	1.73027	0.0835818	0.714345	NA	Day17
ENSMUSG00000019715	1286.06	-0.0760686	0.0439905	-1.7292	0.0837725	0.714852	Gle1	Day17
ENSMUSG00000032006	142.872	0.246947	0.14283	1.72895	0.0838179	0.714852	Pdgfd	Day17
ENSMUSG00000096910	520.532	0.161838	0.0936384	1.72833	0.0839289	0.715385	Zfp955b	Day17
ENSMUSG00000036904	184.723	-0.183373	0.106141	-1.72764	0.0840535	0.716033	Fzd8	Day17
ENSMUSG00000068749	1011.7	-0.153471	0.088848	-1.72734	0.0841057	0.716064	Psma5	Day17
ENSMUSG00000006378	55.1774	-0.288842	0.167301	-1.72649	0.08426	0.716137	Gcat	Day17
ENSMUSG00000035107	746.657	0.178741	0.103518	1.72666	0.0842285	0.716137	Dcbld2	Day17
ENSMUSG00000075012	582.473	-0.242437	0.140405	-1.7267	0.0842224	0.716137	Fjx1	Day17
ENSMUSG00000023965	1355.64	0.0822139	0.0477018	1.7235	0.084799	0.71657	Fbxl17	Day17
ENSMUSG00000024121	4764.84	-0.190243	0.110282	-1.72506	0.0845166	0.71657	Atp6v0c	Day17
ENSMUSG00000026765	439.939	-0.192618	0.111718	-1.72413	0.0846836	0.71657	Lypd6b	Day17
ENSMUSG00000027650	664.535	0.111925	0.0648638	1.72554	0.0844303	0.71657	Tti1	Day17
ENSMUSG00000028191	312.092	-0.126126	0.0731299	-1.72469	0.0845838	0.71657	Bcl10	Day17
ENSMUSG00000030376	1906.02	-0.10148	0.058877	-1.72359	0.0847817	0.71657	Slc8a2	Day17
ENSMUSG00000031872	475.284	-0.129062	0.0748914	-1.72332	0.0848301	0.71657	Bean1	Day17
ENSMUSG00000032745	1918.58	0.174196	0.101093	1.72312	0.0848668	0.71657	Gpbp1	Day17
ENSMUSG00000036578	985.457	-0.240028	0.139117	-1.72536	0.084462	0.71657	Fxyd7	Day17
ENSMUSG00000037296	336.094	-0.180584	0.104875	-1.7219	0.0850884	0.71657	Lsm1	Day17
ENSMUSG00000038085	120.357	-0.206532	0.119712	-1.72524	0.0844843	0.71657	Cnbd2	Day17
ENSMUSG00000040043	217.914	-0.146044	0.0847746	-1.72273	0.0849377	0.71657	Rbms2	Day17
ENSMUSG00000041479	39.8426	-0.403383	0.234202	-1.72237	0.0850026	0.71657	Syt15	Day17
ENSMUSG00000054455	5103.22	-0.0539365	0.031321	-1.72205	0.0850599	0.71657	Vapb	Day17
ENSMUSG00000097275	77.7634	0.290147	0.168467	1.72228	0.085019	0.71657	NA	Day17
ENSMUSG00000107741	189.291	0.167171	0.097074	1.7221	0.0850515	0.71657	Gm2011	Day17
ENSMUSG00000021903	165.523	0.281339	0.16346	1.72115	0.0852232	0.717015	Galnt15	Day17
ENSMUSG00000034748	422.294	-0.158619	0.0921766	-1.72082	0.085284	0.717015	Sirt6	Day17
ENSMUSG00000044043	221.216	0.204975	0.119116	1.7208	0.0852872	0.717015	Pcdhb14	Day17
ENSMUSG00000000339	1081.01	-0.16128	0.0937633	-1.72008	0.0854182	0.717288	Rtca	Day17
ENSMUSG00000017686	1588.62	0.0828311	0.0482398	1.71707	0.0859663	0.717288	Rhot1	Day17
ENSMUSG00000022452	1443.44	-0.229375	0.13355	-1.71752	0.0858851	0.717288	Smdt1	Day17
ENSMUSG00000022892	41342.4	0.0606819	0.0353381	1.71718	0.0859458	0.717288	App	Day17
ENSMUSG00000024019	364.408	0.133728	0.0778508	1.71775	0.085842	0.717288	Cmtr1	Day17
ENSMUSG00000024991	4660.05	0.120778	0.0703163	1.71764	0.0858629	0.717288	Eif3a	Day17
ENSMUSG00000027677	3035.27	0.231787	0.134797	1.71953	0.0855172	0.717288	Ttc14	Day17
ENSMUSG00000030584	698.206	-0.125138	0.0728042	-1.71883	0.0856444	0.717288	Dpf1	Day17
ENSMUSG00000033808	1005.7	0.116099	0.0675318	1.71917	0.085583	0.717288	Tmem87a	Day17
ENSMUSG00000039278	6084.34	-0.623188	0.362273	-1.72022	0.0853929	0.717288	Pcsk1n	Day17
ENSMUSG00000046027	178.123	0.144025	0.0838871	1.71689	0.0859996	0.717288	Stard5	Day17
ENSMUSG00000052033	485.725	-0.143783	0.0837335	-1.71715	0.0859519	0.717288	Pfdn4	Day17
ENSMUSG00000065990	1356.52	-0.225685	0.131451	-1.71688	0.0860007	0.717288	Aurkaip1	Day17
ENSMUSG00000097944	77.9931	0.232944	0.13545	1.71978	0.0854722	0.717288	NA	Day17
ENSMUSG00000025364	1925.61	-0.0795505	0.0463702	-1.71555	0.0862438	0.718611	Pa2g4	Day17
ENSMUSG00000053730	210.547	-0.17361	0.101202	-1.71548	0.0862567	0.718611	Tmem39b	Day17
ENSMUSG00000044600	1527.82	-0.115551	0.0673768	-1.715	0.0863461	0.71895	Smim7	Day17
ENSMUSG00000000958	61.4061	0.215058	0.125612	1.71208	0.0868828	0.719326	Slc7a7	Day17
ENSMUSG00000001025	251.91	-0.368679	0.215496	-1.71084	0.0871107	0.719326	S100a6	Day17
ENSMUSG00000005447	805.717	-0.183943	0.107513	-1.71089	0.0871008	0.719326	Pafah1b3	Day17
ENSMUSG00000021294	385.984	-0.136201	0.0795038	-1.71314	0.0866872	0.719326	Kif26a	Day17
ENSMUSG00000022771	1692.76	0.0630781	0.0368711	1.71077	0.0871231	0.719326	Ppil2	Day17
ENSMUSG00000022994	1997.69	0.122487	0.071571	1.71141	0.0870053	0.719326	Adcy6	Day17
ENSMUSG00000025169	193.25	0.203616	0.118986	1.71125	0.0870344	0.719326	Ogfod3	Day17
ENSMUSG00000025823	1258.61	0.150677	0.0879254	1.71369	0.0865848	0.719326	Pdia4	Day17
ENSMUSG00000030329	4366.98	-0.0706732	0.0412583	-1.71294	0.0867227	0.719326	Pianp	Day17
ENSMUSG00000035569	5532.64	0.111245	0.0649259	1.71341	0.0866373	0.719326	Ankrd11	Day17
ENSMUSG00000040822	365.537	-0.134487	0.0785876	-1.7113	0.0870256	0.719326	1700123O20Rik	Day17
ENSMUSG00000053647	80.0643	-0.24574	0.143413	-1.71351	0.0866196	0.719326	Gper1	Day17
ENSMUSG00000059248	1111.3	-0.0885461	0.0517461	-1.71116	0.0870509	0.719326	Septin9	Day17
ENSMUSG00000080727	52.2433	-0.265343	0.155084	-1.71096	0.0870885	0.719326	C920021L13Rik	Day17
ENSMUSG00000090210	143.773	0.25573	0.149188	1.71414	0.0865023	0.719326	Itga10	Day17
ENSMUSG00000005225	447.419	0.155278	0.0908751	1.70869	0.0875081	0.719685	Plekha8	Day17
ENSMUSG00000011306	1592.18	-0.125925	0.0736418	-1.70996	0.0872729	0.719685	Sugp1	Day17
ENSMUSG00000018581	118.14	0.288921	0.168985	1.70974	0.0873138	0.719685	Dnah11	Day17
ENSMUSG00000030315	371.904	-0.126283	0.0739019	-1.70879	0.0874895	0.719685	Vgll4	Day17
ENSMUSG00000056972	2058.72	0.152266	0.0891064	1.70881	0.0874855	0.719685	Magel2	Day17
ENSMUSG00000074884	793.362	-0.210895	0.123388	-1.7092	0.0874146	0.719685	Serf2	Day17
ENSMUSG00000085584	230.096	0.282863	0.16546	1.70956	0.0873479	0.719685	Rtl9	Day17
ENSMUSG00000023064	809.942	-0.20247	0.118524	-1.70826	0.0875876	0.719936	Sncg	Day17
ENSMUSG00000005410	86.7608	-0.202633	0.118709	-1.70698	0.0878262	0.72078	Mcm5	Day17
ENSMUSG00000021477	2897.87	-0.107233	0.0628321	-1.70666	0.0878857	0.72078	Ctsl	Day17
ENSMUSG00000026173	717.8	0.117764	0.0689968	1.70681	0.0878582	0.72078	Plcd4	Day17
ENSMUSG00000114230	191.178	0.428896	0.251193	1.70744	0.087741	0.72078	NA	Day17
ENSMUSG00000059022	121.988	-0.177069	0.10377	-1.70636	0.0879418	0.720839	Kcp	Day17
ENSMUSG00000036775	932.591	0.0906819	0.0531618	1.70577	0.0880506	0.72133	Decr2	Day17
ENSMUSG00000000134	957.877	-0.0847536	0.0511719	-1.65625	0.0976705	0.72233	Tfe3	Day17
ENSMUSG00000000711	2686.82	-0.0784927	0.0468812	-1.67429	0.0940738	0.72233	Rab5b	Day17
ENSMUSG00000001158	659.755	-0.170184	0.10056	-1.69236	0.0905769	0.72233	Snrnp27	Day17
ENSMUSG00000001376	1686.33	0.0854209	0.0511788	1.66907	0.0951044	0.72233	Vps50	Day17
ENSMUSG00000002804	184.074	-0.228851	0.136686	-1.67428	0.0940765	0.72233	Nudt14	Day17
ENSMUSG00000004383	2028.45	0.0716647	0.0422659	1.69557	0.0899677	0.72233	Large1	Day17
ENSMUSG00000006014	63.2551	0.488478	0.29164	1.67493	0.0939474	0.72233	Prg4	Day17
ENSMUSG00000008090	368.79	-0.155294	0.0922254	-1.68385	0.0922099	0.72233	Fgfrl1	Day17
ENSMUSG00000011305	66.6715	-0.276898	0.164774	-1.68047	0.092866	0.72233	Plin5	Day17
ENSMUSG00000012126	464.332	-0.132597	0.0799393	-1.65873	0.097171	0.72233	Ubxn11	Day17
ENSMUSG00000015790	1629.08	-0.162822	0.0978926	-1.66327	0.0962581	0.72233	Surf1	Day17
ENSMUSG00000017837	243.755	-0.146084	0.0869805	-1.6795	0.0930538	0.72233	Nkiras2	Day17
ENSMUSG00000017868	71.9449	-0.268323	0.157621	-1.70233	0.0886929	0.72233	Sgk2	Day17
ENSMUSG00000018293	1773.05	-0.201482	0.119629	-1.68423	0.0921369	0.72233	Pfn1	Day17
ENSMUSG00000018378	1630.9	-0.105031	0.062316	-1.68546	0.0918991	0.72233	2210416O15Rik	Day17
ENSMUSG00000018378	1630.9	-0.105031	0.062316	-1.68546	0.0918991	0.72233	Cuedc1	Day17
ENSMUSG00000019066	157.694	-0.190641	0.1126	-1.69309	0.0904392	0.72233	Rab3d	Day17
ENSMUSG00000019558	1910.66	-0.0971138	0.0576065	-1.68581	0.0918318	0.72233	Slc6a8	Day17
ENSMUSG00000019984	1037.04	0.124152	0.0745157	1.66612	0.0956896	0.72233	Med23	Day17
ENSMUSG00000020057	83.2197	-0.397318	0.236953	-1.67678	0.0935855	0.72233	Dram1	Day17
ENSMUSG00000020063	448.237	0.166721	0.100182	1.66418	0.096077	0.72233	Sirt1	Day17
ENSMUSG00000020205	187.581	-0.197107	0.116123	-1.6974	0.0896205	0.72233	Phlda1	Day17
ENSMUSG00000020444	1925.37	-0.224045	0.131935	-1.69815	0.0894786	0.72233	Guk1	Day17
ENSMUSG00000020484	2517.78	0.111468	0.0655051	1.70166	0.0888184	0.72233	Xbp1	Day17
ENSMUSG00000020723	2076.51	-0.150549	0.0901457	-1.67006	0.0949079	0.72233	Cacng4	Day17
ENSMUSG00000020752	674.083	0.0998685	0.0595904	1.67592	0.0937544	0.72233	Recql5	Day17
ENSMUSG00000020964	5140.95	0.121922	0.0731044	1.66778	0.0953589	0.72233	Sel1l	Day17
ENSMUSG00000021241	791.19	-0.13769	0.0818382	-1.68247	0.0924777	0.72233	Isca2	Day17
ENSMUSG00000021495	3205.24	0.0961472	0.0564918	1.70197	0.0887616	0.72233	Fam193b	Day17
ENSMUSG00000021728	1192.82	0.127917	0.076161	1.67956	0.0930437	0.72233	Emb	Day17
ENSMUSG00000022018	115.544	-0.241959	0.145052	-1.66809	0.0952978	0.72233	Rgcc	Day17
ENSMUSG00000022044	4192.25	-0.216348	0.130627	-1.65622	0.0976775	0.72233	Stmn4	Day17
ENSMUSG00000022342	122.783	0.252262	0.149498	1.68739	0.0915281	0.72233	Kcnv1	Day17
ENSMUSG00000022615	58.1994	-0.257563	0.153836	-1.67427	0.0940773	0.72233	Tymp	Day17
ENSMUSG00000022674	799.34	0.230482	0.137016	1.68215	0.0925399	0.72233	Ube2v2	Day17
ENSMUSG00000022946	2383.15	0.110849	0.0661764	1.67506	0.0939224	0.72233	Dop1b	Day17
ENSMUSG00000024213	3694.49	-0.160781	0.0950901	-1.69083	0.0908695	0.72233	Nudt3	Day17
ENSMUSG00000024235	41.2387	0.415147	0.246991	1.68082	0.0927986	0.72233	Map3k8	Day17
ENSMUSG00000024335	3963.07	-0.0744505	0.0443053	-1.6804	0.0928796	0.72233	Brd2	Day17
ENSMUSG00000024451	228.677	-0.151347	0.0914587	-1.65481	0.0979621	0.72233	Arap3	Day17
ENSMUSG00000024610	281.275	-0.923683	0.550873	-1.67676	0.0935889	0.72233	Cd74	Day17
ENSMUSG00000024764	984.241	0.1106	0.0654633	1.6895	0.0911237	0.72233	Naa40	Day17
ENSMUSG00000025020	3811.37	0.157728	0.0938609	1.68044	0.0928718	0.72233	Slit1	Day17
ENSMUSG00000025034	1294.94	-0.18458	0.110312	-1.67325	0.0942775	0.72233	Trim8	Day17
ENSMUSG00000025224	2991.28	0.141294	0.0838567	1.68495	0.0919992	0.72233	Gbf1	Day17
ENSMUSG00000025264	2123.75	-0.0690503	0.0412468	-1.67408	0.0941157	0.72233	Tsr2	Day17
ENSMUSG00000025324	409.736	0.185802	0.111715	1.66317	0.0962774	0.72233	Atp10a	Day17
ENSMUSG00000025423	1133.86	0.147071	0.0873713	1.68329	0.0923192	0.72233	Pias2	Day17
ENSMUSG00000025869	495.124	-0.16887	0.100267	-1.68421	0.0921416	0.72233	Nop16	Day17
ENSMUSG00000025911	575.556	0.0995693	0.0595861	1.67102	0.0947185	0.72233	Adhfe1	Day17
ENSMUSG00000026024	985.42	0.156123	0.0937621	1.6651	0.0958929	0.72233	Als2	Day17
ENSMUSG00000026153	847.582	0.262218	0.154499	1.69721	0.0896565	0.72233	Fam135a	Day17
ENSMUSG00000026189	106.496	-0.206681	0.124661	-1.65795	0.0973282	0.72233	Pecr	Day17
ENSMUSG00000026547	333.588	-0.209976	0.126748	-1.65664	0.0975927	0.72233	Tagln2	Day17
ENSMUSG00000026767	650.955	-0.110487	0.0665819	-1.65941	0.0970333	0.72233	Mindy3	Day17
ENSMUSG00000026817	2483.51	-0.1499	0.0898077	-1.66912	0.0950941	0.72233	Ak1	Day17
ENSMUSG00000026895	2311.16	-0.19929	0.120072	-1.65975	0.0969652	0.72233	Ndufa8	Day17
ENSMUSG00000026922	87.3154	-0.715995	0.427476	-1.67493	0.093947	0.72233	Agpat2	Day17
ENSMUSG00000026974	643.83	-0.114641	0.0689819	-1.6619	0.0965333	0.72233	Zmynd19	Day17
ENSMUSG00000027303	3686.98	0.0572772	0.034479	1.66122	0.0966691	0.72233	Ptpra	Day17
ENSMUSG00000027306	109.671	0.281554	0.169858	1.65759	0.0974007	0.72233	Nusap1	Day17
ENSMUSG00000028059	1692.41	-0.0798143	0.0475285	-1.67929	0.0930949	0.72233	Arhgef2	Day17
ENSMUSG00000028223	607.364	0.10106	0.0604732	1.67115	0.094692	0.72233	Decr1	Day17
ENSMUSG00000028358	400.814	0.207839	0.124053	1.6754	0.0938551	0.72233	Zfp618	Day17
ENSMUSG00000028567	789.153	-0.134305	0.0807925	-1.66234	0.0964448	0.72233	Txndc12	Day17
ENSMUSG00000028909	1499.83	0.100218	0.059186	1.69328	0.0904028	0.72233	Ptpru	Day17
ENSMUSG00000029073	793.516	-0.121533	0.0729442	-1.66612	0.0956905	0.72233	Cptp	Day17
ENSMUSG00000029283	812.159	0.191767	0.115534	1.65984	0.0969468	0.72233	Cdc7	Day17
ENSMUSG00000029587	842.005	0.091524	0.0537586	1.7025	0.0886615	0.72233	Zfp12	Day17
ENSMUSG00000029725	171.516	-0.403816	0.240109	-1.6818	0.0926075	0.72233	Ppp1r35	Day17
ENSMUSG00000029763	1685.33	0.113605	0.0668664	1.69899	0.0893209	0.72233	Exoc4	Day17
ENSMUSG00000030008	141.066	-0.228459	0.137385	-1.66291	0.0963306	0.72233	Pradc1	Day17
ENSMUSG00000030034	237.09	-0.228642	0.138126	-1.65531	0.0978609	0.72233	Ino80b	Day17
ENSMUSG00000030107	43.3527	0.318121	0.187015	1.70105	0.0889335	0.72233	Usp18	Day17
ENSMUSG00000030271	171.904	-0.236035	0.139556	-1.69133	0.0907742	0.72233	Ogg1	Day17
ENSMUSG00000030393	467.747	0.206307	0.123372	1.67224	0.0944774	0.72233	Zik1	Day17
ENSMUSG00000030663	1969.85	-0.0898193	0.0534072	-1.68178	0.0926112	0.72233	1110004F10Rik	Day17
ENSMUSG00000030786	155.226	0.173236	0.102202	1.69503	0.0900691	0.72233	Itgam	Day17
ENSMUSG00000030894	2070.38	0.100277	0.0595006	1.68531	0.0919289	0.72233	Tpp1	Day17
ENSMUSG00000031298	227.936	0.16642	0.0996792	1.66956	0.0950072	0.72233	Adgrg2	Day17
ENSMUSG00000031775	286.728	-0.323899	0.192263	-1.68467	0.0920527	0.72233	Pllp	Day17
ENSMUSG00000031807	472.885	-0.243026	0.143061	-1.69876	0.0893646	0.72233	Pgls	Day17
ENSMUSG00000031828	149.637	0.187098	0.113059	1.65487	0.0979508	0.72233	Klhl36	Day17
ENSMUSG00000031870	717.236	0.224636	0.132133	1.70007	0.089117	0.72233	Pgr	Day17
ENSMUSG00000032058	533.74	0.122593	0.0725979	1.68866	0.0912852	0.72233	Ppp2r1b	Day17
ENSMUSG00000032224	1297.18	-0.146497	0.0864386	-1.69482	0.0901105	0.72233	Fam81a	Day17
ENSMUSG00000032278	87.3599	0.296231	0.17849	1.65965	0.0969846	0.72233	Paqr5	Day17
ENSMUSG00000032452	2005.3	0.137692	0.0812314	1.69506	0.0900638	0.72233	Clstn2	Day17
ENSMUSG00000032567	141.877	0.173341	0.102902	1.68451	0.0920823	0.72233	Aste1	Day17
ENSMUSG00000033047	1661.5	-0.10132	0.0606689	-1.67005	0.0949095	0.72233	Eif3l	Day17
ENSMUSG00000033306	282.274	0.304733	0.183886	1.65719	0.0974809	0.72233	Lpp	Day17
ENSMUSG00000033352	6380.03	0.0850246	0.0513354	1.65626	0.0976699	0.72233	Map2k4	Day17
ENSMUSG00000033885	1224.43	0.09009	0.054186	1.66261	0.0963914	0.72233	Pxk	Day17
ENSMUSG00000033906	299.772	0.180161	0.108314	1.66332	0.0962481	0.72233	Zdhhc15	Day17
ENSMUSG00000034235	2248.41	0.155054	0.0917367	1.69021	0.0909881	0.72233	Usp54	Day17
ENSMUSG00000034701	57.0354	-0.272115	0.162426	-1.67532	0.0938724	0.72233	Neurod1	Day17
ENSMUSG00000034807	1495.18	0.0877525	0.0528307	1.66101	0.0967109	0.72233	Colgalt1	Day17
ENSMUSG00000035105	99.3061	0.20256	0.122164	1.6581	0.0972968	0.72233	Egln3	Day17
ENSMUSG00000035311	2165.88	0.128014	0.0751529	1.70338	0.0884963	0.72233	Gnptab	Day17
ENSMUSG00000035585	1409.15	-0.195044	0.114419	-1.70465	0.0882603	0.72233	Tsen34	Day17
ENSMUSG00000035614	1212.42	0.218861	0.13219	1.65566	0.0977913	0.72233	Togaram1	Day17
ENSMUSG00000035967	1522.6	0.182373	0.107636	1.69436	0.090197	0.72233	Ints6l	Day17
ENSMUSG00000036299	1962.72	-0.15156	0.0912305	-1.66128	0.0966565	0.72233	BC031181	Day17
ENSMUSG00000036606	2843.76	0.101944	0.0608156	1.67628	0.0936826	0.72233	Plxnb2	Day17
ENSMUSG00000036731	62.1255	-0.613087	0.367872	-1.66658	0.0955982	0.72233	Cysrt1	Day17
ENSMUSG00000036737	1764.24	0.0672271	0.0403155	1.66753	0.0954098	0.72233	Oxsr1	Day17
ENSMUSG00000036779	1156.09	0.156618	0.0933039	1.67858	0.0932347	0.72233	Tent4b	Day17
ENSMUSG00000037166	267.679	-0.339998	0.204909	-1.65926	0.0970625	0.72233	Ppp1r14a	Day17
ENSMUSG00000037225	287.541	0.254933	0.151586	1.68178	0.0926124	0.72233	Fgf2	Day17
ENSMUSG00000037519	1312.51	0.120177	0.0718017	1.67374	0.0941825	0.72233	Ppfia1	Day17
ENSMUSG00000037640	1245.14	0.149414	0.0896578	1.66649	0.0956156	0.72233	Zfp60	Day17
ENSMUSG00000037772	199.019	-0.20114	0.121378	-1.65714	0.0974921	0.72233	Mrpl23	Day17
ENSMUSG00000038007	296.787	0.289774	0.172728	1.67763	0.0934194	0.72233	Acer2	Day17
ENSMUSG00000038095	2940.18	0.155974	0.0925099	1.68603	0.0917906	0.72233	Sbno1	Day17
ENSMUSG00000038205	872.972	0.111849	0.066996	1.66948	0.0950213	0.72233	Prkab2	Day17
ENSMUSG00000038368	964.804	0.153419	0.0907769	1.69007	0.0910151	0.72233	Focad	Day17
ENSMUSG00000039414	1513.77	0.184403	0.108352	1.70188	0.0887778	0.72233	Heatr5b	Day17
ENSMUSG00000039431	1850.65	0.0870527	0.0525982	1.65505	0.097914	0.72233	Mtmr7	Day17
ENSMUSG00000039701	515.209	0.225774	0.133926	1.68581	0.0918323	0.72233	Usp53	Day17
ENSMUSG00000039759	512.879	-0.206618	0.123302	-1.67571	0.0937959	0.72233	Thap3	Day17
ENSMUSG00000039899	62.5527	0.402994	0.237143	1.69937	0.0892494	0.72233	Fgl2	Day17
ENSMUSG00000041309	595.457	-0.301902	0.180494	-1.67264	0.0943983	0.72233	Nkx6-2	Day17
ENSMUSG00000041828	477.996	0.186343	0.110098	1.69251	0.0905488	0.72233	Abca8a	Day17
ENSMUSG00000041879	5297.53	0.085134	0.0510677	1.66708	0.095498	0.72233	Ipo9	Day17
ENSMUSG00000042111	423.643	-0.174876	0.102724	-1.70238	0.0886834	0.72233	Ccdc115	Day17
ENSMUSG00000042328	615.541	0.113764	0.0683929	1.6634	0.0962331	0.72233	Hps4	Day17
ENSMUSG00000042532	1626.31	-0.148656	0.0883314	-1.68293	0.0923888	0.72233	Golga7b	Day17
ENSMUSG00000042558	635.868	-0.16736	0.0998514	-1.67609	0.0937196	0.72233	Adprhl2	Day17
ENSMUSG00000042816	86.3079	-0.905991	0.533596	-1.6979	0.0895271	0.72233	Gpr151	Day17
ENSMUSG00000043015	297.594	0.138036	0.080996	1.70423	0.0883381	0.72233	Nemp2	Day17
ENSMUSG00000043313	136.439	0.286688	0.17161	1.67058	0.0948048	0.72233	Pcdhb19	Day17
ENSMUSG00000043410	113.86	0.212407	0.127147	1.67055	0.09481	0.72233	Hfm1	Day17
ENSMUSG00000043843	1635.22	-0.107324	0.0631979	-1.69822	0.0894653	0.72233	Tmem145	Day17
ENSMUSG00000044320	71.6225	-0.358362	0.215154	-1.66561	0.095791	0.72233	1700001O22Rik	Day17
ENSMUSG00000044811	66.9376	0.331506	0.197474	1.67873	0.0932043	0.72233	Cd300c2	Day17
ENSMUSG00000045083	626.774	0.166974	0.0986646	1.69234	0.0905809	0.72233	Lingo2	Day17
ENSMUSG00000045532	260.285	-0.214503	0.128827	-1.66505	0.095903	0.72233	C1ql1	Day17
ENSMUSG00000045994	3268.42	-0.105435	0.0624017	-1.68962	0.0911003	0.72233	B3gat1	Day17
ENSMUSG00000046192	86.6585	0.200558	0.118299	1.69535	0.0900095	0.72233	Iqub	Day17
ENSMUSG00000046387	290.497	0.140202	0.0831818	1.68549	0.091894	0.72233	Pcdhb17	Day17
ENSMUSG00000046873	527.22	0.17851	0.106455	1.67686	0.0935703	0.72233	Mbtps2	Day17
ENSMUSG00000047459	2689.12	-0.18484	0.110733	-1.66924	0.0950693	0.72233	Dynlrb1	Day17
ENSMUSG00000047632	87.7939	-0.228863	0.138304	-1.65478	0.0979697	0.72233	Fgfbp3	Day17
ENSMUSG00000047749	192.067	0.212996	0.126979	1.67742	0.0934612	0.72233	Zc3hav1l	Day17
ENSMUSG00000047777	501.207	-0.12325	0.072751	-1.69414	0.0902392	0.72233	Phf13	Day17
ENSMUSG00000048905	222.381	-0.135088	0.0795742	-1.69764	0.0895758	0.72233	Bnip5	Day17
ENSMUSG00000050138	49.445	-0.389556	0.23466	-1.66009	0.0968969	0.72233	Kcnk12	Day17
ENSMUSG00000053226	184.223	-0.190355	0.114498	-1.66251	0.0964101	0.72233	Dand5	Day17
ENSMUSG00000053877	185.48	0.346888	0.207865	1.66882	0.0951532	0.72233	Srcap	Day17
ENSMUSG00000054400	192.404	0.216662	0.128796	1.68221	0.0925279	0.72233	Cklf	Day17
ENSMUSG00000055917	461.134	0.110025	0.0664415	1.65596	0.0977298	0.72233	Zfp277	Day17
ENSMUSG00000056228	370.324	0.112641	0.0661985	1.70157	0.0888362	0.72233	Cars2	Day17
ENSMUSG00000056612	271.677	-0.231949	0.137825	-1.68293	0.0923886	0.72233	Ppp1r14b	Day17
ENSMUSG00000056708	348.797	-0.190059	0.113052	-1.68117	0.0927296	0.72233	Ier5	Day17
ENSMUSG00000057036	35.172	-0.382741	0.225869	-1.69452	0.0901659	0.72233	Gm7536	Day17
ENSMUSG00000058099	123.685	-0.3319	0.19553	-1.69744	0.0896142	0.72233	Nfam1	Day17
ENSMUSG00000058638	513.743	0.085014	0.0500743	1.69776	0.0895537	0.72233	Zfp110	Day17
ENSMUSG00000059049	146.862	0.29027	0.174483	1.6636	0.0961922	0.72233	Frem1	Day17
ENSMUSG00000059734	1830.07	-0.215768	0.129501	-1.66615	0.0956829	0.72233	Ndufs8	Day17
ENSMUSG00000060586	113.154	-0.798623	0.480975	-1.66042	0.0968293	0.72233	H2-Eb1	Day17
ENSMUSG00000060962	81.2081	0.23119	0.138962	1.66369	0.0961751	0.72233	Dmkn	Day17
ENSMUSG00000061576	11475.3	0.0544523	0.0325442	1.67318	0.0942919	0.72233	Dpp6	Day17
ENSMUSG00000062184	2150.57	0.176694	0.104925	1.68401	0.0921807	0.72233	Hs6st2	Day17
ENSMUSG00000062210	424.053	0.154392	0.0910036	1.69654	0.0897832	0.72233	Tnfaip8	Day17
ENSMUSG00000062561	54.5118	0.339168	0.203119	1.6698	0.0949585	0.72233	NA	Day17
ENSMUSG00000062961	335.021	-0.127093	0.0766405	-1.6583	0.0972567	0.72233	Ccdc177	Day17
ENSMUSG00000063200	937.315	-0.12064	0.0727861	-1.65745	0.097428	0.72233	Nol7	Day17
ENSMUSG00000063884	1473.41	0.0887039	0.0532895	1.66457	0.0959995	0.72233	Ptcd3	Day17
ENSMUSG00000067924	1597.97	-0.202396	0.119744	-1.69024	0.0909821	0.72233	Rtl8b	Day17
ENSMUSG00000069020	1108.8	-0.171036	0.100972	-1.6939	0.0902851	0.72233	Urm1	Day17
ENSMUSG00000073676	1246.4	-0.173426	0.104266	-1.66331	0.0962501	0.72233	Hspe1	Day17
ENSMUSG00000073680	1892.67	-0.133393	0.0797255	-1.67316	0.0942966	0.72233	Tmem88b	Day17
ENSMUSG00000074657	54502.6	0.121047	0.0723556	1.67295	0.0943366	0.72233	Kif5a	Day17
ENSMUSG00000075702	2383.13	-0.286205	0.171568	-1.66817	0.0952814	0.72233	Selenom	Day17
ENSMUSG00000078700	138.661	0.21858	0.128691	1.69849	0.0894153	0.72233	D030028A08Rik	Day17
ENSMUSG00000078862	236.057	0.201926	0.119007	1.69675	0.0897439	0.72233	Gm14326	Day17
ENSMUSG00000079139	143.441	0.173945	0.102935	1.68985	0.091056	0.72233	Gm4204	Day17
ENSMUSG00000079418	149.547	-0.187405	0.110353	-1.69823	0.0894643	0.72233	Atg4a	Day17
[truncated: 12,816 more rows]
