# Supplementary material for: Protection against overfeeding-induced weight gain is preserved in obesity but does not require FGF21 or MC4R
Source: Nat Commun. 2024 Feb 8;15:1192. doi: 10.1038/s41467-024-45223-0 (PMC10853283; doi:10.1038/s41467-024-45223-0)
Supplement: Supplementary file 7 — Supplementary Data 4 [file 41467_2024_45223_MOESM7_ESM.xlsx]

## Sheet: goterms_reduced_14
Lund; Ranea-Robles; et al. Supplementary Data 4
comp	go	cluster	parent	parentSimScore	score	size	term	parentTerm
BP,-1	GO:0042254	1	GO:0042254	0.996	7.75799	107	ribosome biogenesis	ribosome biogenesis
BP,-1	GO:0006119	2	GO:0006119	0.999	7.75799	6	oxidative phosphorylation	oxidative phosphorylation
BP,-1	GO:0015985	3	GO:0015985	1	4.29581	0	energy coupled proton transport, down electrochemical gradient	energy coupled proton transport, down electrochemical gradient
BP,-1	GO:0019730	4	GO:0019730	0.998	3.41585	5	antimicrobial humoral response	antimicrobial humoral response
BP,-1	GO:0006457	5	GO:0006457	0.999	2.93213	120	protein folding	protein folding
BP,-1	GO:0035036	6	GO:0035036	1	2.54478	10	sperm-egg recognition	sperm-egg recognition
BP,1	GO:0007416	1	GO:0007416	0.998	7.75799	72	synapse assembly	synapse assembly
BP,1	GO:0060996	2	GO:0060996	0.999	7.75799	23	dendritic spine development	dendritic spine development
BP,1	GO:0050803	3	GO:0050803	0.997	7.75799	13	regulation of synapse structure or activity	regulation of synapse structure or activity
BP,1	GO:0098742	4	GO:0098742	0.998	6.59014	41	cell-cell adhesion via plasma-membrane adhesion molecules	cell-cell adhesion via plasma-membrane adhesion molecules
BP,1	GO:0043087	5	GO:0043087	0.998	5.63941	92	regulation of GTPase activity	regulation of GTPase activity
BP,1	GO:0018105	6	GO:0018105	0.997	4.64155	231	peptidyl-serine phosphorylation	peptidyl-serine phosphorylation
BP,1	GO:0001764	7	GO:0001764	0.999	4.28317	170	neuron migration	neuron migration
BP,1	GO:0099003	8	GO:0099003	0.996	4.22087	26	vesicle-mediated transport in synapse	vesicle-mediated transport in synapse
BP,1	GO:0007626	9	GO:0007626	0.998	4.1889	128	locomotory behavior	locomotory behavior
BP,1	GO:0051056	10	GO:0051056	0.998	3.90091	21	regulation of small GTPase mediated signal transduction	regulation of small GTPase mediated signal transduction
BP,1	GO:0007623	11	GO:0007623	0.998	3.74223	96	circadian rhythm	circadian rhythm
BP,1	GO:0007611	12	GO:0007611	0.997	3.61627	76	learning or memory	learning or memory
BP,1	GO:0070507	13	GO:0070507	0.998	3.20544	43	regulation of microtubule cytoskeleton organization	regulation of microtubule cytoskeleton organization
BP,1	GO:0014855	14	GO:0014855	0.999	2.35843	0	striated muscle cell proliferation	striated muscle cell proliferation
BP,1	GO:0051703	15	GO:0051703	1	2.20485	0	intraspecies interaction between organisms	intraspecies interaction between organisms
BP,1	GO:0017145	16	GO:0017145	1	1.79377	12	stem cell division	stem cell division
BP,1	GO:0032869	17	GO:0032869	0.998	1.79335	116	cellular response to insulin stimulus	cellular response to insulin stimulus
BP,1	GO:0045197	18	GO:0045197	1	1.60536	22	establishment or maintenance of epithelial cell apical/basal polarity	establishment or maintenance of epithelial cell apical/basal polarity
CC,-1	GO:0070469	1	GO:0070469	0.998	7.75799	60	respirasome	respirasome
CC,-1	GO:0005761	2	GO:0005761	0.998	7.75799	26	mitochondrial ribosome	mitochondrial ribosome
CC,-1	GO:0098800	3	GO:0098800	0.998	7.75799	2	inner mitochondrial membrane protein complex	inner mitochondrial membrane protein complex
CC,-1	GO:1990204	4	GO:1990204	0.998	7.75799	1	oxidoreductase complex	oxidoreductase complex
CC,-1	GO:0043209	5	GO:0043209	0.998	5.86545	223	myelin sheath	myelin sheath
CC,-1	GO:0062023	6	GO:0062023	0.994	1.34811	373	collagen-containing extracellular matrix	collagen-containing extracellular matrix
CC,1	GO:0098936	1	GO:0098936	0.998	7.75799	0	intrinsic component of postsynaptic membrane	intrinsic component of postsynaptic membrane
CC,1	GO:0034702	2	GO:0034702	0.995	4.85653	8	ion channel complex	ion channel complex
CC,1	GO:0032589	3	GO:0032589	0.999	3.93595	3	neuron projection membrane	neuron projection membrane
CC,1	GO:0044309	4	GO:0044309	0.998	3.60023	15	neuron spine	neuron spine
CC,1	GO:0030427	5	GO:0030427	0.998	2.57005	6	site of polarized growth	site of polarized growth
CC,1	GO:1990752	6	GO:1990752	0.999	1.81772	5	microtubule end	microtubule end
CC,1	GO:0031984	7	GO:0031984	0.996	1.33043	0	organelle subcompartment	organelle subcompartment
MF,-1	GO:0003735	1	GO:0003735	0.998	7.75799	203	structural constituent of ribosome	structural constituent of ribosome
MF,-1	GO:0019843	2	GO:0019843	0.999	7.75799	47	rRNA binding	rRNA binding
MF,-1	GO:0005179	3	GO:0005179	0.998	7.03701	145	hormone activity	hormone activity
MF,-1	GO:0016616	4	GO:0016616	0.995	5.45105	43	oxidoreductase activity, acting on the CH-OH group of donors, NAD or NADP as acceptor	oxidoreductase activity, acting on the CH-OH group of donors, NAD or NADP as acceptor
MF,-1	GO:0015078	5	GO:0015078	0.998	4.21744	27	proton transmembrane transporter activity	proton transmembrane transporter activity
MF,-1	GO:0071855	6	GO:0071855	0.999	3.80869	2	neuropeptide receptor binding	neuropeptide receptor binding
MF,-1	GO:0016209	7	GO:0016209	0.998	3.73594	28	antioxidant activity	antioxidant activity
MF,-1	GO:0019840	8	GO:0019840	0.999	2.37226	6	isoprenoid binding	isoprenoid binding
MF,-1	GO:0051287	9	GO:0051287	0.999	2.31642	46	NAD binding	NAD binding
MF,-1	GO:0051536	10	GO:0051536	0.998	2.12566	65	iron-sulfur cluster binding	iron-sulfur cluster binding
MF,-1	GO:0090079	11	GO:0090079	0.998	1.96719	0	translation regulator activity, nucleic acid binding	translation regulator activity, nucleic acid binding
MF,-1	GO:0005507	12	GO:0005507	0.999	1.89287	69	copper ion binding	copper ion binding
MF,-1	GO:0031386	13	GO:0031386	1	1.79335	13	protein tag	protein tag
MF,-1	GO:0070990	14	GO:0070990	1	1.61473	2	snRNP binding	snRNP binding
MF,-1	GO:1900750	15	GO:1900750	1	1.51936	0	oligopeptide binding	oligopeptide binding
MF,1	GO:0042393	1	GO:0042393	0.996	4.78389	199	histone binding	histone binding
MF,1	GO:0005244	2	GO:0005244	0.994	4.47677	137	voltage-gated ion channel activity	voltage-gated ion channel activity
MF,1	GO:0001227	3	GO:0001227	0.996	4.11933	412	DNA-binding transcription repressor activity, RNA polymerase II-specific	DNA-binding transcription repressor activity, RNA polymerase II-specific
MF,1	GO:0061659	4	GO:0061659	0.995	3.41988	0	ubiquitin-like protein ligase activity	ubiquitin-like protein ligase activity
MF,1	GO:0030594	5	GO:0030594	0.996	2.78199	83	neurotransmitter receptor activity	neurotransmitter receptor activity
MF,1	GO:0035198	6	GO:0035198	1	2.53482	38	miRNA binding	miRNA binding
MF,1	GO:0035091	7	GO:0035091	0.995	2.14753	112	phosphatidylinositol binding	phosphatidylinositol binding
MF,1	GO:0098918	8	GO:0098918	0.999	1.9441	2	structural constituent of synapse	structural constituent of synapse
MF,1	GO:0030371	9	GO:0030371	1	1.82275	17	translation repressor activity	translation repressor activity
MF,1	GO:0035591	10	GO:0035591	0.999	1.76665	23	signaling adaptor activity	signaling adaptor activity
MF,1	GO:0008139	11	GO:0008139	1	1.76029	27	nuclear localization sequence binding	nuclear localization sequence binding

## Sheet: goterms_reduced_14+3
comp	go	cluster	parent	parentSimScore	score	size	term	parentTerm
BP,-1	GO:0042255	1	GO:0042255	1	7.65054	7	ribosome assembly	ribosome assembly
BP,-1	GO:0002181	2	GO:0002181	0.999	7.65054	46	cytoplasmic translation	cytoplasmic translation
BP,-1	GO:0006839	3	GO:0006839	0.998	3.66182	18	mitochondrial transport	mitochondrial transport
BP,-1	GO:0009954	4	GO:0009954	1	2.80683	35	proximal/distal pattern formation	proximal/distal pattern formation
BP,-1	GO:2000273	5	GO:2000273	1	2.04042	4	positive regulation of signaling receptor activity	positive regulation of signaling receptor activity
BP,-1	GO:0071158	6	GO:0071158	1	1.64273	29	positive regulation of cell cycle arrest	positive regulation of cell cycle arrest
BP,-1	GO:0045746	7	GO:0045746	1	1.57139	52	negative regulation of Notch signaling pathway	negative regulation of Notch signaling pathway
BP,1	GO:0016358	1	GO:0016358	0.997	3.76135	56	dendrite development	dendrite development
BP,1	GO:0070076	2	GO:0070076	1	2.262	1	histone lysine demethylation	histone lysine demethylation
BP,1	GO:0007156	3	GO:0007156	0.999	2.10725	122	homophilic cell adhesion via plasma membrane adhesion molecules	homophilic cell adhesion via plasma membrane adhesion molecules
BP,1	GO:1902476	4	GO:1902476	1	1.92997	77	chloride transmembrane transport	chloride transmembrane transport
BP,1	GO:0060384	5	GO:0060384	1	1.76534	22	innervation	innervation
BP,1	GO:0003341	6	GO:0003341	0.998	1.69127	61	cilium movement	cilium movement
CC,-1	GO:0022627	1	GO:0022627	0.999	7.65054	72	cytosolic small ribosomal subunit	cytosolic small ribosomal subunit
CC,-1	GO:0098798	2	GO:0098798	0.996	7.65054	0	mitochondrial protein complex	mitochondrial protein complex
CC,-1	GO:0042788	3	GO:0042788	1	7.65054	34	polysomal ribosome	polysomal ribosome
CC,-1	GO:0070469	4	GO:0070469	0.998	7.65054	60	respirasome	respirasome
CC,-1	GO:0043209	5	GO:0043209	0.998	4.97372	223	myelin sheath	myelin sheath
CC,1	GO:0034663	1	GO:0034663	1	2.16635	16	endoplasmic reticulum chaperone complex	endoplasmic reticulum chaperone complex
CC,1	GO:0097431	2	GO:0097431	1	1.64861	44	mitotic spindle pole	mitotic spindle pole
CC,1	GO:0042734	3	GO:0042734	0.997	1.53667	93	presynaptic membrane	presynaptic membrane
MF,-1	GO:0019843	1	GO:0019843	0.999	7.65054	47	rRNA binding	rRNA binding
MF,-1	GO:0003735	2	GO:0003735	0.998	7.65054	203	structural constituent of ribosome	structural constituent of ribosome
MF,-1	GO:0009055	3	GO:0009055	0.999	5.86512	50	electron transfer activity	electron transfer activity
MF,-1	GO:0015078	4	GO:0015078	0.998	4.63692	27	proton transmembrane transporter activity	proton transmembrane transporter activity
MF,-1	GO:0016209	5	GO:0016209	0.998	2.93398	28	antioxidant activity	antioxidant activity
MF,-1	GO:0070990	6	GO:0070990	1	2.738	2	snRNP binding	snRNP binding
MF,-1	GO:0031681	7	GO:0031681	1	2.1027	26	G-protein beta-subunit binding	G-protein beta-subunit binding
MF,-1	GO:0031386	8	GO:0031386	1	1.69127	13	protein tag	protein tag
MF,-1	GO:0048018	9	GO:0048018	0.991	1.69127	48	receptor ligand activity	receptor ligand activity
MF,-1	GO:0005504	10	GO:0005504	0.999	1.5825	39	fatty acid binding	fatty acid binding
MF,-1	GO:0045182	11	GO:0045182	0.998	1.35222	28	translation regulator activity	translation regulator activity
MF,1	GO:0099095	1	GO:0099095	1	2.01409	0	ligand-gated anion channel activity	ligand-gated anion channel activity
MF,1	GO:0042393	2	GO:0042393	0.996	1.97657	199	histone binding	histone binding
MF,1	GO:0004386	3	GO:0004386	0.997	1.58426	124	helicase activity	helicase activity
