# Supplementary material for: Protection against overfeeding-induced weight gain is preserved in obesity but does not require FGF21 or MC4R
Source: Nat Commun. 2024 Feb 8;15:1192. doi: 10.1038/s41467-024-45223-0 (PMC10853283; doi:10.1038/s41467-024-45223-0)
Supplement: Supplementary file 8 — Supplementary Data 5 [file 41467_2024_45223_MOESM8_ESM.xlsx]

## Sheet: Sheet1
Lund; Ranea-Robles; et al. Supplementary Data 5
List of primers used in this study and corresponding sequences
Gene	Forward	Reverse	Reference
Acaca	TGCTGC CCC ATC CCC GGG	TCG AAC TCT CAC TGA CAG G
Acadvl_vlcad	AGCGACTTTATGCCAGGGAG	GCAAAGGACTTCGATTCTGCC
ATF4	GGGTTCTGTCTTCCACTCCA	AAGCAGCAGAGTCAGGCTTTC
BIP/Hspa5	GACTGCTGAGGCGTATTTGG	AGCATCTTTGGTTGCTTGTCG
Cd36	GATGACGTGGCAAAGAACAG	TCCTCGGGGTCCTGAGTTAT
CHOP	CCACCACACCTGAAAGCAGAA	AGGTGAAAGGCAGGGACTCA
Cidea	TGA CAT TCA TGG GAT TGC AGA	GGC CAG TTG TGA TGA CTA AGA
Col1a1	5′-GACATGTTCAGCTTTGTGGACCTC-3′	5′-GGGACCCTTAGGCCATTGTGTA-3′
Col3a1	5′-CAGAGCAACGGTCATACTCATTCACC-3′	5′-CAGCAACAGCAGAAGAGAAGCACC-3′
Col4a1	TGGGTCCTCCGGGATTTAC	GGAGCCCATCTGGCCCTTTT
Col5a1	ACAAGAAGTCTGAGGGAGCC	GCCTTCAGCATCCACATAGGAG
Col6a1	CTTTTGAGTGCCAGGCTGC	GGAAGACCTGGCTTTCCTCG
Cpt1a	GGCATAAACGCAGAGCATTCCTG	CAGTGTCCATCCTCTGAGTAGC
Dio2	TGCCTACAAACAGGTTAAACTG	TTGTTACCTGATTCAGGATTGG
Fasn	GCCCCTTCAGTTGTGAGTCAT	AGAGCGTTGCCGTATTCGTC
Fgf21	CAC CGC AGT CCA GAA AGT CT	GCA GGC CTC AGG ATC AAA GT
G6Pc	Gene Forward ReverseTGGGTGGCAGTGGTCGGAGA	AGGCACGGAGCTGTTGCTGT
GCK	GACGGGCACTGCGGAGA	TTCATCTGATGCTTGTCCAGGA	PMID 26825527
GDF15	CCGAGAGGACTCGAACTCAG	ACCCCAATCTCACCTCTGGA
Glut2/slc2	CGGAATGGTCGCCTCATTC	CAGCCAACATTGCTTTGATCCT	PMID 26825527
Hprt1 (housekeeping)	CTCATGGACTGATTATGGACAGGAC	GCAGGTCAGCAAAGAACTTATAGCC
Il-1ß	GCCACCTTTTGACAGTGATGAG	GACAGCCCAGGTCAAAGGTT
IL-6	CTCTGGGAAATCGTGGAAAT	CCAGTTTGGTAGCATCCATC
Leptin	TGA CAC CAA AAC CCT CAT CA	TGA AGC CCA GGA ATG AAG TC
PDK4	AAGATGCTCTGCGACCAGTAT	GAAGGTGTGAAGGAACGTACA	PMID: 27649859
Pfkl	GCCTATCTCATCCAGCTACG	CTTGCTACTCAGGATTCGGT	PMID 28642579
Pgcl1a	AGCCGTGACCACTGACAACGAG	GCTGCATGGTTCTGAGTGCTAAG
Pklr	TGGAGAGACCGCCAAAGG	ACAACTGGCGGTGGTACACA
Plin2	GAC CTT GTG TCC TCC GCT TAT	CAA CCG CAA TTT GTG GCT C	PMID: 32612285
pln	TTA TGC CAG GAC GGC AAA AG	CAC TGT GAC GAT CAC CGA AG
Prdm16	CCC CAC ATT CCG CTG TGA T	CTC GCA ATC CTT GCA CTC A
Pygl	CGACAAGTGTCCCAAGAGGG	CAAGGCCGGCATCTTCTTCA	PMID 31511858
Rpl13a (housekeeping)	GGA GGG GCA GGT TCT GGT AT	TGT TGA TGC CTT CAC AGC GT
Rplp0 (housekeeping)	CCG ATC TGC AGA CAC ACA CT	ACC CTG AAG TGC TCG ACA TC
Scd1	TTC TTG CGA TAC ACT CTG GTGC	CGG GAT TGA ATG TTC TTG TCG T	PMID: 32612285
sln	GAGGTGGAGAGACTGAGGTCCTTGG	GAAGCTCGGGGCACACAGCAG
SPARC	CTTTCTCCTTTGCCTGGCCG	CCCACAGGTACCCCTGTCT
Srebf1	GCCCCTGCCCACCTCAAACCT	ACTGGCACGGGCATCCTTCCTC	PMID: 23277027
TGFß1	GAGACGGAATACAGGGCTTTC	TCTCTGTGGAGCTGAAGCAAT	PMID: 34578826
TNFa	GCCTCTTCTCATTCCTGCTTG	CTGATGAGAGGGAGGCCATT
Ucp1	cggggacctacaatgcttac	ccagctctgtacaattgatgatg
UCP3	TGACCTGCGCCCAGC	CCCAGGCGTATCATGGCT	PMID: 9600108
XBP1	CTGAGTCCGAATCAGGTGCAG	GTC CATGGGAAGATGTTCTGG
