# Supplementary material for: Protection against overfeeding-induced weight gain is preserved in obesity but does not require FGF21 or MC4R
Source: Nat Commun. 2024 Feb 8;15:1192. doi: 10.1038/s41467-024-45223-0 (PMC10853283; doi:10.1038/s41467-024-45223-0)
Supplement: Supplementary file 10 — Source Data [file 41467_2024_45223_MOESM10_ESM.xlsx]

## Sheet: Figure 1
Figure 1b	Body weight
		H2O												ExpOF
	-9	100	100	100	100	100	103.3	103.8	103.768	107.591	101.258	104.43	102.439	95.9	102.8	102.1	101.846	100.912	101.858	103.364	102.74
	-8	101.1	101.5	97.7	100.3	101	103.7	103.1						95.9	102.4	102.4
	-7	102.9	101.1	99.2	101.4	98.3	101.5	102.4	103.768	106.601	101.258	105.696	104.573	97.3	101.2	102.1	103.077	99.3921	101.238	105.505	101.027
	-6	102.2	102.9	100	100.7	100.3	101.9	101						98.6	103.9	101
	-5	101.5	99.6	98.9	100	99	100.7	101.4	104.348	107.591	101.572	101.582	102.439	98	102.4	101.4	100.615	99.3921	100.31	103.058	103.425
	-4
	-3
	-2	101.1	103.3	97.3	100.3	99	102.2	103.1	103.478	105.941	98.7421	102.848	100.61	98.3	96.9	100.3	98.7692	97.5684	98.1424	103.67	100.685
	-1	100.7	100.4	99.2	101.4	98.6	99.3	98.6	101.449	101.98	100.629	101.266	102.134	96.9	100	100.7	100.308	100.304	101.548	101.835	101.712
	0	100	100	100	100	100	100	100	100	100	100	100	100	100	100	100	100	100	100	100	100
	1	102.6	101.1	100.8	100.3	100.7	100	102.8	99.4203	103.63	99.0566	104.114	101.219	100.7	105.5	104.1	102.769	103.647	101.238	104.587	103.767
	2	100.7	100.4	98.5	101.7	102.1	101.5	103.8	101.159	103.3	99.0566	103.165	99.3902	103.4	106.7	105.2	103.077	104.255	101.858	104.587	104.794
	3	101.8	98.9	98.5	101	102.1	101.9	101	99.1304	101.98	99.3711	102.848	98.4756	103.7	107.1	108.3	101.231	104.255	105.263	104.281	103.425
	4	100.7	100.4	98.5	100.3	102.5	99.3	102.1	98.8406	102.97	100	103.481	96.9512	107.8	109.8	110	100.308	104.559	104.644	104.893	108.219
	5	100.7	102.2	95.5	101	101.8	99.6	102.4	100.58	105.281	101.258	103.165	98.4756	108.5	111.8	112.1	102.462	104.255	105.573	107.645	108.904
	6	101.1	102.2	98.5	101	102.5	99.6	103.1	100.58	102.64	102.201	102.848	98.1707	110.8	115.7	115.2	103.077	103.04	105.882	109.174	108.904
	7	101.8	102.6	98.1	98.6	104.3	99.6	103.5	100.29	104.29	100.629	104.43	98.7805	112.9	117.7	117.2	104.615	104.559	108.359	111.927	112.329
	8	102.6	102.6	97.7	100.7	103.5	99.6	102.8	100	104.621	99.6855	101.899	96.9512	116.3	122.4	121	107.385	106.383	109.907	113.15	114.384
	9	101.8	102.2	98.9	101.4	101.8	99.3	102.1	97.1014	104.951	100	102.215	95.7317	117.6	124	123.1	109.538	109.422	113.003	113.456	117.808
	10	100.7	102.2	97.3	100	102.1	100	101.7	97.6812	104.621	100.314	101.582	96.9512	119.3	125.6	125.2	110.769	112.462	115.17	117.737	119.52
	11	100	105.2	97.3	99	103.9	99.6	101.7	96.8116	103.96	100.314	103.481	97.2561	121.4	131.5	127.6	113.846	114.286	117.338	121.101	122.945
	12	98.9	105.2	98.1	98.6	99.6	100.4	100.3	95.0725	104.29	102.516	102.848	96.3415	125.8	132.3	129	116.615	117.325	118.576	122.324	125.685
	13	102.6	104.1	98.5	99	101.4	98.9	101.7	96.8116	101.32	99.3711	101.899	95.7317	128.1	135.4	133.1	118.462	121.885	120.433	125.076	127.055
	14	101.1	104.1	99.6	97.6	101.4	98.5	100.3	96.8116	103.96	100.629	102.532	99.0854	129.2	139.4	135.2	121.538	121.581	121.672	125.994	128.425
	15	98.5	104.5	99.2	98.6	102.8	98.1	100.7	95.942	104.951	99.3711	100.317	95.4268	120.7	128.3	122.8	111.077	111.854	113.003	115.596	118.493
	16	99.6	105.2	99.6	97.6	104.3	100	101.4	95.0725	103.63	99.0566	100	97.2561	116.6	122.4	117.9	107.385	108.207	109.597	110.703	113.014
	17	100.4	96.3	95.5	97.2	103.5	98.1	100.3	96.2319	104.621	98.1132	100.317	95.7317	112.5	118.1	112.1	104.308	106.687	106.501	106.422	109.589
	18	101.1	100	98.9	98.3	101.8	98.5	101.7	92.7536	101.65	98.7421	100	98.4756	109.8	113.8	108.3	102.769	104.559	103.715	105.81	106.849
	19	101.1	101.1	96.6	99.3	101.1	101.5	100.7	92.7536	102.64	99.0566	99.6835	96.9512	107.1	112.2	106.2	100.923	104.255	101.238	103.975	104.452
	20	102.2	102.6	98.9	98.3	102.1	100	101.4	93.0435	102.64	99.0566	102.532	98.1707	107.1	110.6	103.1	100.308	101.216	100.929	104.893	105.48
	21	102.2	102.2	97.7	89.9	102.1	100.4	100.7	94.2029	101.98	100.314	101.899	98.1707	105.4	107.9	102.1	99.3846	99.3921	99.6904	103.058	104.11
	22	99.6	102.6	98.9	98.6	103.2	99.6	101.4	95.0725	100.99	99.6855	101.266	94.8171	105.4	109.4	101.4	98.7692	98.7842	99.0712	100	102.74
	23	99.3	102.2	99.6	99.3	103.2	100.4	101.4						103.7	109.8	100.3
	24	98.9	103	98.9	100	102.1	102.6	101.7						106.1	108.3	100.3
	25	100.4	103	99.6	99.7	101.8	100.4	100.3						103.7	107.5	101.7
	26	99.6	101.5	100.4	100.3	99.6	102.2	99.7						103.4	107.5	100.3
	27	101.5	102.6	101.9	100	102.1	101.9	102.8						102.7	107.1	100.7
	28	101.5	103	101.5	100	96.8	101.9	101.4						102	106.3	102.1
Figure 1c	Body weight
		H2O												ExpOF
	0	27	28.6	27.3	26.9	26.4	28.7	28.2	34.5	30.3	31.8	31.6	32.8	29	29.5	25.4	33.4	34.1	32.7	34.2	30.3
	14	26.6	28.7	27.6	28	26.3	28	28.6	33.4	31.5	32	32.4	32.5	39.2	38.1	35.4	39.5	40	39.3	41.2	37.5
	21	27.1	28.8	27.9	27.5	25.8	25.8	28.8	32.5	30.9	31.9	32.2	32.2	29.6	31.1	27.4	32.3	32.7	32.2	33.7	30.4
Figure 1d	Energy intake
		Control												ExpOF Total calorie intake								ExpOF Voluntary calorie intake
	-8	14.7	13.7	10	10.7	13	11.7	14	19.6562	14.2338	20.6729	21.3507	20.6729									12.4	15	12.4
	-7	13	11	9.4	11	12.7	10.7	12	15.2505	11.5226	13.2171	16.2672	14.2338									13.7	12.4	10.7	16.6061	16.6061			16.6061
	-6	11	13.4	12.4	13	14	12	12	16.2672	12.8782	15.9283	14.5727	14.9116									15	14	10.7	15.5894	13.556	12.2004	14.2338	11.5226
	-5	12.7	7	8.7	12	12.4	10.7	13.4	14.9116	13.556	12.8782	13.8949	12.2004									12	12.7	11.7	14.9116	14.9116	15.2505	15.2505	13.2171
	-4																								12.8782	13.556	13.556	12.2004	11.5226
	-3
	-2
	-1	11.4	5.3	10.4	12.7	12	10.4	7.7	9.8281	5.7613	12.8782	11.5226	15.2505												13.2171	15.2505	14.9116	9.4892	10.167
	0	11.7	10.7	12	12.4	11	11	12.4	12.8782	9.1503	14.2338	13.2171	12.2004									13.4	13	8.4	10.167	13.2171	11.5226	9.1503	11.1837
	1	12	11	10	13.4	12.4	11.7	12	12.5393	11.8615	13.8949	15.2505	13.8949	17.2	14.5	17.9	20.4015	21.3262	19.8096	18.5859	19.2407	3	3.7	3.7	5.0835	6.1002	4.7446	3.7279	4.4057
	2	9	11.7	9.7	13.7	10.7	11.4	10	13.8949	13.556	14.2338	12.8782	9.4892	17.2	15.1	16.9	18.3329	17.0693	18.6089	18.454	17.8452	2.3	1.3	1	3.7279	2.3723	3.7279	3.389	2.7112
	3	12.4	7.3	9.7	11.7	12.4	11	12.7	13.556	12.5393	15.9283	16.945	12.2004	18.3	17.4	16.6	16.4558	18.5474	19.2773	18.4737	19.2205	2	0.3	0.3	0.6778	2.0334	2.3723	1.0167	1.6945
	4	10	10	10	11	12.4	7.7	12.7	12.8782	14.5727	15.9283	13.556	11.5226	18.4	17.9	16.9	15.985	16.077	16.9618	17.9156	18.3005	1	0.3	0	0	0	0.6778	1.3556	1.6945
	5	13	14	7.7	10.7	12.7	10.7	8.7	14.2338	12.5393	15.9283	12.8782	13.2171	19.3	16.9	16.9	17.204	17.6119	18.0489	18.5258	18.5718	1	0	0	0	0.3389	0.3389	0.6778	0.6778
	6	12	15.4	11.7	10.7	13.4	10	10.7	13.556	11.1837	16.6061	12.5393	12.8782	19.7	18.8	18.3	17.526	17.572	17.802	18.3019	18.3249	1.3	0.3	0	0	0	0	0.3389	0.3389
	7	10.4	8.4	10	10.4	14.4	10.7	14.4	13.556	14.5727	14.9116	14.5727	13.556	18.3	18.3	18.3	18.676	18.722	19.2219	19.044	19.067	0	0	0	0	0	0.3389	0	0
	8	10.7	13.7	10.4	9	13.4	12.7	10.7	12.2004	13.556	14.5727	15.2505	11.8615	19.5	19.7	19.2	19.849	20.3029	20.24	20.9699	20.769	0	0	0	0	0.3389	0	0.3389	0
	9	10.4	11	10.4	11	13.4	10.7	9.7	13.8949	14.5727	16.945	12.8782	10.5059	20.2	19.7	19.5	21.091	21.114	21.16	21.8209	21.712	0	0	0	0	0	0	0.3389	0
	10	10.7	12	8.7	10	13	11	8.4	12.8782	14.2338	11.8615	12.5393	14.2338	19.7	19.6	19.5	22.724	22.747	22.724	22.54	22.517	0	0	0	0	0	0	0	0
	11	10	14.7	11.7	11.7	12.7	11.7	8.4	13.8949	14.9116	16.6061	18.9784	16.6061	20.8	20.6	20.6	22.6888	22.9648	24.4354	23.5966	23.8895	0	0	0	0.6778	0.6778	2.0334	1.3556	1.6945
	12	10.7	13	9	10.4	11.4	11.4	12.7	10.8448	14.2338	15.5894	14.5727	11.8615	20.6	20.6	20.3	22.9709	22.6259	22.172	22.172	22.4649	0	0	0	0.3389	0.3389	0	0	0.3389
	13	9.4	12	9.4	12.7	11.4	9	12	14.5727	12.5393	13.2171	17.2839	13.2171	21.5	22	21.9	24.2068	23.6149	23.207	23.5229	23.138	0	0	0	0.6778	0.3389	0	0.3389	0
	14	13.4	8.4	10	14	12.7	10.4	10.4	14.5727	12.2004	15.5894	18.3006	15.2505	23.2	22.9	22.4	22.701	22.678	23.1319	22.655	22.9479	0.3	0	0	0	0	0.3389	0	0.3389
	15	10.7	13.4	8.7	10.7	14.4	9.7	12	13.556	13.556	14.2338	17.6228	11.1837	1.7	0	0.3	0.6778	0.6778	1.3556	1.3556	0.6778	1.7	0	0.3	0.6778	0.6778	1.3556	1.3556	0.6778
	16	8	12	10	8.4	13.4	14.4	14	14.2338	13.2171	13.556	16.2672	13.8949									1	1.3	1	1.6945	3.389	2.0334	2.0334	1.3556
	17	9.7	12.7	11	11.4	12.7	11.4	10.7	14.5727	13.556	14.9116	17.9617	12.2004									2.3	1	2.3	3.7279	2.3723	3.7279	2.7112	2.7112
	18	14		10.4	14.4	11.7	9.7	11	9.8281	10.5059	12.8782	15.2505	13.556									5	2	0.7	5.0835	5.7613	5.0835	4.0668	2.3723
	19	12	14	8.4	9.7	12	15	12.4	12.8782	12.2004	13.556	16.2672	13.556									5	3.7	1.7	8.4725	8.4725	7.4558	7.7947	6.4391
	20	11.7	15	12	9.4	15.4	10	12.4	10.8448	12.8782	11.5226	15.9283	12.8782									8.7	6.3	2	8.4725	7.4558	8.8114	11.8615	8.4725
	21	10.7	12	10	6.7	12.4	9.4	10.7	12.5393	10.167	15.9283	16.6061	10.167									7.3	5	4.3	9.1503	7.7947	9.4892	11.5226	9.4892
	22	13	12	13.7	15.4	14	10.4	11	11.1837	11.5226	14.2338	13.556	9.4892									7.7	8.7	8	9.8281	8.8114	10.167	12.2004	9.4892
	23	9.7	12.4	11.4	11.4	16.4	12.4	14.4														7.7	9.4	9.7
	24	8	17	8.4	9.7	13.4	12	11.4														13	8.7	10.4
	25	11	12.7	9	12	14	10.4	10.7														10.7	9.7	11.7
	26	10.4	11.4	10	10.7	11.7	10	9														10.4	11	8.7
	27	14.4	13	14.7	15.4	15	12.4	13.4														10.7	11	12.7
	28	10.7	14.4	9.7	12	10.4	11.7	11.7														10.7	10	12
Figure 1f	Adipocyte area
		Control	ExpOF d14	ExpOF d14+3
		0.2454	0.987114	0.850589
		0.475678	1.1426	0.740838
		0.529737	0.920766	0.732435
		0.492982	0.923953	0.68166
		0.468256	0.754685	1.01958
Figure 1g	Triglycerides														Figure 1h	NEFA
		Control						ExpOF									Control						ExpOF
	14	28.3802	29.1228	36.8339	25.0958	28.5516	49.2861	26.6952	22.1827	27.1236	24.1248	20.6405	17.3275			14	0.721371	0.989826	0.737696	0.599709	0.707939	0.682783	0.413609	0.295521	0.367814	0.468266	0.246835	0.416702
	14+3	18.6127	22.1256	22.6397	67.7643	45.5447	41.632	13.5291	13.8147	7.36012	10.5303	16.4993	9.78772			14+3	0.751979	0.734162	0.688239	0.727568	0.556172	0.748566	0.381942	0.412779	0.507755	0.328307	0.544783	0.371098
Figure 1i	Cholesterol
		Control						Exp OF
	14	78.2135	122.884	126.368	91.1542	112.183	104.468		162.203	179.748	212.348	188.956	183.232
	14+3	93.5183	97.1268	111.561	118.155	93.5183	100.984	137.815	92.5229	135.949	101.731	94.2649	116.289
Figure 1k	Body weight
		DIO Control												DIO ExpOF
	-7	101.6	102.6	104	101.8		102.9	100.5	100.7	96.9	97.3	85.3	88.4	101.1	102.9	104.6	100.9	99.3	99.6	100.3	103.7	99.2	96.5	97.9
	-6	100.2	102.3	102.7	101.1	100.2	102.9	101	101.7	98.2	97.3	88.1	90.5	101.3	102.4	104.1	99.6	101.4	99.6	101.8	104	99.6	98.3	98.7
	-5	99.1	102.1	103.2	102.5	101.2	104.6	101.4	101.2	97.1	109	86.3	92	100.9	102.4	104.6	100.7	102.2	100.4	102.8	103.7	99.2	98.1	98.9
	-4	99.8	101.9	103.2	102.5	101.2	101.3	104.3	100.2	96.9	99.1	88.4	92	101.1	102.7	119.1	101.3	101	100.2	102.5	104	99.2	99	98.9
	-3	99.3	103	104.2	103	102.7	103.3	110.1	103.4	98.7	101.2	97.5	99.2	101.3	104.2	103.4	102.2	101.7	100.6	106.1	106.6	102.3	103.3	98.9
	-2	99.8	103.2	104.5	103.9	102.7	102.6	108.5	101.7	98.2	101.2	98.7	98.9	100.9	104.2	105.6	102	103.8	101.6	105.1	106	101.5	102.5	100
	-1	100.5	100.9	101.5	102.8	100.8	99.1	106.3	101.2	98.4	100.3	98.7	100.6	99.6	99.8	101.7	101.1	100.2	101	101.3	101.7	101.1	100.8	100.5
	0	100	100	100	100	100	100	100	100	100	100	100	100	100	100	100	100	100	100	101.3	100	100	100	103.7
	1	99.3	102.3	99.8	100.5	100.6	98.5	94.7	99.5	98.2	100.6	96.7	99.4	102.8	103.1	103.4	101.6	104.1	101.8	100	104	100.8	102.1	104.8
	2	100	102.8	100.7	101.8	102.1	100	94	100.5	96.9	101.2	99	99.4	103.7	103.6	103.1	104.2	105.3	106.3	100.5	102.3	101.7	104.1	105.3
	3	102.3	103.8	97.8	101.1	103.3	99.6	92.8	99	97.4	100	99.2	97.7	104.1	104.9	104.8	104.4	105.5	105.5	101	104	102.5	103.1	105.6
	4	101.2	102.4	97.5	101.6	102.5	98.7	93	98.5	96.1	101.5	99.2	99	106.3	107.3	107.3	105.5	107	106.5	102.3	105.2	102.7	103.1	107.2
	5	99.3	100.6	96	100.7	102.9	98.2	93.5	98.5	96.1	101.8	98.2	99.6	107.3	108.2	109.4	106.9	109.4	108.5	102.3	108.6	103.8	104.3	109.6
	6	101.4	102.6	96.5	100.2	102.5	100	95.4	99.5	94.8	101.8	97	100	108.6	109.6	109.4	109.5	110.3	109.4	103.8	110.1	105.1	104.1	111.2
	7	101.6	102.4	99.3	101.8	103.5	99.8	94.9	98.8	95.1	103	96.5	100.6	110.2	109.8	112.6	110.4	112.7	109.4	105.1	111.2	105.5	106.2	110.4
	8	100.7	103	97.8	102.3	105.2	97.8	94.9	98.8	95.1	104.2	97.2	100	112.3	112	113.8	112.4	112.9	110.2	106.3	114.1	107.8	108.3	112.3
	9	102.3	103.4	99.3	103	103.7	97.4	94	98.5	93.2	103.6	95.9	101.1	112.5	113.1	115.7	115.1	114.9	112.2	108.1	114.9	108.2	107.2	115.8
	10	100.9	103.6	98.3	102.3	105	98.2	92.3	98.8	92.5	104.2	95.4	101.9	114.7	115.1	117.2	115.7	116.5	112.2	109.6	118.4	108.2	108.9	118.2
	11	101.6	103.8	99.3	102.5	105.2	99.3	92.3	99.3	91.9	103.9	95.9	103.6	115.8	115.8	119.9	117.1	118.5	112.6	111.4	119	110.5	108.5	118.2
	12	103.3	105.1	99.8	104.4	107.2	100.9	92.3	98.8	91.7	104.5	97.2	103.4	118.8	117.4	120.6	118.8	119.4	113.2	112.9	123	112.7	111	119.3
	13	103.3	104.1	101	103	107.7	100.4	92.3	98.8	91.7	103.6	97	103.8	118.1	118.5	123.2	119.7	120.4	113.4	114.4	124.4	113.3	111.8	121.1
	14	104.4	105.5	99.8	103.4	107.7	101.3	92.3	98.8	91.7	103.6	97	103.8	120.5	120	123.7	120.6	121.6	113.4	116.7	125	115.2	111.8	112.3
	15	104.2	103.8	98.8	103.9	107.2	100.2	96.9	99.3	95	99.7	101.6	104.7	113	112.5	114.8	114.6	115.3	107.5	109.8	117	108.2	106.8	107.5
	16	104.9	103.2	97.8	103.7	108.1	100.2	97.9	99	97.2	98.8	101.6	103	110.2	109.8	111.4	112	110.6	105.7	107.3	113.2	105.3	106.6	105.6
	17	104.7	104	98.5	104.8	111.6	102.2	99.5	99	98.9	99.1	100.5	100.6	107.1	106.9	103.9	109.5	106.7	102.4	106.1	111.2	103	105.4	104.3
	18	105.1	103.8	100	106.7	111.8	102.4	98.7	100.2	100	98.8	100.3	101.1	106	106.2	102.4	108.2	106	100.4	103.5	111.8	101.3	106.2	102.7
	19	104.9	103.6	99.8	106.4	111.2	103.1	97.6	101.5	99.4	100.3	100.8	100.9	105.6	105.1		106.7	102.2	99.6	103.3	111.8	99.6	106.6	101.1
	20	104.9	102.1	99	105.3	112.6	101.1	97.6	102	99.2	99.7	102.1	102	104.3	102.4		105.3	101	98.6	102.3	110.6	99.2	106.4	101.3
	21	105.6	103	100	107.8	113.5	101.8	99.5	102.7	102.6	100.9	100.8	99.6	103.2	103.3		104.7	101.4	97.4	102	109.8	99.2	107.7	101.1
	22	105.3	103	101	107.6	112	103.7	102.1	104.7	103.2	101.8	102.1	100.2	103.2	102.9		104.4	101.4	98	102.5	110.1	97.7	107.7	100.8
	23	105.1	103.2	101.7	107.1	112	103.9	101.1	105.2	102.6	102	101.8	101.3	102.8	103.3		105.3	101.2	97.2	101	109.5	98.7	105.2	100.8
	24	105.8	104.1	102.7	106.7	111.6	105.7	104	105.9	101.4	102.9	102.6	101.3	101.9	102.9		104.7	102.2	97.6	102	111.5	98.1	104.6	101.3
	25	104.4	104.9	103.7	109.2	112.4	105.3	103.8	105.1	101.4	102.3	102.6	101.6	102.6	104.7		104.7	103.1	97.6	100.8	110.3	98.9	104.3	100.5
	26	104.4	104.9	104.7	109	111.8	107.5	105.9	104.3	102.6	102.9	101	100.9	101.9	101.1		106	102.6	97.4	101.8	109.2	98.7	103.3	100
	27	105.1	104.1	105.2	110.1	112	106.4	106.4	105.6	103.4	101.7	102.6	102.5	101.7	102.7		105.5	102.9	97	101.8	109.5	98.3	103.1	99.7
	28	105.6	105.6	106	104.8	112.8	107.2	105.2	103.8	101.7	100.3	101.8	102.5	101.7	103.1		106.2	102.9	98	101.3	108.3	98.7	103.1	99.7
Figure 1l	Body weight
		DIO Control												DIO ExpOF
	0	43	53.1	40.1	43.5	48.3	45.6	41.4	41.1	38.5	33.2	39.5	52.4	46.3	44.9	41.3	45.1	41.7	50.8	39.6	34.8	47.4	48.3	37.4
	14	44.9	56	40	45	52	46.2	38.2	40.6	35.3	34.4	38.3	54.4	55.8	53.9	51.1	54.4	50.7	57.6	46.2	43.5	54.6	54	45.3
	21	45.6	54.7	40.2	46.3	54.7	46.6	37.5	41.3	35	34.6	38.8	55.3	48.6	46.3	40.6	47.8	42.4	50.4	40.4	38.2	47	52	37.8
Figure 1m	Energy intake
		DIO Control Voluntary calorie intake												DIO ExpOF Voluntary calorie intake											DIO ExpOF Total calorie intake
	-6	12.8	15.6	15	13.3	15.6	15	17.8	18.3	17.2	15.6	10		16.1	12.8	12.2	15	18.3	18.3	17.8	17.8	16.1	6.1	15.6
	-5	13.9	15.6	20	17.2	18.9	18.9	18.9	17.2	15	13.3	13.9	12.2	14.5	14.5	14.5	16.7	17.8	19.5	17.2	15.6	15	28.4	15
	-4	12.2	16.1	13.9	13.3	15.6	6.7	20.6	15.6	17.2	15.6	12.8	19.5	12.8	14.5	11.1	14.5	14.5	16.1	18.9	17.2	17.2	16.7	16.7
	-3	14.5	18.3	15	15.6	17.2	18.3	22.8	15	14.5	13.9	18.9	19.5	15	18.3	13.9	16.7	17.2	16.7	17.2	17.8	16.7	16.7	17.8
	-2	13.3	17.2	14.5	15.6	16.1		19.5	15.6	18.9	17.2	20.6	18.3	13.3	12.8	18.3	15.6	15.6	18.9	16.7	18.3	16.7	17.2	17.8
	-1	11.7	8.3	6.7	7.8	8.3			10	18.3	11.1	13.3	16.1	11.7	8.9	0.6	8.3	10.6	13.9	2.2	10	14.5	8.3	16.1
	0	10.6	16.7	9.5	11.1	13.3			11.1	16.1	14.5	11.7	13.9	8.9	7.2	10	11.1	13.9	15	6.1	9.5	12.2	16.7	15.6	8.9	7.2	10	11.1	13.9	15	6.1	9.5	12.2	16.7	15.6
	1	13.9	20.6	11.7	12.8	15			11.1	16.1	14.5	11.7	13.9	5	5	5	2.8	6.1	6.7	1.1	3.9	3.9	7.8	9.5	22.7	21	24.2	25.3	28.1	29.5	14.9	17.6	17.6	21.5	23.2
	2	15.6	15.6	8.9	11.7	16.7	12.8		11.1	27.2	12.8	15	12.2	4.4	4.4	3.9	5.6	2.8	8.9	1.1	2.8	3.9	7.8	3.9	19.2	19.7	19.2	17.5	20.3	20.9	16.7	18.4	19.9	23.8	19.5
	3	16.1	15.6	9.5	13.9	15	10	25.6	11.1		17.2	16.1	16.7	1.7	5.6	3.3	2.2	2.8	6.1	1.1	0	2.8	5	2.8	20.7	20	20.4	21.2	20	26.1	17.1	15.8	18.6	20.8	18.6
	4	12.2	13.9	10.6	13.3	15	11.7	13.9	12.8		10	12.2	17.8	1.7	4.4	3.9	3.9	2.2	1.7	2.2	1.1	1.1	5.6	3.9	18.9	23	20.8	19.2	20.2	24	19.2	17.6	18.1	22.3	22.2
	5	13.3	16.1	11.7	15	16.7	12.2	22.8	13.9	18.9	15	13.9	17.2	2.8	2.2	1.7	2.2	1.1	3.3	0	0	1.7	3.3	1.7	18.6	21.9	21.8	21.8	20.1	19.6	18.3	18.3	20.4	22.6	20
	6	11.7	14.5	11.7	11.7	12.2	13.3	20.6	15.6	18.9	14.5	12.2	17.8	1.1	1.7	2.2	1.7	1.7	2.2	0	0	1.1	2.8	2.2	22	21.3	19.6	21.7	20.4	23.1	18.3	18.8	19.9	20.2	21.9
	7	13.3	14.5	13.3	15	15.6	11.7	23.9	15.6	25.6	15	15.6	15.6	1.1	0.6	1.7	1.1	1.1	1.7	0	1.1	1.7	2.8	0	20.6	21.4	22.4	21.4	21.4	22	19.2	20.8	21.6	22.5	21.5
	8	14.5	16.7	11.7	13.3	16.1	9.5	27.8	13.3	19.5	15.6	15.6	16.7	1.7	1.1	1.1	0.6	2.2	0.6	0.6	0	0.6	5	2.2	21.8	21.2	22.3	21.8	21.8	22.3	22.1	21.5	22.1	26.5	23.3
	9	13.3	19.5	13.3	13.9	14.5	12.2	18.3	16.1	22.8	15.6	11.7	16.1	0.6	0.6	2.2	0	1.1	0.6	0	0.6	1.1	3.9	0	23	22.7	22.7	22.6	24	22.6	19.7	21.2	21.5	24	21.5
	10	14.5	13.3	12.2	13.3	15.6	13.3	17.8	13.9	22.2	13.3	13.9	20.6	0.6	0.6	0	0.6	0	0.6	0	0	0.6	2.8	0.6	23.5	23.5	24.2	22	23.1	22.6	21.5	21.1	21.9	24.3	22.1
	11	16.1	16.7	14.5	13.9	17.2	13.3	17.8	17.2	13.9	13.9	12.8	18.3	1.7	0.6	0.6	0.6	1.1	0.6	0.6	0.6	0	1.1	0	22.3	22.6	22.5	23	22	23	21.6	21.6	21.1	21.7	22.9
	12	15	16.7	14.5	13.9	16.7	15	18.9	12.8	18.9	16.1	17.2	17.8	0.6	1.1	0	0	1.1	0	0	0	1.1	1.7	0	23.7	22.6	21.2	22.8	22.9	22.6	22.4	22.4	23.8	23.7	22.9
	13	17.8	14.5	13.9	13.3	15.6	13.3	19.5	13.9	17.8	13.3	13.3	17.8	1.1	0	0	0	0.6	0.6	0.6	0.6	0	0.6	0.6	23.3	23.6	22.2	22	23.6	22.5		23.2	22.9	23.5	22.998
	14	17.2	13.3	12.8	12.8	14.5	13.9	23.4	12.2	17.8	13.9	15	17.8	0.6	0	0.6	0	0.6	0	0.6	0	0.6	0	0	24.1	22.9	22.9	22.9	23.5	23.5	23.5	22.4	23.2	22.9	22.442
	15	15.6	14.5	11.1	15.6	18.9	14.5	18.3	12.8	18.3	13.3	14.5	20	4.4	2.2	1.1	2.2	3.3	5.6	2.2	4.4	3.3	8.9	3.9	4.4	2.2	1.1	2.2	3.3	5.6	2.2	4.4	3.3	8.9	3.9
	16	15	14.5	11.1	11.7	17.8	12.2	15.6	13.9	21.1	14.5	13.9	16.1	6.7	6.7	2.2	5	2.8	7.2	6.1	7.2	4.4	12.8	3.3
	17	17.8	14.5	13.3	12.8	18.3	15	22.2	12.2	19.5	12.2	12.2	15	9.5	8.3	2.8	9.5	8.3	13.3	8.3	11.1	6.1	11.1	15
	18	15	15.6	13.3	13.3	19.5	13.9	17.2	13.9	15	13.3	14.5	13.9	10	9.5	5	9.5	8.3	11.7	11.1	16.7	7.2	15	10.6
	19	15.6	15.6	12.2	15	17.2	13.3	21.7	18.9	16.7	15.6	14.5	15	8.9	11.1	5.6	10	10	10.6	9.5	12.8	7.8	13.9	12.2
	20	15.6	16.1	13.9	13.3	16.7	15	18.9	13.3	15	12.2	14.5	17.2	11.7	10.6	7.2	10	10	11.7	11.1	17.2	11.7	13.9	13.9
	21	16.7	13.9	15	16.1	17.8	15	20	14.5	14.5	13.9	13.3	16.7	12.8	11.1	7.8	11.1	7.2	13.9	11.7	13.9	12.8	16.1	13.3
	22	13.9	17.2	14.5	17.2	17.2	12.8	21.1	17.2	15.6	16.1	14.5	13.3	11.1	12.8	13.3	11.7	10.6	14.5	10	14.5	11.1	15.6	14.5
	23	14.5	15	12.8	13.3	16.7	18.3	19.5	16.7	16.1	14.5	13.3	17.2	12.8	12.8	13.3	13.9	13.3	17.8	10.6	15.6	14.5	10.6	12.2
	24	14.5	17.8	15.6	13.3	15	15.6	21.1	13.9	15	12.8	15.6	16.1	12.2	13.9	16.1	15	12.2	18.9	13.3	20	13.3	12.8	14.5
	25	14.5	16.7	13.9	12.8	13.9	18.3	20	16.1	12.8	13.9	15.6	17.2	11.1	13.3		14.5	14.5	17.2	13.3	14.5	15.6	13.3	15
	26	11.7	15.6	14.5	15.6	15	16.1	25.6	12.2	14.5	11.1	13.9	16.7	13.9	14.5		12.8	15	16.1	12.8	13.3	13.3	14.5	15
	27	12.8	16.1	13.9	14.5	15	16.7	25	15.6	15	13.3	14.5	17.8	12.8	9.5		17.2	13.3	18.3	11.1	20.6	13.9	15.6	15.6
	28	13.9	12.8	14.5	15.6	14.5	13.3	22.8	15.6	12.8	11.7	15	16.7	10.6	13.3		13.9	14.5	15.6	15	11.7	16.1	16.1	15.6

## Sheet: Figure 2
Figure 2a	Blood glucose
			Control					ExpOF
		0	8.2	8.3	7.5	8.9	7.8	6.6	8.8	8.3	8.4	8.4
		3	10.1	8.4	10.7	12.7	7.8	8.3	9.1	8.1	11.1	9.6
		9	8.9	8.9	8.5	8.7	7.4	9.2	9.7	11.6	11.2	8.9
		14	9.2	8	7.5	7.8	7	12.3	13.4	12.3	11.6	10.7
		15	8.4	7.4	7.8	6.5	7.3	7.3	7.4	10.1	8.1	6.5
		16	8.7	9.3	7.9	7.2	8.1	10.7	9.2	10.3	7.3	8.1
		17	7.5	8.8	8	7.2	7.3	9.1	7.2	8.8	7.9	9.9
		18	7.2	8.6	8.6	7.4	7.2	7.4	6.6	7.2	8.1	7.5
Figure 2b	Insulin
			Control					ExpOF
		0	0.75	2.21	2.25	0.6	0.58	0.71	1.16	0.58	0.82	0.42
		3	0.74	2.98	1.52	1.48	0.84	1.74	2.23	2.64	4.16	1.16
		9	0.59	2.53	1.48	1.11	0.91	1.68	1.27	1.04	2.25	1.52
		14	0.95	1.11	0.84	1.16	1.15	3.14	2.43	2.21	2.98	2.53
		15	1.16	0.91	1.74	0.41	0.28	0.17	0.75	0.74	0.59	0.95
		16	1.15	1.68	2.23	0.3		3.26	1.67	0.93	0.64	0.07
		17	1.37	0.71	0.8	1.06	0.79	0.31	0.39	0.42	0.67	0.36
		18	0.95	0.83	0.41	0.8	0.84	0.86	0.77	0	0.61	0.27
		19	1.19	0.95	0.8	1	0.93	0.34	0.15	0	0.8	0.41
		20	1.32	1	0.84	0.42	1.15	0.13	0	0.71	0.83	0.95
		21		0.93	0.86	0.76	0.27	0.12	1.37	0.95	1.19	1.32
		22	1.15	0.34	0.77	0.19		3.28	1.56	0.37	0.58	0.84
Figure 2c	Leptin
			Control					ExpOF
		0	3.98	2.74	1.12	2.16	5.48	2.26	2.58	0.94	3.8	2.58
		3	2.82	3.46	2.9	4	7.5	18.78	23.76	15.72	27.06	13.62
		9	2.16	5.28	3.94	1.94	2.44	26.1	39	31.56	44.76	38.04
		14	2.5	3.98	2.06	2.64	4.94	45.48	61.62	51.78	72.18	60.12
		15	2.64	4.38	2.6	2.94	3.52	15.18	12.33	27.45	27.36	25.14
		16	1.8	6.28	1.72	2.42	5.04	18.69	26.07	13.95	25.53	18.78
		17	10.34	5.16	1.22	2.16	3.72	12.84	12.72	10.66	11.1	8.84
		18	5.74	7.7	3.46	4.2	5.9	7.1	10.12	6.48	7.14	6.7
		19	4	4.04			4.04	3.98	6.86	4.42	6.32	5.18
		20	2.28	5.24	0.94	2.42	9.04	3.96	4.82	3.86	7.84	4.62
		21		3.64	3.58	2.64	4.2	3.52	3.8	2.48	6.18	4.72
		22	2.76	2.62		2.44	2.02		2.22	0.52	5	4.16
Figure 2d	Ghrelin
			Control							ExpOF
		14	2.31413	4.84347		2.56293	4.30793				0.704243		0.645035
		14+3	2.39705	2.59849	3.98692		2.172	1.46171	4.11767	4.7244	2.29044	5.4632
Figure 2e	Fgf21 expression
			Control d14						ExpOF d14						Control d14+3						ExpOF d14+3
		eWAT	1.29236	1.1567	1.0058	1.17014	0.45692	0.918073	3.5472	17.7123	23.9732	10.7531	13.6738	16.6027	0.986242	0.428791	1.21983	0.652182	3.5227	0.473033	1.83615	5.57903	3.68504	6.36435	3.2528	5.84288
		iWAT	1.23443	0.744244	0.808796	1.3415	0.85788	1.01315	8.1052	10.2592	6.86304	7.99361	9.94414	10.2948	0.274304	1.4082	0.652408	1.03444	0.706542	0.612952	2.18684	2.13442	3.00809	2.59161	2.683	2.45181
		iBAT	0.405751	1.61179	1.10854	1.75767	0.374663	0.741576	9.30926	19.0097	11.5008	27.2591	9.67101	9.60421	0.359401	1.09328	0.600263	3.03915	1.14367	0.321673	0.992175	0.872766	1.40315	2.24026	2.42615
		Liver	0.872806	0.526826	0.937614	0.410484	1.56417	1.6881	3.43521	37.4545	60.0766	27.4183	12.9547	11.7024	6.70575	1.19919	2.7171	1.01424	7.06358	5.08201	11.6754	24.7107	77.8198	33.678	53.4604	13.3497
Figure 2f	Fgf21 plasma
			Control			ExpOF
		14	252	248	230	3284.14	1863.51	2086.24	3988.84	1186.19	1481.36
		14+3	349	384	235	751.698	4528.97	3759.08	8991.4	8336.38	3271.86
Figure 2h	Body weight
			Fgf21 KO control				Fgf21 KO ExpOF
		-9	100	103.279	100.741	103.175	98.8	98.6	105.2	98.7	101.8
		-3	100	104.262	100.741	101.27	107.1	99.3	103.6	99.3
		-2	100.895	103.279	100	100.317	97.1	96	102.3	99	106.7
		-1	100.299	99.3443	99.6296	100	100	94.2	100.7	96.7	102.1
		0	100	100	100	100	100	100	100	100	100
		1	101.791	102.295	103.333	101.587	104.6	101.1	106.2		104.6
		2	100.895	99.0164	100	101.587	105.4	102.2	102.9	101.3	107.4
		3	103.284	101.639	99.2593	100.635	107.5	103.6	106.5	100.7
		4	100.299	100	99.6296	102.222	107.5	105.4	105.9	101.3	105.5
		5	100.895	103.279	97.7778	102.857	112.9	107.2	108.8	102.6	108.3
		6	100	101.311	97.037	103.809	113.7	109.4	111.4	104.6	109.5
		7	97.9104	100.328	96.6667	103.809	111.2	111.9	112.7		111.3
		8	100.299	103.279	99.2593	100.635	118.7		113.4	106	109.5
		9	105.97	104.262	96.6667	103.175	119.5	112.2	116.9		115
		10	101.791	102.623	98.8889	101.587	124.5	112.2	119.2	108.6	116.3
		11	100.299	102.951	101.111	103.809	120.3	112.2	118.9	112.3	116.9
		12	100	103.607	101.852	100.635	132.4	116.5	122.801	114.6	117.5
		13	101.194	101.967	100.37	99.6825	129.9	120.9	127.362	116.225	123.9
		14	102.09	100.984	99.6296	100.635	134.4	122.7	129.316	117.219	125.2
		15	100.597	103.279	98.8889	104.444	124.5	112.23	119.218	115.894	115.6
		16	103.881	103.279	101.481	104.444	120.7	108.633	112.704	109.603	112.6
		17	100.299	101.967	100.37	102.54	114.9	106.475	111.1	104.305	112
		18	98.209	100.656	99.6296	102.222	113.7	103.237	106.5	102.98	108.9
		19					110	103.597	107.492	98.3444
		20					113.3	101.439	105.212	97.0199	106.4
		21	100.597	103.279	101.852	104.444		102.878	106.189	98.3444	104.9
		22	101.194	100.984	97.4074	102.857		101.079	104.234	98.0132	104.9
		23						100	103.909	98.0132	103.4
		24	99.7015	103.607	100	105.714	109.1	100.7	104.234	99.3377	102.8
Figure 2i	Body weight
			Control				ExpOF
		0	33.5	30.5	27	31.5	24.1	27.8	30.7	30.2	32.6
		14	34.2	30.8	26.9	31.7	32.4	34.1	39.7	35	40.8
		21	33.7	31.5	27.5	32.9	27.3	28.6	32.6	29.6	34.2
Figure 2j	Energy intake (kcal)
			Control				Total calorie intake					Voluntary calorie intake
		-8	17.2839	15.9283	11.8615	14.9116	11.8615	10.167	10.5059	12.5393		11.8615	10.167	10.5059	12.5393
		-7	16.945	16.6061	14.2338	16.2672	12.5393	12.5393	13.556	12.5393	14.9116	12.5393	12.5393	13.556	12.5393	14.9116
		-6	16.945	17.2839	15.5894	15.5894	11.8615	12.2004	13.8949	13.2171	12.5393	11.8615	12.2004	13.8949	13.2171	12.5393
		-5	13.2171	16.2672	11.5226	15.5894	12.5393	12.2004	10.8448	11.8615	12.2004	12.5393	12.2004	10.8448	11.8615	12.2004
		-4
		-3
		-2	13.2171	11.8615	11.1837	10.8448	8.134	9.4892	10.5059	8.8114		8.134	9.4892	10.5059	8.8114
		-1	15.5894	11.5226	15.9283	12.8782	8.134	8.4725	8.1336	9.4892	8.4725	8.134	8.4725	8.1336	9.4892	8.4725
		0	13.8949	14.2338	15.9283	13.2171	10.17	13.556	7.7947	10.5059	6.4391	10.17	13.556	7.7947	10.5059	6.4391
		1	15.2505	16.945	15.9283	15.5894	15.79	14.84	18.03	16.79	18.3679	3.05	3.7279	6.778	5.4224	3.7279
		2	15.2505	14.2338	15.2505	14.5727	13.69	15.01	13.22	16.34	14.3156	1.356	2.7112	0.6778	3.7279	1.3556
		3	15.2505	16.945	12.2004	13.8949	14.51	14.13	13.34	14.28		0.678	1.0167	0	1.0167	1.6945
		4	14.5727	13.2171	13.8949	15.5894		13.94	13.85	13.32	17.2856	0	0.6778	0.6778	0	1.3556
		5	12.2004	17.2839	11.8615	16.2672	16.16	15.09	14.55	15.02		0.678	0.6778	0	0.6778
		6	12.5393	13.8949	11.1837	14.5727	14.23	15.17	15.6		16.0078	0.339	0.3389	0.6778	0	0.6778
		7	12.54	11.86	12.88	12.88	15.15	16.7	16.69	16.75	17.9667	0	0.3389	0.3389	0.3389	1.0167
		8	15.25	18.3	14.91	13.89	17.25			14.39	15.555	0	2.372	0	0.3389	0
		9	14.91	15.59	11.18	15.93	16.97	17.97	17.37	16.89	18.2878	0	0	0	0	0.6778
		10	14.57	12.54	14.57	12.88	17.7		17.57	17.1	15.75	0	0	0.3389	0	0
		11	11.18	13.56	15.25	14.91	13.5			17.73	17.7	0	0.339	0	0	0
		12	12.54	14.91	16.27	12.88	18.32	19.91	19.86	20.29	15.69	0	0	0	0.3389	0
		13	15.93	13.89	13.89	14.23	18	18.2	18.15	15.34	20.0639	0	0	0	0.3389	0.3389
		14	16.61	13.56	12.2	14.91	18	18.15	18.46	18.31	18.03	0	0	0.3389	0.3389	0
		15	14.57	16.61	12.88	16.95	1.695	2.0334	1.6945	1.6945	1.0167	1.695	2.0334	1.6945	1.6945	1.0167
		16	15.59	11.86	13.89	12.54	0.678	1.3556	0.3389	0.3389	4.0668	0.678	1.3556	0.3389	0.3389	4.0668
		17	13.89	13.22	12.54	14.91	1.017	3.389	1.6945	2.0334	4.4057	1.017	3.389	1.6945	2.0334	4.4057
		18	9.828	12.54	9.828	13.56	2.372	4.7446	2.3723	3.0501	3.389	2.372	4.7446	2.3723	3.0501	3.389
		19	11.86	11.86	9.828	15.25	3.728	6.4391	3.7279	4.0668		3.728	6.4391	3.7279	4.0668
		20					6.778	6.778	7.1169	7.7947	6.60855	6.778	6.778	7.1169	7.7947	6.60855
		21	12.54	11.69	13.22	9.998		8.4725	8.1336	8.1336	8.4725		8.4725	8.1336	8.1336	8.4725
		22	14.57	13.22	8.811	16.95		8.1336	9.8281	9.4892	7.7947		8.1336	9.8281	9.4892	7.7947
		23						8.4725	9.8281	10.167	8.4725		8.4725	9.8281	10.167	8.4725
		24	12.03	14.06	11.69	13.05	6.304	8.473	12.2	10.17	10.5059	6.304	8.473	12.2	10.17	10.5059
Figure 2l	Food intake
			Control								DLL1 (1mg/kg)
		0	0	0	0	0	0	0	0	0	0	0	0	0	0	0	0	0
		4	0.9	0.6	0.8	0.9	0.6	0.9	1.2	1.2	0.6	0.8	1.2	0.6	0.9	0.2	0.7	1.2
		16	2.4	2.2	2.5	2.3	2.2	2.5	3.4	2.7	2.1	3.2	2.9	2.1	2.5	1.9	2.1	2.6
		24	2.8	2.3	2.9	2.5	2.5	2.7	3.8	3	2.3	3.8	3	2.4	2.9	2.5	2.2	2.8
Figure 2m	Body weight
			Control	DLL1 (1mg/kg)
			0.605	-0.797
			-0.671	1.213
			-0.714	0.778
			-0.401	-1.25
			-0.357	0.181
			0	0.377
			2.253	-1.277
			1.033	-0.756
Figure 2n	Food intake
			Control								LGMN (1mg/kg)
		0	0	0	0	0	0	0	0	0	0	0	0	0	0	0	0	0
		4	0.7	0.5	0.6	1.2	0.8	0.9	0.7	1	0.6	0.1	0.7	0.7	0.5	0	0.9	0.5
		16	2.9	1.7	2.6	2.4	2.2	2.7	2.5	2.5	1.4	0.8	2	1.4	1.7	1.2	2.1	1.8
		24	3	2.2	3	2.9	2.5	3.2	3.1	2.9	2.1	1.5	2.1	1.5	2.1	1.2	2.1	1.7
Figure 2o	Body weight
			Control	LGMN (1mg/kg)
			-0.179	-0.382
			-0.738	-2.031
			0.526	-2.303
			-0.899	-3.002
			-1.048	0
			-0.501	-2.293
			-0.451	-0.548
			-0.979	-1.792
Figure 2q	Distance
			Control	LGMN (1 mg/kg)
			10.766	10.0878
			11.0739	9.98547
			12.457	12.0062
			12.1211	12.0907
			13.375	10.4291
			10.9551	10.7158
			12.162	8.40041
			11.889	8.41478
			12.0467	13.2761
			12.2001	11.9656

## Sheet: Figure 3
Figure 3g	DMH													Figure 3h	VMH															Figure 3i	ARC
	Control	ExpOF d14	ExpOF d14+3											Control	ExpOF d14	ExpOF d14+3														Control	ExpOF d14	ExpOF d14+3
	870.55	796.89	676.67											773.082	719.845	734.447														767.404	690.111	733.002
	806.29	719.01	746.94											733.842	724.53	704.728														609.057	645.015	770.243
		766.68	744.42												708.35	726.813														724.511	762.641	760.483
	832.8	746.64	756.9											732.331	696.163	669.701														672.397	659.008	646.101
	808.53	796.11	772.85											781.6	728.29	727.434														754.19	644.256	709.279
	846.77	807.84												808.626	730.412															757.782	672.292
	801.73													759.858																808.498
Figure 3k	Body weight
		Mc4R KO control						Mc4R KO ExpOF
	-4	104.396	100.462	107.531	101.031	102.326	106.103	98.3491	108.25	115.64	101.795	102.098
	-3
	-2	103.516	101.386	103.975	101.804	104.186	105.868	103.538	104	102.607	101.538	100.233
	-1	100.22	99.5381	102.301	100	100.233	102.817	100.943	102.25	101.659	101.026	98.8345
	0	100	100	100	100	100	100	100	100	100	100	100
	1	100	98.6143	100	98.4536	102.326	100.235	106.84	108.75		105.641	103.496
	2	101.099	98.1524	99.1632	98.4536	101.395	100.469	107.783		103.081	110.256	105.128
	3	100.22	100	102.301	98.1959	100.698	102.347		109.25	104.739	112.051	110.49
	4	99.7802	101.617	101.674	98.4536	99.7674	102.817		112.5	106.398		109.091
	5	98.022	100.924	102.301	98.7113	101.861	103.521	106.84	113.25	107.109	116.667	111.189
	6	98.9011	100	92.6778	97.165	99.0698	106.103		114.25	107.82	118.462	114.685
	7	98.9011	101.386	95.6067	98.7113	100.233	102.582	108.019	115.5		122.051	116.783
	8	99.1209	102.309	93.7238	98.4536	100.465	102.347	109.67	116.75	110.9	124.103	117.483
	9	98.9011	104.388	93.933	98.7113	99.7674	100.469	112.264	119.25	114.218	127.18	119.58
	10	97.8022	104.388	95.1883	97.6804	99.3023	100.469	113.679	121	113.507	127.436	121.911
	11	100	106.698	99.1632	97.165	102.791	103.286	115.802	121.75	116.825		124.242
	12	97.5824	107.39	99.1632	96.9072	102.791	104.46	118.396	123.5	118.957	132.821	124.242
	13	99.3407	107.159	97.4895	96.9072	99.7674	102.347	120.047	125.75	121.09	132.564	125.175
	14	98.9011	108.545	99.1632	97.9381	101.628	103.521	121.934	126.25	122.512	135.385	126.107
	15	98.9011	107.39	97.9079	94.8454	98.3721	100.235	117.689	122.25	116.825	128.718	121.445
	16	99.5604	109.238	101.046	95.8763	99.5349	100	113.915	120.5	118.246	128.462	118.415
	17	99.3407	109.007	99.5816	95.8763	99.7674	100.235	112.264	118.75	118.483	125.897	114.685
	18	101.319	109.238	101.046	95.3608	100.698	100	108.962	118	118.01	124.359	113.054
	19	101.538	111.547	98.5356	98.7113	103.256	102.113	107.311	117.25	118.72	122.308	112.82
	20	102.198	112.24	100.209	96.134	102.558	101.174	107.783	117.75	118.957	121.538	111.888
	21	104.176	112.933	100.837	94.8454	103.721	101.174	105.896	115.25	118.72	121.026	106.993
	22	103.297	112.702	100.209	96.134	103.488	101.409	105.66	113.5	117.772	120	107.459
	23	105.934	113.395	97.9079	96.134	104.651	102.582	103.774	114.75	117.299	119.487	107.226
	24	105.714	114.319	98.954	95.6186	105.581	101.174	103.774	115.25	117.062	119.744	105.828
	25	106.813	116.397	101.046	98.7113	107.674	103.052	101.651	115	115.877	120.769	106.061
	26	107.692	115.935	101.464	95.8763	107.209	102.582	102.83	114.5	118.246	121.026	105.361
	27	108.791	117.321	99.1632	96.3918	109.302	101.643	98.3491	113	118.957	120.769	100.932
	28	106.813	116.397	99.3724	94.5876	107.209	102.113	97.4057	113.5	121.09	121.026	98.6014
Figure 3l	Body weight
		Control						Mc4R KO ExpOF
	0	45.5	43.3	47.8	38.8	43	42.6	42.4	40	42.2	39	42.9
	14	45	47	47.4	38	43.7	44.1	51.7	50.5	51.7	52.8	54.1
	21	47.4	48.9	48.2	36.8	44.6	43.1	44.9	46.1	50.1	47.2	45.9
Figure 3m	Energy intake
		Control						Total calorie intake Mc4R KO ExpOF					Voluntary calorie intake Mc4R KO ExpOF
	-7	25.0786	20.6729	23.0452	19.6562	22.7063	21.6896						23.723	22.7063	18.9784	22.7063	23.723
	-6	23.723	23.0452	18.3006	19.9951	18.3006	17.9617						19.9951	21.0118	20.334	22.7063	21.0118
	-5	18.3006	19.6562	18.6395	17.2839	19.6562	16.6061						21.3507	19.6562	16.945	21.3507	23.723
	-4	19.6562	16.945	17.9617	15.2505	17.6228	16.945						18.3006	17.2839	16.2672	17.2839	18.9784
	-3
	-2
	-1	10.167	10.5059	11.1837	9.1503	6.778	7.4558						16.6061	14.9116	12.2004	11.8615	10.5059
	0	11.8615	16.2672	11.8615	11.8615	13.556	9.8281	10.5059	10.167	11.8615	11.8615	12.8782	10.5059	10.167	11.8615	11.8615	12.8782
	1	14.2338	14.2338	15.9283	13.8949	15.2505	13.8949	30.3394	27.5592		27.5592	26.8354	8.8114	6.1002		6.1002	5.4224
	2	15.2505	13.2171	11.5226	8.8114	12.2004	11.5226	26.0351		24.1336	26.2482	23.9679	6.4391		4.7446	6.1002	3.7279
	3	15.5894	17.9617	17.9617	16.6061	15.2505	18.3006		25.3803	29.1725	28.145	28.5299		5.7613	8.4725	6.778	7.1169
	4	15.2505	17.9617	17.2839	13.8949	16.6061	17.9617		27.685	29.1908		23.4173		6.778	7.4558		2.3723
	5	14.9116	17.9617	16.6061	13.8949	15.2505	19.9951	30.2624	23.9754	36.7813	28.9406	26.3843	5.4224	2.0334	12.5393	4.7446	2.3723
	6	15.5894	19.6562	10.8448	14.9116	13.8949	16.2672		26.3965	32.96	28.7	29.49		1.6945	6.4391	3.0501	3.389
	7	12.2004	16.6061	14.2338	13.8949	13.2171	15.2505	31.35	28.14		28.92	28.67	2.7112	2.0334		3.389	1.3556
	8	13.8949	19.9951	13.8949	15.5894	17.2839	15.2505	29.23	28.44	30.206	28.41	27.55	3.0501	2.3723	2.0334	2.3723	1.6945
	9	15.2505	19.9951	18.6395	14.5727	16.945	14.9116	28.21	27.72	29.748	29.43	28.67	1.3556	1.3556	2.7112	2.0334	2.0334
	10	15.2505	19.9951	18.6395	14.5727	16.945	14.9116	29.39	29.21	33.462	32.95	33.5	2.0334	2.3723	2.7112	1.6945	2.0334
	11	18.9784	20.6729	21.6896	11.5226	15.9283	17.2839	32.23	32.8	31.03		31.18	2.0334	2.3723	1.0167		1.6945
	12	15.5894	19.9951	20.6729	14.2338	16.6061	17.2839	31.35	30.51	31.97	31.73	31.46	1.0167	0.3389	1.3556	2.0334	0.3389
	13	16.945	18.9784	17.9617	12.5393	14.5727	14.5727	31.6	31.76	30.81	33.69	31.05	1.3556	1.3556	3.0501	2.7112	1.0167
	14	16.2672	20.334	18.3006	14.5727	16.2672	17.9617	32.78	32.64	35.04	31.96	29.37	1.0167	3.0501	1.0167	1.6945	1.3556
	15	14.2338	17.6228	18.9784	12.2004	15.9283	15.5894	0	5.4224	7.4558	4.4057	4.4057	0	5.4224	7.4558	4.4057	4.4057
	16	16.6061	19.3173	20.334	13.556	16.2672	13.556						6.1002	7.1169	14.2338	5.7613	8.4725
	17	16.945	20.334	20.334	18.9784	16.2672	17.2839						8.4725	12.5393	16.6061	10.167	8.1336
	18	17.9617	16.945	18.9784	13.2171	16.945	14.2338						8.4725	13.556	16.945	12.8782	12.5393
	19	15.2505	19.9951	13.8949	17.6228	19.3173	18.6395						9.4892	13.8949	17.9617	11.5226	13.8949
	20	20.334	19.6562	21.3507	14.5727	18.6395	17.2839						10.8448	12.2004	19.6562	12.5393	12.8782
	21	21.3507	19.6562	17.2839	14.2338	18.9784	16.2672						11.8615	12.5393	17.9617	13.556	11.1837
	22	17.9617	17.9617	14.5727	14.9116	15.9283	19.3173						13.8949	14.2338	15.5894	13.556	13.556
	23	18.9784	16.2672	11.8615	12.8782	17.2839	16.2672						12.5393	12.5393	14.9116	13.8949	13.556
	24	16.6061	18.6395	16.945	13.8949	17.6228	15.5894						10.8448	13.2171	16.2672	13.2171	11.1837
	25	18.3006	18.9784	18.6395	15.9283	19.3173	19.3173						10.5059	12.8782	14.2338	15.5894	14.2338
	26	18.3006	17.6228	19.3173	12.2004	17.9617	17.6228						11.8615	11.1837	18.9784	13.8949	12.8782
	27	19.6562	19.3173	15.9283	13.8949	18.6395	15.5894						5.0835	15.2505	19.6562	16.6061	10.167
	28	18.6395	17.9617	17.2839	13.2171	18.9784	19.6562						7.4558	13.8949	18.3006	14.5727	9.4892
Figure 3n	Leptin
		Control					ExpOF
	0	67.06	84.58	17.82	67.84	53.42	58.73	27.6	80.99	51.83	86.98
	14	54.57	51.13	64.46	100.84	58.73	102.99	96.45	109.51	98.27
	14+3	59.31	95.82	65.14	51.56	46.51	72.55	94.93	69.31	74.58	102.28
Figure 3o	Ghrelin
		Control					ExpOF
	0	1.60746	2.33934	2.50555	2.24244	2.2149	1.98482	1.82871	1.49733	2.59767	1.78264
	14	1.73254	2.72101	1.72862	1.82949	2.86772	0.857046	0.826788	0.823419	0.720005
	14+3	2.43889	1.57505	2.36674	2.48057	1.87388	1.27706	1.1733	1.53069	1.85987	1.53307

## Sheet: Supp Fig 1
S1b	Body weight			S1c	Energy efficiency									S1d	Total intake (kcal)
		ExpOF			Control	ExpOF									Control	ExpOF
		119.3			-2.66727	24.9276									229.458	318.092
		129.1			0.671303	25.0907									225.784	318.897
		135.9			-5.88006	24.4072									275.526	324.757
		129.8			6.41462	29.6603									273.153	327.924
		136.1			0.944231	28.8185									308.399	319.527
		133.9			3.83834	31.3941									324.327	304.999
		128.1			-1.66394	36.7588									267.731	286.406
		134.2			1.94838	38.4582									230.794	277.581
		123.2			6.76265										248.162
		125.3			-0.72319										208.75
		132.9			-4.36627										230.794
		121.5			2.2725										267.868
		121.6
		121.7
		126
		128.4
		128.3
		132.1
		129.8
		126.1
		134.8
		129.3
		130.4
		134.8
		128.8
		129.3
		122.6
		116.6
		123.6
		128.7
S1f	Lipid metabolism genes liver
		Control 14						ExpO 14						Control 17						ExpO 17
	Plin2	1.0815	0.649036	0.898987	1.32229	1.11964	0.928541	2.70015	2.66297	1.66214	1.71282	1.0617	0.86636	0.992889	0.954646	0.539504	0.731893	1.36261	0.872386	1.25386	0.66344	0.854432	0.911536	0.844618	1.07403
	Cd36	0.85805	0.691341	1.7161	0.84331	0.825002	1.06619	1.16538	3.27721	2.94337	1.68857	0.746977	1.90634	1.5556	0.986781	0.51079	0.34249	1.19815	1.06251	2.7022	0.96313	2.721	2.15716	2.0127	0.734144
	Cpt1a	1.04265	0.744973	1.8621	0.677641	0.793844	0.878792	0.241807	2.04239	3.02848	1.51249	0.784726	1.64938	1.50031	1.45592	1.23279	0.519523	0.65759	1.56222	2.4429	1.50204	2.90511	2.34609	2.60918	1.05843
	Acadvl	0.722976	0.607246	1.57865	0.984198	0.599578	1.50736	0.496668	1.42605	1.269	0.794813	0.496095	0.768626	1.30166	0.986474	1.17856	0.391483	1.3727	1.08199	1.10728	0.659154	1.5196	2.117	1.3648	0.442481
	Fasn	0.906897	0.653991	1.51118	0.74605	0.497354	1.68453	0.495633	1.65368	1.85834	0.815455	0.740041	1.48866	1.74999	1.29595	1.04296	0.467815	1.06733	1.0286	0.751239	0.757339	1.39863	1.09607	0.850084	0.461375
	Acaca	1.37181	0.696281	1.49079	0.578775	0.966657	0.895693	0.375289	5.25155	8.25009	3.40128	1.89134	3.34284	1.40874	1.06148	1.50985	0.77079	0.730898	1.20253	0.760178	0.373991	0.801667	0.219315	0.725011	0.31558
	Scd1	0.801803	0.538239	1.37998	1.44025	0.839723		0.821492	3.9852	6.82732	6.50396	2.49894	4.92339	2.37235	1.89603	0.564999	1.55436	1.61289	1.40087	0.026886	0.02819	0.027514	0.051166	0.019841	0.075432
	Srebf1	0.860443	0.529665	0.80654	0.689275	0.848597	2.26548	0.705386	0.939404	2.39466	3.33993	0.555998	1.84014	0.542045	0.763033	1.53668	1.59824	0.516373	0.91583	0.431217	1.6356	0.365131	2.01366	0.490781	0.647589
S1g	Inflammation ER stress genes liver
		Control 14						ExpO 14						Control 17						ExpO 17
	Il1b	0.951314	0.576874	0.684439	0.340642	2.71571	0.731026		1.57425	1.55437	0.994007	1.18481	2.54852	2.96835	1.24228	0.609766	0.562397	0.974675	2.05574		1.626	1.72667	0.867335	2.41384	2.2135
	Tnfa	0.725866	0.277606	0.880325	1.22641	2.19027	0.699522	1.24353	1.2378	0.667933	1.17374	0.538783	0.627538	2.53639	0.602671	0.432101	0.968915	1.1984	0.645181	6.93763	0.652677	1.24066	0.657217	1.27702	0.751464
	Ddit3/Chop	1.27522	0.470004	0.977664	1.27817	1.01448	0.984464	1.56274	2.1397	1.14929	1.61039	1.19533	0.973157	0.891358	0.805195	0.684953	1.64803	1.80343	1.38582	2.07639	0.875034	1.22327	1.50602	1.26349	1.24322
	Hspa5/Bip	1.37104	0.440924	0.904547	1.44921	1.35842	0.475857	0.847881	1.08318	0.57512	0.734721	0.813342	0.426889	0.711335	0.724605	0.613556	1.12917	1.39661	0.877782	2.61825	0.849843	0.459648	0.906639	0.545355	0.636663
	Xbp1s	1.07495	0.99374	1.27245	1.1219	0.88737	0.649592	2.5449	2.15986	1.44154	1.80368	1.32955	1.15344	1.45492	1.15744	1.46843	2.88307	2.97785	4.74894	3.9475	1.09501	2.06233	2.08148	3.14765	3.25865
	Atf4	1.19823	0.657126	0.980038	1.27242	1.06997	0.822208	1.23477	1.31122	0.816529	0.989137	0.912297	0.694594	1.15475	1.15475	1.05038	1.18721	1.48546	1.11284	1.17087	0.627451	0.889403	0.959869	1.00294	0.826971
S1h	Glucose metabolism genes liver
		Control 14						ExpO 14						Control 17						ExpO 17
	Slc2a2/Glut2	1.24252	1.19191	1.31945	0.632852	0.684571	0.928693	2.12865	1.54393	1.60949	1.43389	0.965896	0.882666	0.880629	1.48789	1.00924	1.45056	1.37548	1.32863	0.534628	0.659726	0.862506	0.993051	0.972614	1.49479
	Gck	0.737496	0.806105	1.53408	1.07976	1.18704	0.655518	6.06584	4.99577	5.76521	3.83894	2.2151	3.55711	1.25473	0.897535	0.991286	2.48063	6.60721	2.25122	2.0149	0.76704	1.89742	1.6253	1.82013	1.32934
	Pfkl	0.859662	0.817057	0.866642	1.3474	1.38048	0.728756	1.80689	1.57663	0.620646	1.1291	1.11099	0.610688	0.852738	1.47786	0.919237	1.04742	2.16872	1.1239	1.44077	0.818001	1.36937	1.21715	1.07687	1.86199
	Pygl	1.08294	0.807547	0.832171	1.19882	1.11596	0.962562	1.87248	2.14595	0.964789	1.37708	1.43888	0.758709	0.845739	1.10569	0.843787	1.02689	1.71113	0.962562	0.37069	0.382877	0.520614	0.613422	0.464887	0.753468
	Pklr	0.934074	1.06802	1.18779	1.0631	0.832166	0.914851	7.75401	5.48291	4.13611	3.68486	6.22587	2.23707	1.14072	1.30279	1.3271	1.3739	2.69747	1.99761	0.354767	0.323449	0.729481	0.460607	0.50404	0.925481
	G6Pc	1.47945	0.714527	0.595316	1.29689	0.998887	0.914926	2.10195	2.92491	1.83833	1.96119	0.971573	0.923421	1.5602	2.54041	1.52104	1.03173	1.24983	0.851686	0.057714	0.772922	0.287519	0.563203	0.435797	1.10834
S1i	Lipid metabolism genes eWAT
		Control 14						ExpO 14						Control 17						ExpO 17
	Plin2	0.536862	1.84799	0.337421	0.967695	1.4499	0.860128	1.79746	4.69988	4.59253	2.84013	10.3816	1.34346	1.42994	1.2535	2.23864	0.620982	2.37724	0.275978	1.55397	1.76454	0.407807	0.969933	2.10083	1.09123
	Lep	1.23719	1.87523	0.793923	0.454411	0.371664	1.26757	6.97441	5.64538	5.34086	4.14701	10.1055	4.17585	1.73757	1.07331	1.19091	1.64955	3.58524	0.383439	3.38011	4.2195	1.90801	4.46008	5.49101	2.82269
	Pdk4	1.44528	0.639354	1.37207	0.815837	0.687622	1.03983	0.137073	0.96796	0.257567	0.337124	1.28611	1.29506	2.74731	2.23667	1.23658	0.481193	2.43348	0.494721	5.2223	5.53284	2.4504	12.7111	7.32597	8.63195
	Scd1	0.660459	2.36451	0.611974	1.04841	0.595239	0.719404	1.00107	2.95852	2.31051	1.20153	3.49399	1.00571	1.63377	1.23817	1.86375	0.597996	2.15578	0.241742	0.1606	0.602155	0.515201	0.671228	0.720236	0.902928
	Fasn	1.56129	0.269073	0.945667	1.75654	0.846396	0.621031	0.360417	2.08407	0.155617	0.662536	0.348542	1.46687	0.353408	0.460968	1.15889	1.14029	0.685109	0.635547	1.1272	0.188731	0.730052	3.21408	1.29481	1.70457
	Acaca	1.50088	0.26655	2.02204	1.14009	0.696957	0.37349	0.965362	1.92627	0.000313	1.55381	0.693744	4.38469	0.357449	0.484917	0.56025	2.91631	0.439563	0.544301	0.183749	0.001542	0.405885	0.929252	0.409653	0.509025
S1j	Inflammation ER stress genes eWAT
		Control 14						ExpO 14						Control 17						ExpO 17
	Il1b	0.465684	0.445168	0.270886	0.207199		3.61106	7.03275	1.11272	0.445168	2.699	2.56523	0.177074	0.489401	0.969798	0.390237	2.02196	0.489401	2.19734	4.02528	0.377816	0.269949	0.169078	0.418729	0.219013
	Il6	0.573755	0.356467	0.693438	0.031727		3.34461	4.79603	0.705559	0.781963	2.38145	3.57227	0.302535	1.10331	0.644018	0.603673	2.8255	0.354004	1.2242	3.07767	0.529183	0.133988	0.260347	0.403369	0.411845
	Tnfa	0.325052	1.56058	0.401112	0.536659		2.1766	1.06837	1.7598	1.2764	2.06395	2.27428	0.475905	1.14505	0.511833	1.25592	1.03198	1.45439	0.892183	3.12837	1.01777	0.647856	0.904637	0.765113	0.575842
	Ddit3/Chop	0.442182	1.75651	0.323696	0.769884	0.825142	1.88258	0.884365	2.51876	2.20796	1.10909	4.44663	0.604039	2.10825	0.92192	2.68089	0.874207	5.10784	0.14419	1.75246	1.20529	0.586843	0.590243	1.30983	0.77883
	Hspa5/Bip	0.519362	1.47578	0.308815	0.790852	1.65269	1.2525	1.10049	2.31041	2.35351	1.06055	3.51002	0.702943	1.24673	0.958032	2.62348	0.863427	1.83377	0.362189	1.38333	1.22389	0.365129	0.42088	1.22531	0.693265
	Xbp1s	0.347529	1.33657	0.349138	0.359784	1.01293	2.59404	1.06575	1.51069	1.43582	0.796569	2.66082	0.338025	1.91658	0.735537	2.4769	0.953874	2.01187	0.45121	1.08814	1.10079	0.390539	0.398284	1.04021	0.59263
	Atf4	0.428421	1.41464	0.378168	0.793939	1.26321	1.72162	0.862801	2.10006	2.12446	0.66608	2.50319	0.470989	1.52672	0.893228	2.81623	0.957338	3.14654	0.298768	1.10479	0.935472	0.435909	0.390601	1.20478	0.5614
S1k	Extracellular matrix genes eWAT
		Control 14						ExpO 14						Control 17						ExpO 17
	Col1a1	0.376905	1.04652	0.316207	0.414355		2.84601	3.32251	2.42661	2.16186	1.12423	3.83424	0.48373	1.00622	1.00389	1.259	1.80534	1.31854	1.19384	3.60235	2.1769	0.65245	0.704957	2.43503	1.33078
	Col3a1	0.602755	1.67362	0.51097	0.679703		1.53295	4.36599	2.94781	3.60411	1.7979	5.1562	1.03262	0.903111	1.8656	2.16792	2.21347	0.926359	1.80622	1.69895	3.26325	0.7053	1.15373	3.84942	2.44468
	Col4a1	0.895611	0.626019	1.06138	1.06016	1.12061	1.23623	1.42663	2.99858	0.620977	1.17632	3.25866	3.73457	1.66164	1.37963	1.16281	0.826036	1.48721	0.657142	2.16486	1.75233	1.21219	1.31277	2.61645	3.10432
	Col5a1	0.80996	0.435051	1.03473	0.830809	1.37801	1.51144	1.11413	1.60502	0.496864	0.605384	2.38269	2.11294	1.03473	1.61618	0.87818	1.33569	1.21077	1.30368	1.51844	1.32035	0.815593	1.71426	2.60134	2.62549
	Col6a3	0.883261	0.640637	0.937948	1.04796	1.27242	1.21777	1.66161	7.59077	1.45154	1.56292	4.49269	11.0113	0.707554	0.98004	0.778757	1.45826	1.53607	1.88458	0.654098	0.601198	0.631817	1.82671	1.84793	1.94205
	Sparc	1.12936	0.384798	0.962933	0.933361	1.46799	1.12156	1.19514	4.38377	0.47047	1.28239	1.96179	4.17615	0.610829	0.701658	1.03922	1.08963	1.51275	1.05373	2.54119	1.92809	2.53533	2.2302	5.90597	4.70928

## Sheet: Supp Fig 2
S2a	Body weight vs Leptin						S2b	Body weight vs Leptin
	Body weight	Day 0	Day 3	Day 9	Day 14			Body weight	Day 0	Day 3	Day 9	Day 14
	32.5	2.26						32.5	2.26
	32.9		18.78					32.9		18.78
	35.6			26.1				35.6			26.1
	39.5				45.48			39.5				45.48
	32.9	2.58						32.9	2.58
	34.3		23.76					34.3		23.76
	36			39				36			39
	40				61.62			40				61.62
	32.3	0.94						32.3	0.94
	34		15.72					34		15.72
	36.5			31.56				36.5			31.56
	39.3				51.78			39.3				51.78
	32.7	3.8						32.7	3.8
	34.1		27.06					34.1		27.06
	37.1			44.76				37.1			44.76
	41.2				72.18			41.2				72.18
	29.2	2.58						29.2	2.58
	30.2		13.62					30.2		13.62
	34.4			38.04				34.4			38.04
	37.5				60.12			37.5				60.12
S2c	Gdf15 expression
		Control d14						ExpOF d14						Control d14+3						ExpOF d14+3
	eWAT	0.951169	1.08506	0.957785	1.13901	1.18737	0.679608	3.80468	2.31783	2.42465	2.30981	2.04595	2.12546	1.82485	0.872226	1.48738	1.70264	0.504447	0.362933	7.37567	3.44087	2.45849	4.19239	1.90894	2.20805
	iWAT	1.2069	1.13391	0.707748	0.572881	1.78547	0.593084	2.25998	3.01322	2.40545	3.19609	2.1233	2.24437	2.37234	1.48073	0.898947	1.02194	3.10869	0.737803	1.63729	1.68332	1.7548	1.58152	3.52179	3.13031
	iBAT	2.34688	0.719837	0.501994	0.566733	1.06862	0.795946	115.82	105.84	75.1	109.193	62.2819	74.0661	1.08729	0.930283	0.624486	1.00747	3.05409	0.350076	3.41229	7.26389	6.15066	6.73063	9.09921	22.02
	Liver	1.54144	1.16684	0.519169	0.343713	1.41187	1.01697		5.05464	5.48671	3.70877	1.99208	2.42157	3.19528	1.64255	1.1039	0.500905	0.591565	0.702681	3.24738	1.36063	3.78233	1.71825	1.07	2.4839
S2d	Gdf15 plasma
		Control						ExpOF
	14	34.8119	69.9451	97.9151	68.0094	68.4703	47.7582	31.3286	25.7432	41.1435	85.5369	57.3248	18.0674
	14+3	84.3367	66.5349	43.8987	75.8469	45.92		133.541	99.3015	128.354	116.319	111.785	99.5788
S2f	Gene expression BAT
		Control 14						ExpO 14						Control 17						ExpO 17
	Ucp1	1.14413	1.21777	1.4684	0.9229	0.849241	0.39756	2.05515	1.3606	3.87513	2.41872	1.71029	1.48375	1.07121	1.98515	2.54779	1.46332	0.666301	1.03472	2.80742	1.98515	0.421687	2.05515	2.71179	2.24894
	Ppargc1a	0.539541	1.44874	1.12491	1.23954	1.36113	0.286142	0.879529	0.67821	0.62408	0.809332	0.481232	0.637193	0.885647	0.913707	1.10942	1.27881	1.59086	0.539541	2.55762	0.621921	0.401871	1.79602	3.0521	1.68156
	Dio2	0.77346	0.45462	0.934802	2.44426	0.162225	1.23063	1.78106	1.23063	1.61634	1.46686	0.850313	1.53269	1.35918	1.45673	2.17759	1.10399	2.11804	1.42017	1.6967	3.27025	0.665602	10.0752	4.91117	7.19037
	Prdm16	2.84229	0.448668	0.285927	0.195294	0.281991	1.94583	0.922563	0.194169	0.156264	1.5915	0.321313	0.27428	0.227992	0.228519	0.509464	0.315793	1.03315	0.20453	0.140345	0.058872	0.355286	1.24578	1.24004	0.461815
	Cidea	1.12824	0.989026	1.29601	1.04542	0.965321	0.575976	0.91009	0.592169	0.91009	0.869996	0.617316	0.682585	1.24754	0.972035	1.26495	1.12824	1.24322	1.07109	1.144	0.455045	0.272453	1.26934	1.02036	0.811735
S2g	Gene expression iWAT
		Control 14						ExpO 14						Control 17						ExpO 17
	Ucp1	3.79951	0.00655	0.078245	0.009837	1.72009	0.38577	0.602548	2.14228	0.111812	0.044733		1.10891	0.045515	0.734999	0.084444	0.003913	0.014876	7.4944	0.005401	0.039532	0.421172	0.010149	6.37524	0.605338
	Ppargc1a	1.53358	1.05964	0.70804	0.574444	0.738961	1.38534	0.850807	1.01413	0.84493	0.426388	1.31212	1.38214	0.995553	1.36784	0.549771	0.679983	1.34746	1.73737	0.415687	0.353612	0.236007	0.246599	1.57669	0.625712
	Dio2	1.96021	0.66943	0.465227	0.666344	1.11034	1.12845	4.27524	2.85009	3.5292	2.48976	5.66734	3.00564	1.64453	1.89343	1.69467	1.09379	1.58119	4.31992	0.450419	0.14452	0.618855	0.14402	3.22137	0.484423
	Prdm16	1.35496	1.18914	0.850619	0.544593	0.628471	1.43222	1.57271	2.30258	2.02312	0.733694	1.49822	1.96326	1.17277	1.15262	0.897044	0.708702	0.965881	1.34095	1.05208	0.988458	1.15129	0.559904	1.67394	1.52617
	Cidea	2.09109	0.405448	0.413967	0.200395	1.71823	1.17088	0.174454	0.324792	0.378733	0.070605	0.144178	0.300948	0.719095	1.46502	0.431048	0.156502	0.258384	2.48674	0.050099	0.055975	0.036253	0.031126	0.343311	0.152223
S2h	Gene expression quadriceps
		Control 14						ExpO 14						Control 17						ExpO 17
	Ucp3	0.655961	0.807582	0.821699	0.607805	1.76747	1.33949	0.774685	0.518236	0.289509	0.520035	0.52547	0.390037	1.21983	2.74476	1.24115	1.08049	0.672069	1.60958	1.19059	1.10702	1.19473	1.06193	1.33949	1.09557
	Sln	0.735338	1.02561	1.36744	1.16189	0.924329	0.785389	0.244258	0.251125	0.750789	0.374096	0.856473	0.25375	0.977033			1.21966	1.62054	3.19647	0.827298	2.10159	0.375394	0.372801	0.503994	0.304915
	Pln	0.56671	0.941054	1.33547	1.35255	1.1295	0.674715	0.692883	1.37302	0.239099	1.1413	1.27959	0.678623	0.91956	1.48351	1.16663	0.830671	0.566056	1.33085	0.426027	0.571311	0.700933	0.393386	0.650227	0.430977

## Sheet: Supp FIg 3
S3a	Vessel coverage / area		VMH	S3b	Vessel coverage		VMH	S3c	Vessel network length		VMH	S3d	Area		VMH
	Control	ExpOF d14	ExpOF d14+3		Control	ExpOF d14	ExpOF d14+3		Control	ExpOF d14	ExpOF d14+3		Control	ExpOF d14	ExpOF d14+3
	0.04646	0.04493	0.04024		0.01995	0.01851	0.01635		331.938	296.603	298.339		0.42937	0.41204	0.40621
	0.0476	0.04128	0.04665		0.01978	0.01834	0.02122		304.967	321.909	320.538		0.41558	0.4443	0.45484
		0.04213	0.03962			0.01864	0.0166			313.454	304.524		0.41405	0.44251	0.41898
	0.04639	0.03907	0.04133		0.02031	0.01668	0.01661		320.6	297.255	269.126		0.43778	0.42699	0.40186
	0.05105	0.04612	0.04595		0.02003	0.02037	0.02026		306.612	321.636	320.658		0.39229	0.44163	0.44081
	0.0466	0.03954			0.01856	0.01973			322.151	364.504			0.39839	0.49904
	0.0485				0.01897				297.144				0.39105
S3f	Vessel coverage / area		DMH	S3g	Vessel coverage		DMH	S3h	Vessel network length		DMH	S3i	Area		DMH
	Control	ExpOF d14	ExpOF d14+3		Control	ExpOF d14	ExpOF d14+3		Control	ExpOF d14	ExpOF d14+3		Control	ExpOF d14	ExpOF d14+3
	0.0463894	0.0464478	0.033103		0.0148557	0.0148504	0.0098451		278.78	254.78	201.25		0.320238	0.319722	0.297408
	0.0470083	0.0366984	0.0460153		0.0144181	0.011899	0.0155124		247.3	233.13	251.81		0.306713	0.324237	0.337114
		0.0420167	0.0387251			0.0132	0.0110306			240.86	212.04		0.283638	0.31416	0.284844
	0.0469242	0.0390752	0.044547		0.0133316	0.0121363	0.013718		236.61	231.9	233.08		0.284109	0.310589	0.307945
	0.0476925	0.0453657	0.0461617		0.0143583	0.0145284	0.0143198		243.42	254.96	239.75		0.30106	0.320251	0.31021
	0.0471587	0.0388072			0.012707	0.011821			228.16	246.07			0.269452	0.304609
	0.0498005				0.0156572				252.06				0.314399
S3k	Vessel coverage / area		ARC	S3l	Vessel coverage		ARC	S3m	Vessel network length		ARC	S3n	Area		ARC
	Control	ExpOF d14	ExpOF d14+3		Control	ExpOF d14	ExpOF d14+3		Control	ExpOF d14	ExpOF d14+3		Control	ExpOF d14	ExpOF d14+3
	0.0392001	0.0376664	0.0367231		0.0050939	0.00462548	0.00486475		99.7213	84.7465	97.1017		0.129946	0.122801	0.132471
	0.0350429	0.0364748	0.0419846		0.00461336	0.00522786	0.00599542		80.1817	92.4489	109.991		0.131649	0.143328	0.142801
	0.0321363	0.0402986	0.0406419		0.00442034	0.00503986	0.00651477		99.6561	95.3781	121.903		0.137549	0.125063	0.160297
	0.0386364	0.0329792	0.035701		0.0051214	0.0045642	0.00492869		89.1288	91.2043	89.1972		0.132554	0.138396	0.138055
	0.0422462	0.0370602	0.0374367		0.00594674	0.00541849	0.00617695		106.163	94.1953	117.029		0.140764	0.146208	0.164997
	0.0362057	0.0332844			0.00586126	0.00536294			122.675	108.323			0.161888	0.161125
	0.0422081				0.00527473				101.038				0.12497

## Sheet: Supp FIg 4
S4a	Body weight
		DIO Control												DIO ExpOF											Chow lean mice ExpOF								Chow lean mice Control												MC4R KO control
	-9																								95.9	102.8	102.1	101.846	100.912	101.858	103.364	102.74	100	100	100	100	100	103.3	103.8	103.768	107.591	101.258	104.43	102.439
	-8																								95.9	102.4	102.4						101.1	101.5	97.7	100.3	101	103.7	103.1
	-7	102.6	102.6	104	101.8		102.9	100.5	100.7	96.9	97.3	85.3	88.4	101.1	102.9	104.6	100.9	99.3	99.6	100.3	103.7	99.2	96.5	97.9	97.3	101.2	102.1	103.077	99.3921	101.238	105.505	101.027	102.9	101.1	99.2	101.4	98.3	101.5	102.4	103.768	106.601	101.258	105.696	104.573
	-6	102.3	102.3	102.7	101.1	100.2	102.9	101	101.7	98.2	97.3	88.1	90.5	101.3	102.4	104.1	99.6	101.4	99.6	101.8	104	99.6	98.3	98.7	98.6	103.9	101						102.2	102.9	100	100.7	100.3	101.9	101
	-5	99.1	102.1	103.2	102.5	101.2	104.6	101.4	101.2	97.1	109	86.3	92	100.9	102.4	104.6	100.7	102.2	100.4	102.8	103.7	99.2	98.1	98.9	98	102.4	101.4	100.615	99.3921	100.31	103.058	103.425	101.5	99.6	98.9	100	99	100.7	101.4	104.348	107.591	101.572	101.582	102.439
	-4	99.8	101.9	103.2	102.5	101.2	101.3	104.3	100.2	96.9	99.1	88.4	92	101.1	102.7	119.1	101.3	101	100.2	102.5	104	99.2	99	98.9																					104.396	100.462	107.531	101.031	102.326
	-3	1033	103	104.2	103	102.7	103.3	110.1	103.4	98.7	101.2	97.5	99.2	101.3	104.2	103.4	102.2	101.7	100.6	106.1	106.6	102.3	103.3	98.9
	-2	99.8	103.2	104.5	103.9	102.7	102.6	108.5	101.7	98.2	101.2	98.7	98.9	100.9	104.2	105.6	102	103.8	101.6	105.1	106	101.5	102.5	100	98.3	96.9	100.3	98.7692	97.5684	98.1424	103.67	100.685	101.1	103.3	97.3	100.3	99	102.2	103.1	103.478	105.941	98.7421	102.848	100.61	103.516	101.386	103.975	101.804	104.186
	-1	100.9	100.9	101.5	102.8	100.8	99.1	106.3	101.2	98.4	100.3	98.7	100.6	99.6	99.8	101.7	101.1	100.2	101	101.3	101.7	101.1	100.8	100.5	96.9	100	100.7	100.308	100.304	101.548	101.835	101.712	100.7	100.4	99.2	101.4	98.6	99.3	98.6	101.449	101.98	100.629	101.266	102.134	100.22	99.5381	102.301	100	100.233
	0	100	100	100	100	100	100	100	100	100	100	100	100	100	100	100	100	100	100	101.3	100	100	100	103.7	100	100	100	100	100	100	100	100	100	100	100	100	100	100	100	100	100	100	100	100	100	100	100	100	100
	1	99.3	102.3	99.8	100.5	100.6	98.5	94.7	99.5	98.2	100.6	96.7	99.4	102.8	103.1	103.4	101.6	104.1	101.8	100	104	100.8	102.1	104.8	100.7	105.5	104.1	102.769	103.647	101.238	104.587	103.767	102.6	101.1	100.8	100.3	100.7	100	102.8	99.4203	103.63	99.0566	104.114	101.219	100	98.6143	100	98.4536	102.326
	2	100	102.8	100.7	101.8	102.1	100	94	100.5	96.9	101.2	99	99.4	103.7	103.6	103.1	104.2	105.3	106.3	100.5	102.3	101.7	104.1	105.3	103.4	106.7	105.2	103.077	104.255	101.858	104.587	104.794	100.7	100.4	98.5	101.7	102.1	101.5	103.8	101.159	103.3	99.0566	103.165	99.3902	101.099	98.1524	99.1632	98.4536	101.395
	3	103.8	103.8	97.8	101.1	103.3	99.6	92.8	99	97.4	100	99.2	97.7	104.1	104.9	104.8	104.4	105.5	105.5	101	104	102.5	103.1	105.6	103.7	107.1	108.3	101.231	104.255	105.263	104.281	103.425	101.8	98.9	98.5	101	102.1	101.9	101	99.1304	101.98	99.3711	102.848	98.4756	100.22	100	102.301	98.1959	100.698
	4	102.4	102.4	97.5	101.6	102.5	98.7	93	98.5	96.1	101.5	99.2	99	106.3	107.3	107.3	105.5	107	106.5	102.3	105.2	102.7	103.1	107.2	107.8	109.8	110	100.308	104.559	104.644	104.893	108.219	100.7	100.4	98.5	100.3	102.5	99.3	102.1	98.8406	102.97	100	103.481	96.9512	99.7802	101.617	101.674	98.4536	99.7674
	5	99.3	100.6	96	100.7	102.9	98.2	93.5	98.5	96.1	101.8	98.2	99.6	107.3	108.2	109.4	106.9	109.4	108.5	102.3	108.6	103.8	104.3	109.6	108.5	111.8	112.1	102.462	104.255	105.573	107.645	108.904	100.7	102.2	95.5	101	101.8	99.6	102.4	100.58	105.281	101.258	103.165	98.4756	98.022	100.924	102.301	98.7113	101.861
	6	102.6	102.6	96.5	100.2	102.5	100	95.4	99.5	94.8	101.8	97	100	108.6	109.6	109.4	109.5	110.3	109.4	103.8	110.1	105.1	104.1	111.2	110.8	115.7	115.2	103.077	103.04	105.882	109.174	108.904	101.1	102.2	98.5	101	102.5	99.6	103.1	100.58	102.64	102.201	102.848	98.1707	98.9011	100	92.6778	97.165	99.0698
	7	102.4	102.4	99.3	101.8	103.5	99.8	94.9	98.8	95.1	103	96.5	100.6	110.2	109.8	112.6	110.4	112.7	109.4	105.1	111.2	105.5	106.2	110.4	112.9	117.7	117.2	104.615	104.559	108.359	111.927	112.329	101.8	102.6	98.1	98.6	104.3	99.6	103.5	100.29	104.29	100.629	104.43	98.7805	98.9011	101.386	95.6067	98.7113	100.233
	8	103.7	103	97.8	102.3	105.2	97.8	94.9	98.8	95.1	104.2	97.2	100	112.3	112	113.8	112.4	112.9	110.2	106.3	114.1	107.8	108.3	112.3	116.3	122.4	121	107.385	106.383	109.907	113.15	114.384	102.6	102.6	97.7	100.7	103.5	99.6	102.8	100	104.621	99.6855	101.899	96.9512	99.1209	102.309	93.7238	98.4536	100.465
	9	103.4	103.4	99.3	103	103.7	97.4	94	98.5	93.2	103.6	95.9	101.1	112.5	113.1	115.7	115.1	114.9	112.2	108.1	114.9	108.2	107.2	115.8	117.6	124	123.1	109.538	109.422	113.003	113.456	117.808	101.8	102.2	98.9	101.4	101.8	99.3	102.1	97.1014	104.951	100	102.215	95.7317	98.9011	104.388	93.933	98.7113	99.7674
	10	103.6	103.6	98.3	102.3	105	98.2	92.3	98.8	92.5	104.2	95.4	101.9	114.7	115.1	117.2	115.7	116.5	112.2	109.6	118.4	108.2	108.9	118.2	119.3	125.6	125.2	110.769	112.462	115.17	117.737	119.52	100.7	102.2	97.3	100	102.1	100	101.7	97.6812	104.621	100.314	101.582	96.9512	97.8022	104.388	95.1883	97.6804	99.3023
	11	103.8	103.8	99.3	102.5	105.2	99.3	92.3	99.3	91.9	103.9	95.9	103.6	115.8	115.8	119.9	117.1	118.5	112.6	111.4	119	110.5	108.5	118.2	121.4	131.5	127.6	113.846	114.286	117.338	121.101	122.945	100	105.2	97.3	99	103.9	99.6	101.7	96.8116	103.96	100.314	103.481	97.2561	100	106.698	99.1632	97.165	102.791
	12	105.1	105.1	99.8	104.4	107.2	100.9	92.3	98.8	91.7	104.5	97.2	103.4	118.8	117.4	120.6	118.8	119.4	113.2	112.9	123	112.7	111	119.3	125.8	132.3	129	116.615	117.325	118.576	122.324	125.685	98.9	105.2	98.1	98.6	99.6	100.4	100.3	95.0725	104.29	102.516	102.848	96.3415	97.5824	107.39	99.1632	96.9072	102.791
	13	104.1	104.1	101	103	107.7	100.4	92.3	98.8	91.7	103.6	97	103.8	118.1	118.5	123.2	119.7	120.4	113.4	114.4	124.4	113.3	111.8	121.1	128.1	135.4	133.1	118.462	121.885	120.433	125.076	127.055	102.6	104.1	98.5	99	101.4	98.9	101.7	96.8116	101.32	99.3711	101.899	95.7317	99.3407	107.159	97.4895	96.9072	99.7674
	14	105.5	105.5	99.8	103.4	107.7	101.3	92.3	98.8	91.7	103.6	97	103.8	120.5	120	123.7	120.6	121.6	113.4	116.7	125	115.2	111.8	112.3	129.2	139.4	135.2	121.538	121.581	121.672	125.994	128.425	101.1	104.1	99.6	97.6	101.4	98.5	100.3	96.8116	103.96	100.629	102.532	99.0854	98.9011	108.545	99.1632	97.9381	101.628
	15	103.8	103.8	98.8	103.9	107.2	100.2	96.9	99.3	95	99.7	101.6	104.7	113	112.5	114.8	114.6	115.3	107.5	109.8	117	108.2	106.8	107.5	120.7	128.3	122.8	111.077	111.854	113.003	115.596	118.493	98.5	104.5	99.2	98.6	102.8	98.1	100.7	95.942	104.951	99.3711	100.317	95.4268	98.9011	107.39	97.9079	94.8454	98.3721
	16	103.2	103.2	97.8	103.7	108.1	100.2	97.9	99	97.2	98.8	101.6	103	110.2	109.8	111.4	112	110.6	105.7	107.3	113.2	105.3	106.6	105.6	116.6	122.4	117.9	107.385	108.207	109.597	110.703	113.014	99.6	105.2	99.6	97.6	104.3	100	101.4	95.0725	103.63	99.0566	100	97.2561	99.5604	109.238	101.046	95.8763	99.5349
	17	104.7	104	98.5	104.8	111.6	102.2	99.5	99	98.9	99.1	100.5	100.6	107.1	106.9	103.9	109.5	106.7	102.4	106.1	111.2	103	105.4	104.3	112.5	118.1	112.1	104.308	106.687	106.501	106.422	109.589	100.4	96.3	95.5	97.2	103.5	98.1	100.3	96.2319	104.621	98.1132	100.317	95.7317	99.3407	109.007	99.5816	95.8763	99.7674
	18	103.8	103.8	100	106.7	111.8	102.4	98.7	100.2	100	98.8	100.3	101.1	106	106.2	102.4	108.2	106	100.4	103.5	111.8	101.3	106.2	102.7	109.8	113.8	108.3	102.769	104.559	103.715	105.81	106.849	101.1	100	98.9	98.3	101.8	98.5	101.7	92.7536	101.65	98.7421	100	98.4756	101.319	109.238	101.046	95.3608	100.698
	19	103.6	103.6	99.8	106.4	111.2	103.1	97.6	101.5	99.4	100.3	100.8	100.9	105.6	105.1		106.7	102.2	99.6	103.3	111.8	99.6	106.6	101.1	107.1	112.2	106.2	100.923	104.255	101.238	103.975	104.452	101.1	101.1	96.6	99.3	101.1	101.5	100.7	92.7536	102.64	99.0566	99.6835	96.9512	101.538	111.547	98.5356	98.7113	103.256
	20	102.1	102.1	99	105.3	112.6	101.1	97.6	102	99.2	99.7	102.1	102	104.3	102.4		105.3	101	98.6	102.3	110.6	99.2	106.4	101.3	107.1	110.6	103.1	100.308	101.216	100.929	104.893	105.48	102.2	102.6	98.9	98.3	102.1	100	101.4	93.0435	102.64	99.0566	102.532	98.1707	102.198	112.24	100.209	96.134	102.558
	21	103.6	103	100	107.8	113.5	101.8	99.5	102.7	102.6	100.9	100.8	99.6	103.2	103.3		104.7	101.4	97.4	102	109.8	99.2	107.7	101.1	105.4	107.9	102.1	99.3846	99.3921	99.6904	103.058	104.11	102.2	102.2	97.7	89.9	102.1	100.4	100.7	94.2029	101.98	100.314	101.899	98.1707	104.176	112.933	100.837	94.8454	103.721
	22	103.3	103	101	107.6	112	103.7	102.1	104.7	103.2	101.8	102.1	100.2	103.2	102.9		104.4	101.4	98	102.5	110.1	97.7	107.7	100.8	105.4	109.4	101.4	98.7692	98.7842	99.0712	100	102.74	99.6	102.6	98.9	98.6	103.2	99.6	101.4	95.0725	100.99	99.6855	101.266	94.8171	103.297	112.702	100.209	96.134	103.488
	23	103.2	103.2	101.7	107.1	112	103.9	101.1	105.2	102.6	102	101.8	101.3	102.8	103.3		105.3	101.2	97.2	101	109.5	98.7	105.2	100.8	103.7	109.8	100.3						99.3	102.2	99.6	99.3	103.2	100.4	101.4						105.934	113.395	97.9079	96.134	104.651
	24	104.1	104.1	102.7	106.7	111.6	105.7	104	105.9	101.4	102.9	102.6	101.3	101.9	102.9		104.7	102.2	97.6	102	111.5	98.1	104.6	101.3	106.1	108.3	100.3						98.9	103	98.9	100	102.1	102.6	101.7						105.714	114.319	98.954	95.6186	105.581
	25	104.9	104.9	103.7	109.2	112.4	105.3	103.8	105.1	101.4	102.3	102.6	101.6	102.6	104.7		104.7	103.1	97.6	100.8	110.3	98.9	104.3	100.5	103.7	107.5	101.7						100.4	103	99.6	99.7	101.8	100.4	100.3						106.813	116.397	101.046	98.7113	107.674
	26	104.9	104.9	104.7	109	111.8	107.5	105.9	104.3	102.6	102.9	101	100.9	101.9	101.1		106	102.6	97.4	101.8	109.2	98.7	103.3	100	103.4	107.5	100.3						99.6	101.5	100.4	100.3	99.6	102.2	99.7						107.692	115.935	101.464	95.8763	107.209
	27	104.1	104.1	105.2	110.1	112	106.4	106.4	105.6	103.4	101.7	102.6	102.5	101.7	102.7		105.5	102.9	97	101.8	109.5	98.3	103.1	99.7	102.7	107.1	100.7						101.5	102.6	101.9	100	102.1	101.9	102.8						108.791	117.321	99.1632	96.3918	109.302
	28	105.6	105.6	106	104.8	112.8	107.2	105.2	103.8	101.7	100.3	101.8	102.5	101.7	103.1		106.2	102.9	98	101.3	108.3	98.7	103.1	99.7	102	106.3	102.1						101.5	103	101.5	100	96.8	101.9	101.4						106.813	116.397	99.3724	94.5876	107.209
S4b	Food intake (kcal)
		DIO Control												DIO ExpOF											Chow lean mice ExpOF								Chow lean mice Control												MC4R KO control
	-9
	-8																								12.4	15	12.4						14.7	13.7	10	10.7	13	11.7	14	19.6562	14.2338	20.6729	21.3507	20.6729
	-7																								13.7	12.4	10.7	16.6061	16.6061			16.6061	13	11	9.4	11	12.7	10.7	12	15.2505	11.5226	13.2171	16.2672	14.2338	25.0786	20.6729	23.0452	19.6562	22.7063
	-6	12.8	15.6	15	13.3	15.6	15	17.8	18.3	17.2	15.6	10		16.1	12.8	12.2	15	18.3	18.3	17.8	17.8	16.1	6.1	15.6	15	14	10.7	15.5894	13.556	12.2004	14.2338	11.5226	11	13.4	12.4	13	14	12	12	16.2672	12.8782	15.9283	14.5727	14.9116	23.723	23.0452	18.3006	19.9951	18.3006
	-5	13.9	15.6	20	17.2	18.9	18.9	18.9	17.2	15	13.3	13.9	12.2	14.5	14.5	14.5	16.7	17.8	19.5	17.2	15.6	15	28.4	15	12	12.7	11.7	14.9116	14.9116	15.2505	15.2505	13.2171	12.7	7	8.7	12	12.4	10.7	13.4	14.9116	13.556	12.8782	13.8949	12.2004	18.3006	19.6562	18.6395	17.2839	19.6562
	-4	12.2	16.1	13.9	13.3	15.6	6.7	20.6	15.6	17.2	15.6	12.8	19.5	12.8	14.5	11.1	14.5	14.5	16.1	18.9	17.2	17.2	16.7	16.7				12.8782	13.556	13.556	12.2004	11.5226													19.6562	16.945	17.9617	15.2505	17.6228
	-3	14.5	18.3	15	15.6	17.2	18.3	22.8	15	14.5	13.9	18.9	19.5	15	18.3	13.9	16.7	17.2	16.7	17.2	17.8	16.7	16.7	17.8
	-2	13.3	17.2	14.5	15.6	16.1		19.5	15.6	18.9	17.2	20.6	18.3	13.3	12.8	18.3	15.6	15.6	18.9	16.7	18.3	16.7	17.2	17.8
	-1	11.7	8.3	6.7	7.8	8.3			10	18.3	11.1	13.3	16.1	11.7	8.9	0.6	8.3	10.6	13.9	2.2	10	14.5	8.3	16.1				13.2171	15.2505	14.9116	9.4892	10.167	11.4	5.3	10.4	12.7	12	10.4	7.7	9.8281	5.7613	12.8782	11.5226	15.2505	10.167	10.5059	11.1837	9.1503	6.778
	0	10.6	16.7	9.5	11.1	13.3			11.1	16.1	14.5	11.7	13.9	8.9	7.2	10	11.1	13.9	15	6.1	9.5	12.2	16.7	15.6	13.4	13	8.4	10.167	13.2171	11.5226	9.1503	11.1837	11.7	10.7	12	12.4	11	11	12.4	12.8782	9.1503	14.2338	13.2171	12.2004	11.8615	16.2672	11.8615	11.8615	13.556
	1	13.9	20.6	11.7	12.8	15			11.1	16.1	14.5	11.7	13.9	5	5	5	2.8	6.1	6.7	1.1	3.9	3.9	7.8	9.5	3	3.7	3.7	5.0835	6.1002	4.7446	3.7279	4.4057	12	11	10	13.4	12.4	11.7	12	12.5393	11.8615	13.8949	15.2505	13.8949	14.2338	14.2338	15.9283	13.8949	15.2505
	2	15.6	15.6	8.9	11.7	16.7	12.8		11.1	27.2	12.8	15	12.2	4.4	4.4	3.9	5.6	2.8	8.9	1.1	2.8	3.9	7.8	3.9	2.3	1.3	1	3.7279	2.3723	3.7279	3.389	2.7112	9	11.7	9.7	13.7	10.7	11.4	10	13.8949	13.556	14.2338	12.8782	9.4892	15.2505	13.2171	11.5226	8.8114	12.2004
	3	16.1	15.6	9.5	13.9	15	10	25.6	11.1		17.2	16.1	16.7	1.7	5.6	3.3	2.2	2.8	6.1	1.1	0	2.8	5	2.8	2	0.3	0.3	0.6778	2.0334	2.3723	1.0167	1.6945	12.4	7.3	9.7	11.7	12.4	11	12.7	13.556	12.5393	15.9283	16.945	12.2004	15.5894	17.9617	17.9617	16.6061	15.2505
	4	12.2	13.9	10.6	13.3	15	11.7	13.9	12.8		10	12.2	17.8	1.7	4.4	3.9	3.9	2.2	1.7	2.2	1.1	1.1	5.6	3.9	1	0.3	0	0	0	0.6778	1.3556	1.6945	10	10	10	11	12.4	7.7	12.7	12.8782	14.5727	15.9283	13.556	11.5226	15.2505	17.9617	17.2839	13.8949	16.6061
	5	13.3	16.1	11.7	15	16.7	12.2	22.8	13.9	18.9	15	13.9	17.2	2.8	2.2	1.7	2.2	1.1	3.3	0	0	1.7	3.3	1.7	1	0	0	0	0.3389	0.3389	0.6778	0.6778	13	14	7.7	10.7	12.7	10.7	8.7	14.2338	12.5393	15.9283	12.8782	13.2171	14.9116	17.9617	16.6061	13.8949	15.2505
	6	11.7	14.5	11.7	11.7	12.2	13.3	20.6	15.6	18.9	14.5	12.2	17.8	1.1	1.7	2.2	1.7	1.7	2.2	0	0	1.1	2.8	2.2	1.3	0.3	0	0	0	0	0.3389	0.3389	12	15.4	11.7	10.7	13.4	10	10.7	13.556	11.1837	16.6061	12.5393	12.8782	15.5894	19.6562	10.8448	14.9116	13.8949
	7	13.3	14.5	13.3	15	15.6	11.7	23.9	15.6	25.6	15	15.6	15.6	1.1	0.6	1.7	1.1	1.1	1.7	0	1.1	1.7	2.8	0	0	0	0	0	0	0.3389	0	0	10.4	8.4	10	10.4	14.4	10.7	14.4	13.556	14.5727	14.9116	14.5727	13.556	12.2004	16.6061	14.2338	13.8949	13.2171
	8	14.5	16.7	11.7	13.3	16.1	9.5	27.8	13.3	19.5	15.6	15.6	16.7	1.7	1.1	1.1	0.6	2.2	0.6	0.6	0	0.6	5	2.2	0	0	0	0	0.3389	0	0.3389	0	10.7	13.7	10.4	9	13.4	12.7	10.7	12.2004	13.556	14.5727	15.2505	11.8615	13.8949	19.9951	13.8949	15.5894	17.2839
	9	13.3	19.5	13.3	13.9	14.5	12.2	18.3	16.1	22.8	15.6	11.7	16.1	0.6	0.6	2.2	0	1.1	0.6	0	0.6	1.1	3.9	0	0	0	0	0	0	0	0.3389	0	10.4	11	10.4	11	13.4	10.7	9.7	13.8949	14.5727	16.945	12.8782	10.5059	15.2505	19.9951	18.6395	14.5727	16.945
	10	14.5	13.3	12.2	13.3	15.6	13.3	17.8	13.9	22.2	13.3	13.9	20.6	0.6	0.6	0	0.6	0	0.6	0	0	0.6	2.8	0.6	0	0	0	0	0	0	0	0	10.7	12	8.7	10	13	11	8.4	12.8782	14.2338	11.8615	12.5393	14.2338	15.2505	19.9951	18.6395	14.5727	16.945
	11	16.1	16.7	14.5	13.9	17.2	13.3	17.8	17.2	13.9	13.9	12.8	18.3	1.7	0.6	0.6	0.6	1.1	0.6	0.6	0.6	0	1.1	0	0	0	0	0.6778	0.6778	2.0334	1.3556	1.6945	10	14.7	11.7	11.7	12.7	11.7	8.4	13.8949	14.9116	16.6061	18.9784	16.6061	18.9784	20.6729	21.6896	11.5226	15.9283
	12	15	16.7	14.5	13.9	16.7	15	18.9	12.8	18.9	16.1	17.2	17.8	0.6	1.1	0	0	1.1	0	0	0	1.1	1.7	0	0	0	0	0.3389	0.3389	0	0	0.3389	10.7	13	9	10.4	11.4	11.4	12.7	10.8448	14.2338	15.5894	14.5727	11.8615	15.5894	19.9951	20.6729	14.2338	16.6061
	13	17.8	14.5	13.9	13.3	15.6	13.3	19.5	13.9	17.8	13.3	13.3	17.8	1.1	0	0	0	0.6	0.6	0.6	0.6	0	0.6	0.6	0	0	0	0.6778	0.3389	0	0.3389	0	9.4	12	9.4	12.7	11.4	9	12	14.5727	12.5393	13.2171	17.2839	13.2171	16.945	18.9784	17.9617	12.5393	14.5727
	14	17.2	13.3	12.8	12.8	14.5	13.9	23.4	12.2	17.8	13.9	15	17.8	0.6	0	0.6	0	0.6	0	0.6	0	0.6	0	0	0.3	0	0	0	0	0.3389	0	0.3389	13.4	8.4	10	14	12.7	10.4	10.4	14.5727	12.2004	15.5894	18.3006	15.2505	16.2672	20.334	18.3006	14.5727	16.2672
	15	15.6	14.5	11.1	15.6	18.9	14.5	18.3	12.8	18.3	13.3	14.5	20	4.4	2.2	1.1	2.2	3.3	5.6	2.2	4.4	3.3	8.9	3.9	1.7	0	0.3	0.6778	0.6778	1.3556	1.3556	0.6778	10.7	13.4	8.7	10.7	14.4	9.7	12	13.556	13.556	14.2338	17.6228	11.1837	14.2338	17.6228	18.9784	12.2004	15.9283
	16	15	14.5	11.1	11.7	17.8	12.2	15.6	13.9	21.1	14.5	13.9	16.1	6.7	6.7	2.2	5	2.8	7.2	6.1	7.2	4.4	12.8	3.3	1	1.3	1	1.6945	3.389	2.0334	2.0334	1.3556	8	12	10	8.4	13.4	14.4	14	14.2338	13.2171	13.556	16.2672	13.8949	16.6061	19.3173	20.334	13.556	16.2672
	17	17.8	14.5	13.3	12.8	18.3	15	22.2	12.2	19.5	12.2	12.2	15	9.5	8.3	2.8	9.5	8.3	13.3	8.3	11.1	6.1	11.1	15	2.3	1	2.3	3.7279	2.3723	3.7279	2.7112	2.7112	9.7		11	11.4	12.7	11.4	10.7	14.5727	13.556	14.9116	17.9617	12.2004	16.945	20.334	20.334	18.9784	16.2672
	18	15	15.6	13.3	13.3	19.5	13.9	17.2	13.9	15	13.3	14.5	13.9	10	9.5	5	9.5	8.3	11.7	11.1	16.7	7.2	15	10.6	5	2	0.7	5.0835	5.7613	5.0835	4.0668	2.3723	14	12.7	10.4	14.4	11.7	9.7	11	9.8281	10.5059	12.8782	15.2505	13.556	17.9617	16.945	18.9784	13.2171	16.945
	19	15.6	15.6	12.2	15	17.2	13.3	21.7	18.9	16.7	15.6	14.5	15	8.9	11.1	5.6	10	10	10.6	9.5	12.8	7.8	13.9	12.2	5	3.7	1.7	8.4725	8.4725	7.4558	7.7947	6.4391	12	14	8.4	9.7	12	15	12.4	12.8782	12.2004	13.556	16.2672	13.556	15.2505	19.9951	13.8949	17.6228	19.3173
	20	15.6	16.1	13.9	13.3	16.7	15	18.9	13.3	15	12.2	14.5	17.2	11.7	10.6	7.2	10	10	11.7	11.1	17.2	11.7	13.9	13.9	8.7	6.3	2	8.4725	7.4558	8.8114	11.8615	8.4725	11.7	15	12	9.4	15.4	10	12.4	10.8448	12.8782	11.5226	15.9283	12.8782	20.334	19.6562	21.3507	14.5727	18.6395
	21	16.7	13.9	15	16.1	17.8	15	20	14.5	14.5	13.9	13.3	16.7	12.8	11.1	7.8	11.1	7.2	13.9	11.7	13.9	12.8	16.1	13.3	7.3	5	4.3	9.1503	7.7947	9.4892	11.5226	9.4892	10.7	12	10	6.7	12.4	9.4	10.7	12.5393	10.167	15.9283	16.6061	10.167	21.3507	19.6562	17.2839	14.2338	18.9784
	22	13.9	17.2	14.5	17.2	17.2	12.8	21.1	17.2	15.6	16.1	14.5	13.3	11.1	12.8	13.3	11.7	10.6	14.5	10	14.5	11.1	15.6	14.5	7.7	8.7	8	9.8281	8.8114	10.167	12.2004	9.4892	13	12	13.7	15.4	14	10.4	11	11.1837	11.5226	14.2338	13.556	9.4892	17.9617	17.9617	14.5727	14.9116	15.9283
	23	14.5	15	12.8	13.3	16.7	18.3	19.5	16.7	16.1	14.5	13.3	17.2	12.8	12.8	13.3	13.9	13.3	17.8	10.6	15.6	14.5	10.6	12.2	7.7	9.4	9.7						9.7	12.4	11.4	11.4	16.4	12.4	14.4						18.9784	16.2672	11.8615	12.8782	17.2839
	24	14.5	17.8	15.6	13.3	15	15.6	21.1	13.9	15	12.8	15.6	16.1	12.2	13.9	16.1	15	12.2	18.9	13.3	20	13.3	12.8	14.5	13	8.7	10.4						8	17	8.4	9.7	13.4	12	11.4						16.6061	18.6395	16.945	13.8949	17.6228
	25	14.5	16.7	13.9	12.8	13.9	18.3	20	16.1	12.8	13.9	15.6	17.2	11.1	13.3		14.5	14.5	17.2	13.3	14.5	15.6	13.3	15	10.7	9.7	11.7						11	12.7	9	12	14	10.4	10.7						18.3006	18.9784	18.6395	15.9283	19.3173
	26	11.7	15.6	14.5	15.6	15	16.1	25.6	12.2	14.5	11.1	13.9	16.7	13.9	14.5		12.8	15	16.1	12.8	13.3	13.3	14.5	15	10.4	11	8.7						10.4	11.4	10	10.7	11.7	10	9						18.3006	17.6228	19.3173	12.2004	17.9617
	27	12.8	16.1	13.9	14.5	15	16.7	25	15.6	15	13.3	14.5	17.8	12.8	9.5		17.2	13.3	18.3	11.1	20.6	13.9	15.6	15.6	10.7	11	12.7						14.4	13	14.7	15.4	15	12.4	13.4						19.6562	19.3173	15.9283	13.8949	18.6395
	28	13.9	12.8	14.5	15.6	14.5	13.3	22.8	15.6	12.8	11.7	15	16.7	10.6	13.3		13.9	14.5	15.6	15	11.7	16.1	16.1	15.6	10.7	10	12						10.7	14.4	9.7	12	10.4	11.7	11.7						18.6395	17.9617	17.2839	13.2171	18.9784
[truncated: 6 more columns]
